# Supplementary material for: Genotype-by-Environment Interactions and Response to Selection for Milk Production Traits in Lacaune Sheep from Greece and France
Source: Vet Sci. 2025 Feb 21;12(3):194. doi: 10.3390/vetsci12030194 (PMC11946213; doi:10.3390/vetsci12030194)
Supplement: Supplementary file 1 [file vetsci-12-00194-s001.zip]

Archive with 3 entries (3 files):
- Dataset S1.txt
- Dataset S2.xlsx
- Supplement S1.pdf
