# Supplementary material for: Genotype-by-Environment Interactions and Response to Selection for Milk Production Traits in Lacaune Sheep from Greece and France
Source: Vet Sci. 2025 Feb 21;12(3):194. doi: 10.3390/vetsci12030194 (PMC11946213; doi:10.3390/vetsci12030194)
Supplement: Supplementary file 1 [file vetsci-12-00194-s001.zip › Dataset S1.txt]

"Animal" "Sire" "Dam"
1 0 0
2 0 0
3 0 0
4 0 0
5 0 0
6 0 0
7 0 0
8 0 0
9 0 0
10 0 0
11 0 0
12 0 0
13 0 0
14 0 0
15 0 0
16 0 0
17 0 0
18 0 0
19 0 0
20 0 0
21 0 0
22 0 0
23 0 0
24 0 0
25 0 0
26 0 0
27 0 0
28 0 0
29 0 0
30 0 0
31 0 0
32 0 0
33 0 0
34 0 0
35 0 0
36 0 0
37 0 0
38 0 0
39 0 0
40 0 0
41 0 0
42 0 0
43 0 0
44 0 0
45 0 0
46 0 0
47 0 0
48 0 0
49 0 0
50 0 0
51 0 0
52 0 0
53 0 0
54 0 0
55 0 0
56 0 0
57 0 0
58 0 0
59 0 0
60 0 0
61 0 0
62 0 0
63 0 0
64 0 0
65 0 0
66 0 0
67 0 0
68 0 0
69 0 0
70 0 0
71 0 0
72 0 0
73 0 0
74 0 0
75 0 0
76 0 0
77 0 0
78 0 0
79 0 0
80 0 0
81 0 0
82 0 0
83 0 0
84 0 0
85 0 0
86 0 0
87 0 0
88 0 0
89 0 0
90 0 0
91 0 0
92 0 0
93 0 0
94 0 0
95 0 0
96 0 0
97 0 0
98 0 0
99 0 0
100 0 0
101 0 0
102 0 0
103 0 0
104 0 0
105 0 0
106 0 0
107 0 0
108 0 0
109 0 0
110 0 0
111 0 0
112 0 0
113 0 0
114 0 0
115 0 0
116 0 0
117 0 0
118 0 0
119 0 0
120 0 0
121 0 0
122 0 0
123 0 0
124 0 0
125 0 0
126 0 0
127 0 0
128 0 0
129 0 0
130 0 0
131 0 0
132 0 0
133 0 0
134 0 0
135 0 0
136 0 0
137 0 0
138 0 0
139 0 0
140 0 0
141 0 0
142 0 0
143 0 0
144 0 0
145 0 0
146 0 0
147 0 0
148 0 0
149 0 0
150 0 0
151 0 0
152 0 0
153 0 0
154 0 0
155 0 0
156 0 0
157 0 0
158 0 0
159 0 0
160 0 0
161 0 0
162 0 0
163 0 0
164 0 0
165 0 0
166 0 0
167 0 0
168 0 0
169 0 0
170 0 0
171 0 0
172 0 0
173 0 0
174 0 0
175 0 0
176 0 0
177 0 0
178 0 0
179 0 0
180 0 0
181 0 0
182 0 0
183 0 0
184 0 0
185 0 0
186 0 0
187 0 0
188 0 0
189 0 0
190 0 0
191 0 0
192 0 0
193 0 0
194 0 0
195 0 0
196 0 0
197 0 0
198 0 0
199 0 0
200 0 0
201 0 0
202 0 0
203 0 0
204 0 0
205 0 0
206 0 0
207 0 0
208 0 0
209 0 0
210 0 0
211 0 0
212 0 0
213 0 0
214 0 0
215 0 0
216 0 0
217 0 0
218 0 0
219 0 0
220 0 0
221 0 0
222 0 0
223 0 0
224 0 0
225 0 0
226 0 0
227 0 0
228 0 0
229 0 0
230 0 0
231 0 0
232 0 0
233 0 0
234 0 0
235 0 0
236 0 0
237 0 0
238 0 0
239 0 0
240 0 0
241 0 0
242 0 0
243 0 0
244 0 0
245 0 0
246 0 0
247 0 0
248 0 0
249 0 0
250 0 0
251 0 0
252 0 0
253 0 0
254 0 0
255 0 0
256 0 0
257 0 0
258 0 0
259 0 0
260 0 0
261 0 0
262 0 0
263 0 0
264 0 0
265 0 0
266 0 0
267 0 0
268 0 0
269 0 0
270 0 0
271 0 0
272 0 0
273 0 0
274 0 0
275 0 0
276 0 0
277 0 0
278 0 0
279 0 0
280 0 0
281 0 0
282 0 0
283 0 0
284 0 0
285 0 0
286 0 0
287 0 0
288 0 0
289 0 0
290 0 0
291 0 0
292 0 0
293 0 0
294 0 0
295 0 0
296 0 0
297 0 0
298 0 0
299 0 0
300 0 0
301 0 0
302 0 0
303 0 0
304 0 0
305 0 0
306 0 0
307 0 0
308 0 0
309 0 0
310 0 0
311 0 0
312 0 0
313 0 0
314 0 0
315 0 0
316 0 0
317 0 0
318 0 0
319 0 0
320 0 0
321 0 0
322 0 0
323 0 0
324 0 0
325 0 0
326 0 0
327 0 0
328 0 0
329 0 0
330 0 0
331 0 0
332 0 0
333 0 0
334 0 0
335 0 0
336 0 0
337 0 0
338 0 0
339 0 0
340 0 0
341 0 0
342 0 0
343 0 0
344 0 0
345 0 0
346 0 0
347 0 0
348 0 0
349 0 0
350 0 0
351 0 0
352 0 0
353 0 0
354 0 0
355 0 0
356 0 0
357 0 0
358 0 0
359 0 0
360 0 0
361 0 0
362 0 0
363 0 0
364 0 0
365 0 0
366 0 0
367 0 0
368 0 0
369 0 0
370 0 0
371 0 0
372 0 0
373 0 0
374 0 0
375 0 0
376 0 0
377 0 0
378 0 0
379 0 0
380 0 0
381 0 0
382 0 0
383 0 0
384 0 0
385 0 0
386 0 0
387 0 0
388 0 0
389 0 0
390 0 0
391 0 0
392 0 0
393 0 0
394 0 0
395 0 0
396 0 0
397 0 0
398 0 0
399 0 0
400 0 0
401 0 0
402 0 0
403 0 0
404 0 0
405 0 0
406 0 0
407 0 0
408 0 0
409 0 0
410 0 0
411 0 0
412 0 0
413 0 0
414 0 0
415 0 0
416 0 0
417 0 0
418 0 0
419 0 0
420 0 0
421 0 0
422 0 0
423 0 0
424 0 0
425 0 0
426 0 0
427 0 0
428 0 0
429 0 0
430 0 0
431 0 0
432 0 0
433 0 0
434 0 0
435 0 0
436 0 0
437 0 0
438 0 0
439 0 0
440 0 0
441 0 0
442 0 0
443 0 0
444 0 0
445 0 0
446 0 0
447 0 0
448 0 0
449 0 0
450 0 0
451 0 0
452 0 0
453 0 0
454 0 0
455 0 0
456 0 0
457 0 0
458 0 0
459 0 0
460 0 0
461 0 0
462 0 0
463 0 0
464 0 0
465 0 0
466 0 0
467 0 0
468 0 0
469 0 0
470 0 0
471 0 0
472 0 0
473 0 0
474 0 0
475 0 0
476 0 0
477 0 0
478 0 0
479 0 0
480 0 0
481 0 0
482 0 0
483 0 0
484 0 0
485 0 0
486 0 0
487 0 0
488 0 0
489 0 0
490 0 0
491 0 0
492 0 0
493 0 0
494 0 0
495 0 0
496 0 0
497 0 0
498 0 0
499 0 0
500 0 0
501 0 0
502 0 0
503 0 0
504 0 0
505 0 0
506 0 0
507 0 0
508 0 0
509 0 0
510 0 0
511 0 0
512 0 0
513 0 0
514 0 0
515 0 0
516 0 0
517 0 0
518 0 0
519 0 0
520 0 0
521 0 0
522 0 0
523 0 0
524 0 0
525 0 0
526 0 0
527 0 0
528 0 0
529 0 0
530 0 0
531 0 0
532 0 0
533 0 0
534 0 0
535 0 0
536 0 0
537 0 0
538 0 0
539 0 0
540 0 0
541 0 0
542 0 0
543 0 0
544 0 0
545 0 0
546 0 0
547 0 0
548 0 0
549 0 0
550 0 0
551 0 0
552 0 0
553 0 0
554 0 0
555 0 0
556 0 0
557 0 0
558 0 0
559 0 0
560 0 0
561 0 0
562 0 0
563 0 0
564 0 0
565 0 0
566 0 0
567 0 0
568 0 0
569 0 0
570 0 0
571 0 0
572 0 0
573 0 0
574 0 0
575 0 0
576 0 0
577 0 0
578 0 0
579 0 0
580 0 0
581 0 0
582 0 0
583 0 0
584 0 0
585 0 0
586 0 0
587 0 0
588 0 0
589 0 0
590 0 0
591 0 0
592 0 0
593 0 0
594 0 0
595 0 0
596 0 0
597 0 0
598 0 0
599 0 0
600 0 0
601 0 0
602 0 0
603 0 0
604 0 0
605 0 0
606 0 0
607 0 0
608 0 0
609 0 0
610 0 0
611 0 0
612 0 0
613 0 0
614 0 0
615 0 0
616 0 0
617 0 0
618 0 0
619 0 0
620 0 0
621 0 0
622 0 0
623 0 0
624 0 0
625 0 0
626 0 0
627 0 0
628 0 0
629 0 0
630 0 0
631 0 0
632 0 0
633 0 0
634 0 0
635 0 0
636 0 0
637 0 0
638 0 0
639 0 0
640 0 0
641 0 0
642 0 0
643 0 0
644 0 0
645 0 0
646 0 0
647 0 0
648 0 0
649 0 0
650 0 0
651 0 0
652 0 0
653 0 0
654 0 0
655 0 0
656 0 0
657 0 0
658 0 0
659 0 0
660 0 0
661 0 0
662 0 0
663 0 0
664 0 0
665 0 0
666 0 0
667 0 0
668 0 0
669 0 0
670 0 0
671 0 0
672 0 0
673 0 0
674 0 0
675 0 0
676 0 0
677 0 0
678 0 0
679 0 0
680 0 0
681 0 0
682 0 0
683 0 0
684 0 0
685 0 0
686 0 0
687 0 0
688 0 0
689 0 0
690 0 0
691 0 0
692 0 0
693 0 0
694 0 0
695 0 0
696 0 0
697 0 0
698 0 0
699 0 0
700 0 0
701 0 0
702 0 0
703 0 0
704 0 0
705 0 0
706 0 0
707 0 0
708 0 0
709 0 0
710 0 0
711 0 0
712 0 0
713 0 0
714 0 0
715 0 0
716 0 0
717 0 0
718 0 0
719 0 0
720 0 0
721 0 0
722 0 0
723 0 0
724 0 0
725 0 0
726 0 0
727 0 0
728 0 0
729 0 0
730 0 0
731 0 0
732 0 0
733 0 0
734 0 0
735 0 0
736 0 0
737 0 0
738 0 0
739 0 0
740 0 0
741 0 0
742 0 0
743 0 0
744 0 0
745 0 0
746 0 0
747 0 0
748 0 0
749 0 0
750 0 0
751 0 0
752 0 0
753 0 0
754 0 0
755 0 0
756 0 0
757 0 0
758 0 0
759 0 0
760 0 0
761 0 0
762 0 0
763 0 0
764 0 0
765 0 0
766 0 0
767 0 0
768 0 0
769 0 0
770 0 0
771 0 0
772 0 0
773 0 0
774 0 0
775 0 0
776 0 0
777 0 0
778 0 0
779 0 0
780 0 0
781 0 0
782 0 0
783 0 0
784 0 0
785 0 0
786 0 0
787 0 0
788 0 0
789 0 0
790 0 0
791 0 0
792 0 0
793 0 0
794 0 0
795 0 0
796 0 0
797 0 0
798 0 0
799 0 0
800 0 0
801 0 0
802 0 0
803 0 0
804 0 0
805 0 0
806 0 0
807 0 0
808 0 0
809 0 0
810 0 0
811 0 0
812 0 0
813 0 0
814 0 0
815 0 0
816 0 0
817 0 0
818 0 0
819 0 0
820 0 0
821 0 0
822 0 0
823 0 0
824 0 0
825 0 0
826 0 0
827 0 0
828 0 0
829 0 0
830 0 0
831 0 0
832 0 0
833 0 0
834 0 0
835 0 0
836 0 0
837 0 0
838 0 0
839 0 0
840 0 0
841 0 0
842 0 0
843 0 0
844 0 0
845 0 0
846 0 0
847 0 0
848 0 0
849 0 0
850 0 0
851 0 0
852 0 0
853 0 0
854 0 0
855 0 0
856 0 0
857 0 0
858 0 0
859 0 0
860 0 0
861 0 0
862 0 0
863 0 0
864 0 0
865 0 0
866 0 0
867 0 0
868 0 0
869 0 0
870 0 0
871 0 0
872 0 0
873 0 0
874 0 0
875 0 0
876 0 0
877 0 0
878 0 0
879 0 0
880 0 0
881 0 0
882 0 0
883 0 0
884 0 0
885 0 0
886 0 0
887 0 0
888 0 0
889 0 0
890 0 0
891 0 0
892 0 0
893 0 0
894 0 0
895 0 0
896 0 0
897 0 0
898 0 0
899 0 0
900 0 0
901 0 0
902 0 0
903 0 0
904 0 0
905 0 0
906 0 0
907 0 0
908 0 0
909 0 0
910 0 0
911 0 0
912 0 0
913 0 0
914 0 0
915 0 0
916 0 0
917 0 0
918 0 0
919 0 0
920 0 0
921 0 0
922 0 0
923 0 0
924 0 0
925 0 0
926 0 0
927 0 0
928 0 0
929 0 0
930 0 0
931 0 0
932 0 0
933 0 0
934 0 0
935 0 0
936 0 0
937 0 0
938 0 0
939 0 0
940 0 0
941 0 0
942 0 0
943 0 0
944 0 0
945 0 0
946 0 0
947 0 0
948 0 0
949 0 0
950 0 0
951 0 0
952 0 0
953 0 0
954 0 0
955 0 0
956 0 0
957 0 0
958 0 0
959 0 0
960 0 0
961 0 0
962 0 0
963 0 0
964 0 0
965 0 0
966 0 0
967 0 0
968 0 0
969 0 0
970 0 0
971 0 0
972 0 0
973 0 0
974 0 0
975 0 0
976 0 0
977 0 0
978 0 0
979 0 0
980 0 0
981 0 0
982 0 0
983 0 0
984 0 0
985 0 0
986 0 0
987 0 0
988 0 0
989 0 0
990 0 0
991 0 0
992 0 0
993 0 0
994 0 0
995 0 0
996 0 0
997 0 0
998 0 0
999 0 0
1000 0 0
1001 0 0
1002 0 0
1003 0 0
1004 0 0
1005 0 0
1006 0 0
1007 0 0
1008 0 0
1009 0 0
1010 0 0
1011 0 0
1012 0 0
1013 0 0
1014 0 0
1015 0 0
1016 0 0
1017 0 0
1018 0 0
1019 0 0
1020 0 0
1021 0 0
1022 0 0
1023 0 0
1024 0 0
1025 0 0
1026 0 0
1027 0 0
1028 0 0
1029 0 0
1030 0 0
1031 0 0
1032 0 0
1033 0 0
1034 0 0
1035 0 0
1036 0 0
1037 0 0
1038 0 0
1039 0 0
1040 0 0
1041 0 0
1042 0 0
1043 0 0
1044 0 0
1045 0 0
1046 0 0
1047 0 0
1048 0 0
1049 0 0
1050 0 0
1051 0 0
1052 0 0
1053 0 0
1054 0 0
1055 0 0
1056 0 0
1057 0 0
1058 0 0
1059 0 0
1060 0 0
1061 0 0
1062 0 0
1063 0 0
1064 0 0
1065 0 0
1066 0 0
1067 0 0
1068 0 0
1069 0 0
1070 0 0
1071 0 0
1072 0 0
1073 0 0
1074 0 0
1075 0 0
1076 0 0
1077 0 0
1078 0 0
1079 0 0
1080 0 0
1081 0 0
1082 0 0
1083 0 0
1084 0 0
1085 0 0
1086 0 0
1087 0 0
1088 0 0
1089 0 0
1090 0 0
1091 0 0
1092 0 0
1093 0 0
1094 0 0
1095 0 0
1096 0 0
1097 0 0
1098 0 0
1099 0 0
1100 0 0
1101 0 0
1102 0 0
1103 0 0
1104 0 0
1105 0 0
1106 0 0
1107 0 0
1108 0 0
1109 0 0
1110 0 0
1111 0 0
1112 0 0
1113 0 0
1114 0 0
1115 0 0
1116 0 0
1117 0 0
1118 0 0
1119 0 0
1120 0 0
1121 0 0
1122 0 0
1123 0 0
1124 0 0
1125 0 0
1126 0 0
1127 0 0
1128 0 0
1129 0 0
1130 0 0
1131 0 0
1132 0 0
1133 0 0
1134 0 0
1135 0 0
1136 0 0
1137 0 0
1138 0 0
1139 0 0
1140 0 0
1141 0 0
1142 0 0
1143 0 0
1144 0 0
1145 0 0
1146 0 0
1147 0 0
1148 0 0
1149 0 0
1150 0 0
1151 0 0
1152 0 0
1153 0 0
1154 0 0
1155 0 0
1156 0 0
1157 0 0
1158 0 0
1159 0 0
1160 0 0
1161 0 0
1162 0 0
1163 0 0
1164 0 0
1165 0 0
1166 0 0
1167 0 0
1168 0 0
1169 0 0
1170 0 0
1171 0 0
1172 0 0
1173 0 0
1174 0 0
1175 0 0
1176 0 0
1177 0 0
1178 0 0
1179 0 0
1180 0 0
1181 0 0
1182 0 0
1183 0 0
1184 0 0
1185 0 0
1186 0 0
1187 0 0
1188 0 0
1189 0 0
1190 0 0
1191 0 0
1192 0 0
1193 0 0
1194 0 0
1195 0 0
1196 0 0
1197 0 0
1198 0 0
1199 0 0
1200 0 0
1201 0 0
1202 0 0
1203 0 0
1204 0 0
1205 0 0
1206 0 0
1207 0 0
1208 0 0
1209 0 0
1210 0 0
1211 0 0
1212 0 0
1213 0 0
1214 0 0
1215 0 0
1216 0 0
1217 0 0
1218 0 0
1219 0 0
1220 0 0
1221 0 0
1222 0 0
1223 0 0
1224 0 0
1225 0 0
1226 0 0
1227 0 0
1228 0 0
1229 0 0
1230 0 0
1231 0 0
1232 0 0
1233 0 0
1234 0 0
1235 0 0
1236 0 0
1237 0 0
1238 0 0
1239 0 0
1240 0 0
1241 0 0
1242 0 0
1243 0 0
1244 0 0
1245 0 0
1246 0 0
1247 0 0
1248 0 0
1249 0 0
1250 0 0
1251 0 0
1252 0 0
1253 0 0
1254 0 0
1255 0 0
1256 0 0
1257 0 0
1258 0 0
1259 0 0
1260 0 0
1261 0 0
1262 0 0
1263 0 0
1264 0 0
1265 0 0
1266 0 0
1267 0 0
1268 0 0
1269 0 0
1270 0 0
1271 0 0
1272 0 0
1273 0 0
1274 0 0
1275 0 0
1276 0 0
1277 0 0
1278 0 0
1279 0 0
1280 0 0
1281 0 0
1282 0 0
1283 0 0
1284 0 0
1285 0 0
1286 0 0
1287 0 0
1288 0 0
1289 0 0
1290 0 0
1291 0 0
1292 0 0
1293 0 0
1294 0 0
1295 0 0
1296 0 0
1297 0 0
1298 0 0
1299 0 0
1300 0 0
1301 0 0
1302 0 0
1303 0 0
1304 0 0
1305 0 0
1306 0 0
1307 0 0
1308 0 0
1309 0 0
1310 0 0
1311 0 0
1312 0 0
1313 0 0
1314 0 0
1315 0 0
1316 0 0
1317 0 0
1318 0 0
1319 0 0
1320 0 0
1321 0 0
1322 0 0
1323 0 0
1324 0 0
1325 0 0
1326 0 0
1327 0 0
1328 0 0
1329 0 0
1330 0 0
1331 0 0
1332 0 0
1333 0 0
1334 0 0
1335 0 0
1336 0 0
1337 0 0
1338 0 0
1339 0 0
1340 0 0
1341 0 0
1342 0 0
1343 0 0
1344 0 0
1345 0 0
1346 0 0
1347 0 0
1348 0 0
1349 0 0
1350 0 0
1351 0 0
1352 0 0
1353 0 0
1354 0 0
1355 0 0
1356 0 0
1357 0 0
1358 0 0
1359 0 0
1360 0 0
1361 0 0
1362 0 0
1363 0 0
1364 0 0
1365 0 0
1366 0 0
1367 0 0
1368 0 0
1369 0 0
1370 0 0
1371 0 0
1372 0 0
1373 0 0
1374 0 0
1375 0 0
1376 0 0
1377 0 0
1378 0 0
1379 0 0
1380 0 0
1381 0 0
1382 0 0
1383 0 0
1384 0 0
1385 0 0
1386 0 0
1387 0 0
1388 0 0
1389 0 0
1390 0 0
1391 0 0
1392 0 0
1393 0 0
1394 0 0
1395 0 0
1396 0 0
1397 0 0
1398 0 0
1399 0 0
1400 0 0
1401 0 0
1402 0 0
1403 0 0
1404 0 0
1405 0 0
1406 0 0
1407 0 0
1408 0 0
1409 0 0
1410 0 0
1411 0 0
1412 0 0
1413 0 0
1414 0 0
1415 0 0
1416 0 0
1417 0 0
1418 0 0
1419 0 0
1420 0 0
1421 0 0
1422 0 0
1423 0 0
1424 0 0
1425 0 0
1426 0 0
1427 0 0
1428 0 0
1429 0 0
1430 0 0
1431 0 0
1432 0 0
1433 0 0
1434 0 0
1435 0 0
1436 0 0
1437 0 0
1438 0 0
1439 0 0
1440 0 0
1441 0 0
1442 0 0
1443 0 0
1444 0 0
1445 0 0
1446 0 0
1447 0 0
1448 0 0
1449 0 0
1450 0 0
1451 0 0
1452 0 0
1453 0 0
1454 0 0
1455 0 0
1456 0 0
1457 0 0
1458 0 0
1459 0 0
1460 0 0
1461 0 0
1462 0 0
1463 0 0
1464 0 0
1465 0 0
1466 0 0
1467 0 0
1468 0 0
1469 0 0
1470 0 0
1471 0 0
1472 0 0
1473 0 0
1474 0 0
1475 0 0
1476 0 0
1477 0 0
1478 0 0
1479 0 0
1480 0 0
1481 0 0
1482 0 0
1483 0 0
1484 0 0
1485 0 0
1486 0 0
1487 0 0
1488 0 0
1489 0 0
1490 0 0
1491 0 0
1492 0 0
1493 0 0
1494 0 0
1495 0 0
1496 0 0
1497 0 0
1498 0 0
1499 0 0
1500 0 0
1501 0 0
1502 0 0
1503 0 0
1504 0 0
1505 0 0
1506 0 0
1507 0 0
1508 0 0
1509 0 0
1510 0 0
1511 0 0
1512 0 0
1513 0 0
1514 0 0
1515 0 0
1516 0 0
1517 0 0
1518 0 0
1519 0 0
1520 0 0
1521 0 0
1522 0 0
1523 0 0
1524 0 0
1525 0 0
1526 0 0
1527 0 0
1528 0 0
1529 0 0
1530 0 0
1531 0 0
1532 0 0
1533 0 0
1534 0 0
1535 0 0
1536 0 0
1537 0 0
1538 0 0
1539 0 0
1540 0 0
1541 0 0
1542 0 0
1543 0 0
1544 0 0
1545 0 0
1546 0 0
1547 0 0
1548 0 0
1549 0 0
1550 0 0
1551 0 0
1552 0 0
1553 0 0
1554 0 0
1555 0 0
1556 0 0
1557 0 0
1558 0 0
1559 0 0
1560 0 0
1561 0 0
1562 0 0
1563 0 0
1564 0 0
1565 0 0
1566 0 0
1567 0 0
1568 0 0
1569 0 0
1570 0 0
1571 0 0
1572 0 0
1573 0 0
1574 0 0
1575 0 0
1576 0 0
1577 0 0
1578 0 0
1579 0 0
1580 0 0
1581 0 0
1582 0 0
1583 0 0
1584 0 0
1585 0 0
1586 0 0
1587 0 0
1588 0 0
1589 0 0
1590 0 0
1591 0 0
1592 0 0
1593 0 0
1594 0 0
1595 0 0
1596 0 0
1597 0 0
1598 0 0
1599 0 0
1600 0 0
1601 0 0
1602 0 0
1603 0 0
1604 0 0
1605 0 0
1606 0 0
1607 1596 0
1608 1596 0
1609 1596 0
1610 1596 0
1611 1596 0
1612 1596 0
1613 1244 0
1614 1388 0
1615 1388 0
1616 1388 0
1617 1388 0
1618 1546 0
1619 1546 0
1620 1546 0
1621 1546 0
1622 1546 0
1623 1546 0
1624 1546 0
1625 1546 0
1626 1546 0
1627 1546 0
1628 1546 0
1629 1546 0
1630 1546 0
1631 1546 0
1632 1546 0
1633 1546 0
1634 1546 0
1635 1546 0
1636 1546 0
1637 1546 0
1638 1546 0
1639 1546 0
1640 1546 0
1641 1047 0
1642 1247 0
1643 1247 0
1644 1247 0
1645 1393 0
1646 1250 0
1647 1250 0
1648 1250 0
1649 1521 0
1650 1521 0
1651 1251 0
1652 1049 0
1653 1478 0
1654 1478 0
1655 1395 0
1656 1395 0
1657 1395 0
1658 1395 0
1659 1570 0
1660 1570 0
1661 1570 0
1662 1570 0
1663 1570 0
1664 1570 0
1665 1570 0
1666 1571 0
1667 1571 0
1668 1571 0
1669 1571 0
1670 1571 0
1671 1571 0
1672 1571 0
1673 1258 0
1674 1060 0
1675 1261 0
1676 1400 0
1677 1602 0
1678 1602 0
1679 1602 0
1680 1602 0
1681 1602 0
1682 1268 0
1683 1069 0
1684 1069 0
1685 1401 0
1686 1401 0
1687 1401 0
1688 1401 0
1689 1401 0
1690 1401 0
1691 1270 0
1692 1273 0
1693 1273 0
1694 1403 0
1695 1403 0
1696 1404 0
1697 1405 0
1698 1405 0
1699 1405 0
1700 1573 0
1701 1573 0
1702 1573 0
1703 1573 0
1704 1573 0
1705 1573 0
1706 1573 0
1707 1573 0
1708 1573 0
1709 1573 0
1710 1573 0
1711 1573 0
1712 1573 0
1713 1573 0
1714 1573 0
1715 1573 0
1716 1282 0
1717 1282 0
1718 1282 0
1719 1282 0
1720 1282 0
1721 1282 0
1722 1575 0
1723 1575 0
1724 1575 0
1725 1575 0
1726 1575 0
1727 1575 0
1728 1575 0
1729 1575 0
1730 1575 0
1731 1575 0
1732 1490 0
1733 1552 0
1734 1552 0
1735 1552 0
1736 1552 0
1737 1552 0
1738 1552 0
1739 1552 0
1740 1553 0
1741 1553 0
1742 1576 0
1743 1576 0
1744 1576 0
1745 1576 0
1746 1576 0
1747 1576 0
1748 1576 0
1749 1576 0
1750 1576 0
1751 1576 0
1752 1576 0
1753 1576 0
1754 1576 0
1755 1576 0
1756 1576 0
1757 1576 0
1758 1576 0
1759 1081 0
1760 1081 0
1761 1081 0
1762 1081 0
1763 1081 0
1764 1527 0
1765 1527 0
1766 1082 0
1767 1082 0
1768 1577 0
1769 1577 0
1770 1577 0
1771 1577 0
1772 1577 0
1773 1577 0
1774 1577 0
1775 1577 0
1776 1577 0
1777 1577 0
1778 1577 0
1779 1577 0
1780 1577 0
1781 1577 0
1782 1577 0
1783 1577 0
1784 1577 0
1785 1577 0
1786 1577 0
1787 1577 0
1788 1577 0
1789 1577 0
1790 1577 0
1791 1577 0
1792 1577 0
1793 1577 0
1794 1577 0
1795 1577 0
1796 1577 0
1797 1577 0
1798 1577 0
1799 1577 0
1800 1577 0
1801 1577 0
1802 1577 0
1803 1577 0
1804 1577 0
1805 1577 0
1806 1577 0
1807 1577 0
1808 1577 0
1809 1577 0
1810 1577 0
1811 1577 0
1812 1577 0
1813 1577 0
1814 1577 0
1815 1577 0
1816 1577 0
1817 1287 0
1818 1604 0
1819 1604 0
1820 1604 0
1821 1604 0
1822 1604 0
1823 1604 0
1824 1087 0
1825 244 0
1826 1090 0
1827 1090 0
1828 1090 0
1829 1090 0
1830 1581 0
1831 1581 0
1832 1581 0
1833 1581 0
1834 1581 0
1835 1296 0
1836 1582 0
1837 1582 0
1838 1582 0
1839 1582 0
1840 1582 0
1841 1582 0
1842 1582 0
1843 1582 0
1844 1582 0
1845 1582 0
1846 1582 0
1847 1582 0
1848 1582 0
1849 1582 0
1850 1582 0
1851 1582 0
1852 1582 0
1853 1582 0
1854 1582 0
1855 1582 0
1856 1582 0
1857 1582 0
1858 1582 0
1859 1582 0
1860 1582 0
1861 1582 0
1862 1582 0
1863 1582 0
1864 1582 0
1865 1582 0
1866 1582 0
1867 1582 0
1868 1582 0
1869 1582 0
1870 1582 0
1871 1582 0
1872 1582 0
1873 1299 0
1874 1299 0
1875 1100 0
1876 1100 0
1877 1301 0
1878 1301 0
1879 1301 0
1880 1102 0
1881 1102 0
1882 1429 0
1883 1429 0
1884 1429 0
1885 1304 0
1886 1304 0
1887 1599 0
1888 1599 0
1889 1599 0
1890 1599 0
1891 1599 0
1892 1599 0
1893 1599 0
1894 1599 0
1895 1599 0
1896 1599 0
1897 1599 0
1898 1599 0
1899 1599 0
1900 1599 0
1901 1599 0
1902 1599 0
1903 1599 0
1904 1599 0
1905 1599 0
1906 1599 0
1907 1599 0
1908 1104 0
1909 1104 0
1910 1559 0
1911 1559 0
1912 1559 0
1913 1559 0
1914 1559 0
1915 1559 0
1916 1559 0
1917 1559 0
1918 1559 0
1919 1559 0
1920 1559 0
1921 1559 0
1922 1309 0
1923 1560 0
1924 1560 0
1925 1560 0
1926 1560 0
1927 1560 0
1928 1560 0
1929 1560 0
1930 1560 0
1931 1560 0
1932 1560 0
1933 1560 0
1934 1560 0
1935 1560 0
1936 1560 0
1937 1560 0
1938 1560 0
1939 1560 0
1940 1560 0
1941 1560 0
1942 1560 0
1943 1560 0
1944 1588 0
1945 1563 0
1946 1563 0
1947 1107 0
1948 1589 0
1949 1589 0
1950 1589 0
1951 1589 0
1952 1589 0
1953 1589 0
1954 1589 0
1955 1589 0
1956 1605 0
1957 1605 0
1958 1605 0
1959 1605 0
1960 1605 0
1961 1605 0
1962 1605 0
1963 1605 0
1964 1605 0
1965 1605 0
1966 1605 0
1967 1605 0
1968 1605 0
1969 1605 0
1970 1605 0
1971 1605 0
1972 1605 0
1973 1605 0
1974 1605 0
1975 1605 0
1976 1605 0
1977 1605 0
1978 1605 0
1979 1605 0
1980 1605 0
1981 1605 0
1982 1605 0
1983 1605 0
1984 1437 0
1985 1534 0
1986 1534 0
1987 1534 0
1988 1534 0
1989 1534 0
1990 1534 0
1991 1534 0
1992 1503 0
1993 1503 0
1994 1503 0
1995 1503 0
1996 1503 0
1997 1503 0
1998 1591 0
1999 1591 0
2000 1591 0
2001 1591 0
2002 1591 0
2003 1591 0
2004 1591 0
2005 1591 0
2006 1591 0
2007 1591 0
2008 1591 0
2009 1591 0
2010 1600 0
2011 1600 0
2012 1600 0
2013 1444 0
2014 1114 0
2015 1114 0
2016 1592 0
2017 1592 0
2018 1592 0
2019 1592 0
2020 1592 0
2021 1592 0
2022 1592 0
2023 1592 0
2024 1592 0
2025 1592 0
2026 1592 0
2027 1592 0
2028 1592 0
2029 1592 0
2030 1592 0
2031 1592 0
2032 1592 0
2033 1592 0
2034 1592 0
2035 1592 0
2036 1592 0
2037 1592 0
2038 1592 0
2039 1592 0
2040 1566 0
2041 1566 0
2042 1566 0
2043 1566 0
2044 1566 0
2045 1566 0
2046 1593 0
2047 1593 0
2048 1593 0
2049 1593 0
2050 1593 0
2051 1593 0
2052 1593 0
2053 1329 0
2054 1507 0
2055 1539 0
2056 1539 0
2057 1539 0
2058 1539 0
2059 1330 0
2060 1451 0
2061 1159 0
2062 1164 0
2063 1175 0
2064 1358 0
2065 1361 0
2066 1185 0
2067 1185 0
2068 1195 0
2069 1195 0
2070 1366 0
2071 1200 0
2072 1200 0
2073 1219 0
2074 1220 0
2075 1459 0
2076 1459 0
2077 1459 0
2078 1459 0
2079 1459 0
2080 1459 0
2081 1594 0
2082 1594 0
2083 1594 0
2084 1594 0
2085 1460 0
2086 1460 0
2087 1460 0
2088 1460 0
2089 1460 0
2090 1460 0
2091 1231 0
2092 1382 0
2093 1606 0
2094 1606 0
2095 1606 0
2096 1606 0
2097 1606 0
2098 1606 0
2099 1606 0
2100 1606 0
2101 1606 0
2102 1606 0
2103 1383 0
2104 1383 0
2105 1383 0
2106 1474 0
2107 1474 0
2108 1360 1243
2109 1606 1476
2110 87 88
2111 1388 1390
2112 1067 1046
2113 1405 1391
2114 1247 95
2115 1560 98
2116 134 102
2117 105 103
2118 1605 1547
2119 1444 1392
2120 1330 1249
2121 1566 1394
2122 0 1051
2123 1478 1252
2124 1559 1522
2125 1560 116
2126 0 1052
2127 1404 1397
2128 1045 1056
2129 1045 1056
2130 1460 1259
2131 1582 1479
2132 0 1057
2133 147 132
2134 1582 133
2135 0 1059
2136 1370 1264
2137 84 153
2138 1049 155
2139 1060 156
2140 1474 1065
2141 167 157
2142 1244 1265
2143 1069 1068
2144 1474 163
2145 165 164
2146 1304 1271
2147 1400 1402
2148 1251 1272
2149 1507 1483
2150 1282 1274
2151 1273 1275
2152 1087 169
2153 0 178
2154 0 180
2155 1605 1598
2156 1577 184
2157 0 1408
2158 1486 1488
2159 1490 199
2160 861 204
2161 0 208
2162 1571 1574
2163 0 1080
2164 1606 1603
2165 0 1417
2166 193 233
2167 0 241
2168 1082 243
2169 711 250
2170 1581 1578
2171 1604 1579
2172 1606 1579
2173 1606 1580
2174 1291 1297
2175 0 1095
2176 1560 261
2177 1591 1583
2178 1393 263
2179 1552 1555
2180 1592 1585
2181 0 284
2182 1592 1496
2183 283 303
2184 1594 1586
2185 0 1103
2186 0 308
2187 148 312
2188 1100 313
2189 0 322
2190 732 326
2191 1582 1435
2192 1596 1590
2193 1573 340
2194 1566 342
2195 972 343
2196 1429 1438
2197 1026 346
2198 0 347
2199 90 349
2200 1604 1565
2201 1588 1565
2202 1577 1537
2203 1577 1537
2204 992 362
2205 860 370
2206 1546 1116
2207 1582 1567
2208 1431 1447
2209 1309 372
2210 0 381
2211 1582 1120
2212 1546 398
2213 0 412
2214 129 418
2215 1301 1332
2216 0 419
2217 0 421
2218 0 422
2219 0 1333
2220 0 424
2221 0 1335
2222 1563 433
2223 0 435
2224 0 436
2225 0 437
2226 0 439
2227 0 440
2228 0 443
2229 1527 445
2230 0 1340
2231 0 447
2232 1395 450
2233 0 452
2234 1107 457
2235 0 458
2236 1503 1341
2237 0 1140
2238 0 465
2239 0 466
2240 0 467
2241 1299 1141
2242 1299 470
2243 0 475
2244 0 477
2245 0 1144
2246 0 478
2247 1429 484
2248 0 492
2249 1296 496
2250 1296 497
2251 0 499
2252 0 500
2253 0 501
2254 0 502
2255 0 503
2256 0 504
2257 1025 508
2258 0 509
2259 270 514
2260 0 517
2261 1261 1347
2262 0 522
2263 0 524
2264 0 540
2265 162 542
2266 166 544
2267 0 549
2268 1081 554
2269 981 556
2270 1247 1352
2271 0 56
2272 0 572
2273 649 579
2274 0 58
2275 0 585
2276 0 596
2277 0 1166
2278 943 602
2279 1174 604
2280 0 1171
2281 0 1356
2282 1360 1180
2283 0 679
2284 0 1181
2285 1220 703
2286 0 708
2287 1047 721
2288 0 722
2289 1358 728
2290 1174 731
2291 0 733
2292 0 735
2293 0 738
2294 785 742
2295 1175 754
2296 1175 756
2297 711 777
2298 707 781
2299 0 797
2300 0 802
2301 1437 818
2302 0 819
2303 0 820
2304 0 821
2305 0 822
2306 0 823
2307 0 824
2308 0 1202
2309 0 72
2310 0 43
2311 0 828
2312 0 1203
2313 0 1203
2314 0 830
2315 0 831
2316 0 832
2317 0 44
2318 0 75
2319 0 847
2320 0 854
2321 0 1208
2322 0 855
2323 0 870
2324 0 1455
2325 0 1456
2326 0 1457
2327 1605 1540
2328 111 891
2329 0 897
2330 0 898
2331 0 899
2332 0 900
2333 0 901
2334 0 902
2335 0 76
2336 0 77
2337 0 78
2338 1001 906
2339 649 940
2340 1282 1373
2341 0 948
2342 0 956
2343 1605 958
2344 0 1225
2345 0 1226
2346 1444 1226
2347 0 1228
2348 980 979
2349 0 987
2350 1604 1601
2351 1596 1543
2352 1576 1543
2353 991 996
2354 1512 1514
2355 1174 1235
2356 1258 1378
2357 1589 1005
2358 1576 1469
2359 1495 1470
2360 1570 1595
2361 1570 1595
2362 0 1471
2363 1553 1471
2364 1581 1568
2365 1600 1518
2366 0 1519
2367 1401 1027
2368 1474 1028
2369 1539 1384
2370 1460 1385
2371 1451 1475
2372 0 1241
2373 0 1030
2374 0 1034
2375 0 1035
2376 0 1040
2377 1869 0
2378 2109 0
2379 2109 0
2380 2025 0
2381 1688 0
2382 1756 0
2383 1756 0
2384 1756 0
2385 1756 0
2386 1756 0
2387 1756 0
2388 1756 0
2389 2118 0
2390 2118 0
2391 2118 0
2392 2118 0
2393 2118 0
2394 2118 0
2395 2118 0
2396 1968 0
2397 1968 0
2398 1968 0
2399 1968 0
2400 1968 0
2401 2120 0
2402 1783 0
2403 1783 0
2404 1783 0
2405 2079 0
2406 2124 0
2407 2124 0
2408 2124 0
2409 2124 0
2410 2124 0
2411 2124 0
2412 2124 0
2413 2124 0
2414 2124 0
2415 2124 0
2416 2124 0
2417 2124 0
2418 2124 0
2419 2124 0
2420 2124 0
2421 2124 0
2422 2124 0
2423 2124 0
2424 2124 0
2425 2101 0
2426 2101 0
2427 2101 0
2428 2101 0
2429 2101 0
2430 2101 0
2431 2101 0
2432 2101 0
2433 2101 0
2434 2101 0
2435 2101 0
2436 2101 0
2437 2004 0
2438 2004 0
2439 2004 0
2440 2004 0
2441 2004 0
2442 1944 0
2443 1944 0
2444 1944 0
2445 1944 0
2446 1944 0
2447 1944 0
2448 1944 0
2449 1944 0
2450 1944 0
2451 1944 0
2452 1944 0
2453 1944 0
2454 2127 0
2455 2127 0
2456 1750 0
2457 1750 0
2458 1750 0
2459 1750 0
2460 2003 0
2461 2003 0
2462 1680 0
2463 1680 0
2464 1680 0
2465 1680 0
2466 1680 0
2467 1680 0
2468 1680 0
2469 1680 0
2470 1680 0
2471 1680 0
2472 1680 0
2473 1680 0
2474 1680 0
2475 1680 0
2476 1680 0
2477 1680 0
2478 1680 0
2479 1680 0
2480 1680 0
2481 1680 0
2482 1680 0
2483 1680 0
2484 1819 0
2485 1819 0
2486 1819 0
2487 1819 0
2488 1900 0
2489 1900 0
2490 2097 0
2491 1955 0
2492 2087 0
2493 1696 0
2494 1696 0
2495 1696 0
2496 2088 0
2497 2088 0
2498 2147 0
2499 2149 0
2500 2149 0
2501 2150 0
2502 2150 0
2503 2150 0
2504 2150 0
2505 2150 0
2506 1916 0
2507 1951 0
2508 1951 0
2509 1951 0
2510 1951 0
2511 1951 0
2512 2155 0
2513 2155 0
2514 2155 0
2515 2155 0
2516 2155 0
2517 2155 0
2518 2155 0
2519 2155 0
2520 2155 0
2521 2155 0
2522 2155 0
2523 2155 0
2524 2155 0
2525 2155 0
2526 2155 0
2527 2155 0
2528 2155 0
2529 2155 0
2530 2155 0
2531 2155 0
2532 2155 0
2533 2155 0
2534 2155 0
2535 2155 0
2536 1977 0
2537 1977 0
2538 1977 0
2539 1977 0
2540 1977 0
2541 1977 0
2542 1977 0
2543 1977 0
2544 1977 0
2545 1977 0
2546 1977 0
2547 1977 0
2548 1977 0
2549 1977 0
2550 1977 0
2551 1799 0
2552 2012 0
2553 2012 0
2554 2012 0
2555 2012 0
2556 2012 0
2557 2012 0
2558 2012 0
2559 1871 0
2560 1871 0
2561 1871 0
2562 1871 0
2563 1871 0
2564 1871 0
2565 1871 0
2566 1871 0
2567 1871 0
2568 1813 0
2569 2162 0
2570 2162 0
2571 2162 0
2572 2162 0
2573 2162 0
2574 2162 0
2575 2162 0
2576 2162 0
2577 2162 0
2578 2162 0
2579 2162 0
2580 2162 0
2581 2162 0
2582 2162 0
2583 2162 0
2584 2162 0
2585 2162 0
2586 2162 0
2587 2162 0
2588 2162 0
2589 2162 0
2590 2162 0
2591 2162 0
2592 2162 0
2593 2162 0
2594 2162 0
2595 2162 0
2596 2162 0
2597 2162 0
2598 2162 0
2599 2162 0
2600 2162 0
2601 2162 0
2602 2162 0
2603 2162 0
2604 2162 0
2605 2162 0
2606 2162 0
2607 2162 0
2608 2162 0
2609 2162 0
2610 2162 0
2611 2162 0
2612 2162 0
2613 2162 0
2614 2162 0
2615 2162 0
2616 2162 0
2617 2162 0
2618 1609 0
2619 1703 0
2620 2034 0
2621 2034 0
2622 2034 0
2623 1672 0
2624 2164 0
2625 2164 0
2626 2164 0
2627 2164 0
2628 2164 0
2629 2164 0
2630 2164 0
2631 2164 0
2632 2164 0
2633 2164 0
2634 2164 0
2635 2164 0
2636 2164 0
2637 2164 0
2638 2164 0
2639 2164 0
2640 2164 0
2641 2164 0
2642 2164 0
2643 2164 0
2644 2164 0
2645 2164 0
2646 2164 0
2647 2164 0
2648 2164 0
2649 2164 0
2650 2164 0
2651 2164 0
2652 2164 0
2653 2164 0
2654 2164 0
2655 2164 0
2656 2164 0
2657 2164 0
2658 2164 0
2659 2164 0
2660 1919 0
2661 1919 0
2662 1919 0
2663 1919 0
2664 1919 0
2665 1919 0
2666 1919 0
2667 1919 0
2668 1919 0
2669 1919 0
2670 1679 0
2671 1679 0
2672 1679 0
2673 1800 0
2674 1800 0
2675 1800 0
2676 1800 0
2677 1800 0
2678 1800 0
2679 2172 0
2680 2172 0
2681 2173 0
2682 2173 0
2683 2173 0
2684 2173 0
2685 2173 0
2686 2173 0
2687 2173 0
2688 2173 0
2689 2173 0
2690 2173 0
2691 2177 0
2692 2177 0
2693 2177 0
2694 2177 0
2695 2177 0
2696 2177 0
2697 2177 0
2698 2177 0
2699 2177 0
2700 2177 0
2701 2177 0
2702 2177 0
2703 2177 0
2704 2177 0
2705 2177 0
2706 2177 0
2707 2177 0
2708 2177 0
2709 2177 0
2710 2177 0
2711 2177 0
2712 2177 0
2713 2177 0
2714 2177 0
2715 2177 0
2716 2177 0
2717 2177 0
2718 2177 0
2719 2179 0
2720 2179 0
2721 2179 0
2722 2179 0
2723 2179 0
2724 2179 0
2725 2179 0
2726 2179 0
2727 2179 0
2728 2179 0
2729 2179 0
2730 2179 0
2731 1906 0
2732 1906 0
2733 1906 0
2734 1906 0
2735 1906 0
2736 1906 0
2737 1906 0
2738 1906 0
2739 1906 0
2740 1906 0
2741 2180 0
2742 2180 0
2743 2180 0
2744 2180 0
2745 2180 0
2746 2180 0
2747 2180 0
2748 2180 0
2749 2180 0
2750 2180 0
2751 2180 0
2752 2180 0
2753 2180 0
2754 2180 0
2755 2180 0
2756 2180 0
2757 2180 0
2758 2180 0
2759 2180 0
2760 2180 0
2761 2180 0
2762 2180 0
2763 2180 0
2764 2180 0
2765 2180 0
2766 2180 0
2767 2180 0
2768 2180 0
2769 2180 0
2770 2180 0
2771 2180 0
2772 2180 0
2773 2180 0
2774 2180 0
2775 2180 0
2776 2180 0
2777 2180 0
2778 2180 0
2779 2180 0
2780 2180 0
2781 2180 0
2782 2180 0
2783 2182 0
2784 2182 0
2785 2182 0
2786 2011 0
2787 1747 0
2788 2184 0
2789 2184 0
2790 2184 0
2791 2184 0
2792 1795 0
2793 2099 0
2794 2099 0
2795 1612 0
2796 1612 0
2797 1612 0
2798 1612 0
2799 1612 0
2800 1612 0
2801 1802 0
2802 1802 0
2803 1854 0
2804 1854 0
2805 1854 0
2806 2192 0
2807 2192 0
2808 2192 0
2809 2192 0
2810 2192 0
2811 2192 0
2812 2192 0
2813 2192 0
2814 2192 0
2815 2192 0
2816 2192 0
2817 2192 0
2818 2192 0
2819 2192 0
2820 2192 0
2821 2192 0
2822 2192 0
2823 2192 0
2824 2192 0
2825 2192 0
2826 2192 0
2827 2192 0
2828 2192 0
2829 2192 0
2830 2192 0
2831 2192 0
2832 2192 0
2833 2192 0
2834 2192 0
2835 2192 0
2836 2192 0
2837 2192 0
2838 2192 0
2839 2192 0
2840 2192 0
2841 2192 0
2842 2192 0
2843 2192 0
2844 2192 0
2845 2192 0
2846 2192 0
2847 2192 0
2848 2192 0
2849 2192 0
2850 2192 0
2851 2192 0
2852 2192 0
2853 2192 0
2854 2192 0
2855 2192 0
2856 2192 0
2857 2192 0
2858 2192 0
2859 2192 0
2860 2192 0
2861 2192 0
2862 2192 0
2863 2192 0
2864 2192 0
2865 2192 0
2866 2192 0
2867 2192 0
2868 2192 0
2869 2192 0
2870 2192 0
2871 2192 0
2872 2192 0
2873 2192 0
2874 2192 0
2875 2192 0
2876 2192 0
2877 1904 0
2878 1904 0
2879 1904 0
2880 1904 0
2881 1904 0
2882 1904 0
2883 1904 0
2884 1904 0
2885 1803 0
2886 2007 0
2887 2007 0
2888 2007 0
2889 2007 0
2890 2007 0
2891 1681 0
2892 1681 0
2893 1681 0
2894 1681 0
2895 1681 0
2896 1681 0
2897 1681 0
2898 1681 0
2899 1681 0
2900 1681 0
2901 1681 0
2902 1681 0
2903 1681 0
2904 1681 0
2905 1681 0
2906 1681 0
2907 1681 0
2908 1681 0
2909 1681 0
2910 1681 0
2911 1681 0
2912 1681 0
2913 1681 0
2914 1681 0
2915 1681 0
2916 1681 0
2917 1681 0
2918 1681 0
2919 1681 0
2920 1681 0
2921 1681 0
2922 1681 0
2923 1681 0
2924 1681 0
2925 1681 0
2926 1681 0
2927 1681 0
2928 1681 0
2929 1681 0
2930 1681 0
2931 1681 0
2932 1681 0
2933 1681 0
2934 1681 0
2935 1708 0
2936 1822 0
2937 1796 0
2938 1753 0
2939 1753 0
2940 1753 0
2941 1753 0
2942 1753 0
2943 1753 0
2944 1753 0
2945 1753 0
2946 1753 0
2947 1753 0
2948 1753 0
2949 1753 0
2950 1753 0
2951 1753 0
2952 1753 0
2953 1753 0
2954 1753 0
2955 1753 0
2956 1753 0
2957 1753 0
2958 1978 0
2959 1978 0
2960 1978 0
2961 1978 0
2962 1978 0
2963 1978 0
2964 1978 0
2965 1978 0
2966 1978 0
2967 1978 0
2968 1978 0
2969 1978 0
2970 1978 0
2971 1978 0
2972 1978 0
2973 1978 0
2974 1978 0
2975 1978 0
2976 1978 0
2977 1978 0
2978 1978 0
2979 1978 0
2980 1978 0
2981 1978 0
2982 1978 0
2983 2200 0
2984 2200 0
2985 2200 0
2986 2201 0
2987 2201 0
2988 2201 0
2989 2201 0
2990 2201 0
2991 2201 0
2992 2201 0
2993 2201 0
2994 2201 0
2995 2201 0
2996 2201 0
2997 2201 0
2998 2201 0
2999 2201 0
3000 2202 0
3001 2202 0
3002 2202 0
3003 2202 0
3004 2202 0
3005 2202 0
3006 2202 0
3007 2202 0
3008 2202 0
3009 2202 0
3010 2202 0
3011 2202 0
3012 2202 0
3013 2202 0
3014 2203 0
3015 2203 0
3016 2203 0
3017 2203 0
3018 2203 0
3019 2203 0
3020 2203 0
3021 2203 0
3022 2203 0
3023 2203 0
3024 2203 0
3025 1967 0
3026 1967 0
3027 1967 0
3028 1972 0
3029 1972 0
3030 1972 0
3031 1972 0
3032 1972 0
3033 1896 0
3034 1731 0
3035 1979 0
3036 1867 0
3037 1867 0
3038 1867 0
3039 1867 0
3040 1867 0
3041 1867 0
3042 2207 0
3043 2207 0
3044 2207 0
3045 2207 0
3046 2207 0
3047 2207 0
3048 2207 0
3049 2207 0
3050 2207 0
3051 2207 0
3052 2207 0
3053 2207 0
3054 2207 0
3055 2207 0
3056 2207 0
3057 2207 0
3058 2207 0
3059 2207 0
3060 2207 0
3061 2207 0
3062 2207 0
3063 2207 0
3064 2207 0
3065 2207 0
3066 2207 0
3067 2207 0
3068 2005 0
3069 2005 0
3070 2005 0
3071 2005 0
3072 1699 0
3073 1699 0
3074 1720 0
3075 1936 0
3076 1936 0
3077 2086 0
3078 2151 0
3079 2151 0
3080 2151 0
3081 1940 0
3082 2111 0
3083 2105 0
3084 1613 0
3085 1943 0
3086 1943 0
3087 2108 0
3088 1941 0
3089 1941 0
3090 1941 0
3091 1651 0
3092 1808 0
3093 1808 0
3094 2107 0
3095 2371 0
3096 2371 0
3097 2371 0
3098 1980 0
3099 1980 0
3100 1980 0
3101 1980 0
3102 1980 0
3103 1980 0
3104 1980 0
3105 1980 0
3106 1980 0
3107 1980 0
3108 1980 0
3109 1757 0
3110 1757 0
3111 1757 0
3112 1757 0
3113 1757 0
3114 1757 0
3115 1757 0
3116 1757 0
3117 1757 0
3118 1757 0
3119 1757 0
3120 1757 0
3121 1757 0
3122 1757 0
3123 1757 0
3124 1758 0
3125 1758 0
3126 1758 0
3127 1758 0
3128 1758 0
3129 1758 0
3130 1758 0
3131 1758 0
3132 1715 0
3133 1715 0
3134 1715 0
3135 1715 0
3136 1715 0
3137 1715 0
3138 1715 0
3139 1715 0
3140 1715 0
3141 1816 0
3142 1816 0
3143 1816 0
3144 1816 0
3145 2350 0
3146 2350 0
3147 2350 0
3148 2350 0
3149 2350 0
3150 2350 0
3151 2350 0
3152 2350 0
3153 2350 0
3154 2350 0
3155 2350 0
3156 2350 0
3157 2350 0
3158 2350 0
3159 2350 0
3160 2350 0
3161 2350 0
3162 2350 0
3163 2350 0
3164 2350 0
3165 2350 0
3166 2350 0
3167 2350 0
3168 2350 0
3169 2350 0
3170 2350 0
3171 2350 0
3172 2350 0
3173 2350 0
3174 2350 0
3175 1954 0
3176 1664 0
3177 1712 0
3178 1712 0
3179 1712 0
3180 1860 0
3181 1818 0
3182 2361 0
3183 2361 0
3184 2361 0
3185 2361 0
3186 2361 0
3187 2361 0
3188 2361 0
3189 2361 0
3190 2361 0
3191 2361 0
3192 2361 0
3193 2361 0
3194 2361 0
3195 2361 0
3196 2361 0
3197 2361 0
3198 2361 0
3199 2361 0
3200 2361 0
3201 2361 0
3202 2361 0
3203 2361 0
3204 2361 0
3205 2361 0
3206 2361 0
3207 2361 0
3208 2361 0
3209 2361 0
3210 2361 0
3211 2361 0
3212 2361 0
3213 2361 0
3214 2361 0
3215 2361 0
3216 2361 0
3217 2361 0
3218 2361 0
3219 2361 0
3220 2361 0
3221 2361 0
3222 2361 0
3223 2361 0
3224 2361 0
3225 2361 0
3226 2361 0
3227 2361 0
3228 2361 0
3229 2361 0
3230 2361 0
3231 2361 0
3232 2361 0
3233 2361 0
3234 2361 0
3235 2361 0
3236 2361 0
3237 2361 0
3238 2361 0
3239 2361 0
3240 2361 0
3241 2361 0
3242 2361 0
3243 2361 0
3244 2361 0
3245 2361 0
3246 2078 0
3247 1810 0
3248 2364 0
3249 2364 0
3250 2364 0
3251 2364 0
3252 2364 0
3253 2364 0
3254 2364 0
3255 2364 0
3256 2364 0
3257 2364 0
3258 2364 0
3259 2364 0
3260 2364 0
3261 2364 0
3262 2364 0
3263 2364 0
3264 2364 0
3265 2364 0
3266 2364 0
3267 2364 0
3268 2364 0
3269 2364 0
3270 2364 0
3271 2364 0
3272 2364 0
3273 2366 0
3274 1823 0
3275 1823 0
3276 1823 0
3277 1823 0
3278 1823 0
3279 1823 0
3280 1823 0
3281 1823 0
3282 1823 0
3283 1823 0
3284 1823 0
3285 1823 0
3286 1823 0
3287 1823 0
3288 1823 0
3289 1823 0
3290 1823 0
3291 1823 0
3292 1823 0
3293 1823 0
3294 1823 0
3295 1823 0
3296 1823 0
3297 1823 0
3298 1823 0
3299 1823 0
3300 1823 0
3301 1823 0
3302 1823 0
3303 1617 0
3304 1617 0
3305 1823 1920
3306 1980 1627
3307 2150 2071
3308 1090 1742
3309 2179 85
3310 1612 86
3311 2078 89
3312 2361 1700
3313 1978 1520
3314 2177 1894
3315 1597 1983
3316 1599 1983
3317 2350 92
3318 2007 1671
3319 0 1895
3320 2054 93
3321 1674 94
3322 1648 1048
3323 1956 100
3324 2013 101
3325 2177 108
3326 1919 2121
3327 2162 1856
3328 0 2096
3329 2162 1653
3330 0 2123
3331 1980 1051
3332 2179 113
3333 2155 115
3334 1944 1548
3335 1906 1812
3336 2364 1255
3337 1676 125
3338 1802 126
3339 2127 1259
3340 1689 1259
3341 2162 1821
3342 2361 1523
3343 1758 1988
3344 1822 1768
3345 2361 1399
3346 1869 1524
3347 2179 1260
3348 2361 1525
3349 0 2134
3350 1823 1059
3351 2200 1958
3352 1681 1572
3353 2364 143
3354 2180 1061
3355 1875 2093
3356 2192 1974
3357 2192 1974
3358 2192 1480
3359 2173 1549
3360 1577 1969
3361 2202 1262
3362 2361 1790
3363 2192 1863
3364 1609 1481
3365 1681 1263
3366 1582 2006
3367 1955 1550
3368 1474 2055
3369 1696 1264
3370 2150 2141
3371 2150 2137
3372 1403 1614
3373 2369 2136
3374 1698 1064
3375 2146 1065
3376 2361 1066
3377 2149 2142
3378 2058 1482
3379 1270 2056
3380 2147 1269
3381 2147 168
3382 1247 1697
3383 2149 1070
3384 1069 1717
3385 0 1915
3386 1978 172
3387 1758 1278
3388 2361 2348
3389 1582 1748
3390 2180 173
3391 2109 1791
3392 981 1702
3393 2361 174
3394 2361 1864
3395 2361 1864
3396 2361 1406
3397 2192 175
3398 2180 1551
3399 1823 2018
3400 1592 1989
3401 2177 1280
3402 1813 190
3403 1854 1994
3404 1575 1872
3405 1559 1872
3406 2192 1713
3407 1753 1811
3408 2177 210
3409 2155 212
3410 2192 1413
3411 1810 1413
3412 1756 2019
3413 1800 1633
3414 2361 1079
3415 2192 219
3416 1582 1991
3417 1728 1710
3418 2155 1415
3419 2177 1865
3420 1680 2102
3421 2350 2014
3422 2203 226
3423 1823 1418
3424 2164 1981
3425 1560 1618
3426 1949 232
3427 1871 234
3428 2192 1649
3429 2192 235
3430 2192 237
3431 2192 1794
3432 1919 1491
3433 2192 2026
3434 2162 1897
3435 2162 249
3436 2350 1986
3437 2350 1850
3438 1800 1857
3439 1898 1293
3440 0 2171
3441 1681 1714
3442 2164 2170
3443 2184 2170
3444 2192 1424
3445 2180 1948
3446 1722 1889
3447 1977 255
3448 1753 1879
3449 1612 1492
3450 1767 257
3451 2100 2009
3452 2124 1095
3453 0 1608
3454 1977 262
3455 0 1657
3456 1612 1584
3457 1781 264
3458 1753 1097
3459 2361 269
3460 1596 2084
3461 1798 2047
3462 2364 1427
3463 1919 276
3464 1919 1861
3465 2192 2036
3466 2180 1801
3467 2361 1300
3468 2207 282
3469 2177 1585
3470 2361 1637
3471 2162 1556
3472 1919 1774
3473 2192 1775
3474 2162 1529
3475 1681 1496
3476 2361 1496
3477 2164 1557
3478 2192 1101
3479 1681 1530
3480 1978 289
3481 2101 1982
3482 2101 1982
3483 2350 291
3484 2366 299
3485 1680 1558
3486 1756 1814
3487 2200 1428
3488 2202 1428
3489 2101 2039
3490 1753 1497
3491 1753 1497
3492 1796 1305
3493 2192 1531
3494 2203 1306
3495 2012 1587
3496 2164 310
3497 2361 1308
3498 2361 1499
3499 0 1990
3500 2162 1105
3501 2326 1891
3502 2192 1500
3503 1701 316
3504 1753 317
3505 1593 1907
3506 2164 1561
3507 2155 1562
3508 2364 1310
3509 1943 1532
3510 2155 324
3511 2361 1533
3512 0 1853
3513 0 1992
3514 1977 1564
3515 2179 1433
3516 2364 1433
3517 2192 1959
3518 2192 1436
3519 0 1630
3520 1753 1630
3521 2118 2021
3522 2180 1730
3523 2172 2194
3524 1114 1993
3525 2184 1952
3526 2364 1658
3527 1681 1314
3528 2361 1315
3529 2164 2197
3530 2179 1620
3531 0 2045
3532 1904 1727
3533 1573 2008
3534 2179 2008
3535 2180 354
3536 1968 1443
3537 2180 361
3538 2192 1317
3539 2155 1446
3540 1521 1946
3541 0 2205
3542 2192 1806
3543 2164 1975
3544 2192 1319
3545 1664 375
3546 1582 2098
3547 1680 1506
3548 2350 1320
3549 2192 1815
3550 2177 1902
3551 1823 1120
3552 1553 2052
3553 1553 2052
3554 2202 1324
3555 1577 1905
3556 2361 1903
3557 2004 397
3558 2162 1325
3559 2162 2031
3560 2192 1450
3561 1782 1126
3562 1823 400
3563 2361 402
3564 1980 403
3565 2124 404
3566 2361 1326
3567 2192 409
3568 2162 414
3569 2177 416
3570 1268 1718
3571 2364 1729
3572 1699 1615
3573 2088 1331
3574 1460 2057
3575 1750 1132
3576 1980 423
3577 2361 1508
3578 2361 1508
3579 2361 1635
3580 2361 1452
3581 2343 52
3582 1954 1334
3583 1810 427
3584 1810 1134
3585 1967 1336
3586 1769 1623
3587 1769 1623
3588 1746 1740
3589 2201 432
3590 0 2223
3591 1914 438
3592 1808 1338
3593 1967 442
3594 1951 1340
3595 0 2232
3596 1092 2230
3597 2179 451
3598 2203 452
3599 2203 2234
3600 2179 453
3601 1896 1138
3602 1832 1342
3603 1808 462
3604 2182 1908
3605 270 2240
3606 0 2072
3607 0 1624
3608 1747 482
3609 2192 483
3610 2192 1145
3611 1900 487
3612 0 1733
3613 1914 488
3614 1972 489
3615 1816 493
3616 0 2249
3617 0 2252
3618 0 2255
3619 0 2253
3620 1998 510
3621 1712 511
3622 1750 518
3623 1795 1348
3624 2023 521
3625 1860 523
3626 1949 527
3627 1750 534
3628 1951 1669
3629 2079 1762
3630 2173 1762
3631 2173 535
3632 1750 1656
3633 1783 541
3634 1687 543
3635 2214 2265
3636 2361 2076
3637 1979 547
3638 1708 548
3639 0 1737
3640 2361 1154
3641 2179 558
3642 2202 2040
3643 2364 1924
3644 1691 1673
3645 2371 1719
3646 2371 1686
3647 2105 576
3648 1159 1886
3649 2151 2143
3650 943 2053
3651 0 2224
3652 0 2274
3653 1692 587
3654 1617 1690
3655 2371 2130
3656 1689 1652
3657 2086 603
3658 2151 2114
3659 2371 2278
3660 2124 621
3661 2111 2103
3662 2151 1170
3663 1358 1642
3664 2151 638
3665 666 2280
3666 2370 2064
3667 0 2243
3668 0 2245
3669 2340 2281
3670 1692 1616
3671 1692 1616
3672 1716 652
3673 2087 1694
3674 0 2198
3675 1904 659
3676 0 2254
3677 0 2284
3678 0 2256
3679 2111 686
3680 1329 1695
3681 0 2259
3682 417 1641
3683 2127 2129
3684 2127 2129
3685 2149 1643
3686 2370 2139
3687 2370 2295
3688 2370 2296
3689 1474 2085
3690 2340 776
3691 2061 788
3692 0 2305
3693 0 2300
3694 1358 2067
3695 0 2314
3696 0 2316
3697 1783 829
3698 0 1933
3699 0 2337
3700 0 2319
3701 0 2330
3702 0 2333
3703 0 2331
3704 0 2334
3705 1980 849
3706 1860 1368
3707 2207 1724
3708 2180 1208
3709 1972 1510
3710 2025 2041
3711 1847 863
3712 1977 867
3713 1977 872
3714 2046 1830
3715 2007 874
3716 2007 875
3717 1978 881
3718 2109 1210
3719 2361 1456
3720 1753 1457
3721 2173 2327
3722 1769 889
3723 1944 1213
3724 1944 892
3725 0 2328
3726 0 1743
3727 1846 1950
3728 1800 1214
3729 2179 1214
3730 1980 893
3731 1680 1215
3732 1680 895
3733 1357 2090
3734 0 2329
3735 0 2332
3736 972 1678
3737 2270 1721
3738 943 1721
3739 2151 2356
3740 635 2063
3741 2371 2339
3742 2291 2342
3743 2111 2367
3744 1573 1834
3745 2192 1511
3746 1944 959
3747 1823 1670
3748 2192 962
3749 2182 1222
3750 2192 2024
3751 1681 1375
3752 1978 1744
3753 1681 967
3754 2361 2042
3755 2192 1223
3756 2351 968
3757 1495 2051
3758 0 2083
3759 2202 1973
3760 2005 1973
3761 2364 971
3762 1605 2001
3763 2011 1464
3764 2207 1464
3765 2361 1465
3766 2361 1465
3767 2361 1466
3768 2192 1937
3769 1823 1542
3770 1711 1467
3771 2118 2352
3772 2361 990
3773 0 1610
3774 2164 1997
3775 1660 995
3776 2097 1513
3777 2118 2354
3778 2203 1515
3779 1944 1611
3780 2350 1976
3781 2155 1516
3782 1612 1516
3783 2361 2095
3784 0 1893
3785 2034 1855
3786 1756 1019
3787 1819 1020
3788 1582 1755
3789 1813 1831
3790 1810 1626
3791 2364 1239
3792 2101 1472
3793 2162 2365
3794 2364 2365
3795 1679 1569
3796 1679 1569
3797 2147 1240
3798 2173 1029
3799 2005 1033
3800 2971 0
3801 2971 0
3802 2971 0
3803 2971 0
3804 2971 0
3805 2451 0
3806 2451 0
3807 2451 0
3808 2451 0
3809 2451 0
3810 3305 0
3811 3305 0
3812 3305 0
3813 3305 0
3814 3305 0
3815 3305 0
3816 3305 0
3817 3305 0
3818 3305 0
3819 3305 0
3820 3305 0
3821 3305 0
3822 3305 0
3823 3305 0
3824 3305 0
3825 3305 0
3826 3305 0
3827 3305 0
3828 3305 0
3829 3305 0
3830 3305 0
3831 3305 0
3832 3305 0
3833 3305 0
3834 3305 0
3835 3316 0
3836 3316 0
3837 3316 0
3838 2395 0
3839 2395 0
3840 2395 0
3841 2395 0
3842 3315 0
3843 3315 0
3844 3315 0
3845 3315 0
3846 3315 0
3847 3315 0
3848 3315 0
3849 3315 0
3850 3315 0
3851 3315 0
3852 3315 0
3853 3315 0
3854 3315 0
3855 3315 0
3856 3315 0
3857 3315 0
3858 3315 0
3859 3315 0
3860 3315 0
3861 3315 0
3862 3315 0
3863 3315 0
3864 3315 0
3865 3315 0
3866 3315 0
3867 3315 0
3868 3315 0
3869 3315 0
3870 3315 0
3871 3315 0
3872 3315 0
3873 3315 0
3874 3315 0
3875 3315 0
3876 3315 0
3877 3315 0
3878 3315 0
3879 3315 0
3880 3315 0
3881 3315 0
3882 3315 0
3883 3315 0
3884 3315 0
3885 3315 0
3886 3315 0
3887 3315 0
3888 3328 0
3889 3328 0
3890 3328 0
3891 3328 0
3892 3221 0
3893 2593 0
3894 3327 0
3895 3334 0
3896 3334 0
3897 3334 0
3898 3334 0
3899 3334 0
3900 3334 0
3901 3334 0
3902 3334 0
3903 3334 0
3904 3334 0
3905 3334 0
3906 3334 0
3907 3334 0
3908 2799 0
3909 2799 0
3910 2799 0
3911 3335 0
3912 3335 0
3913 3335 0
3914 3335 0
3915 3335 0
3916 3335 0
3917 3335 0
3918 3335 0
3919 3335 0
3920 3335 0
3921 3335 0
3922 3335 0
3923 3335 0
3924 3335 0
3925 3335 0
3926 3341 0
3927 3341 0
3928 3341 0
3929 3341 0
3930 3341 0
3931 3341 0
3932 3341 0
3933 3341 0
3934 2468 0
3935 2468 0
3936 2672 0
3937 3352 0
3938 3352 0
3939 3352 0
3940 3352 0
3941 3352 0
3942 3352 0
3943 3352 0
3944 3352 0
3945 3352 0
3946 3352 0
3947 3352 0
3948 3352 0
3949 3352 0
3950 3352 0
3951 3352 0
3952 3352 0
3953 3352 0
3954 3352 0
3955 3352 0
3956 3352 0
3957 3352 0
3958 3352 0
3959 3352 0
3960 3352 0
3961 3352 0
3962 3352 0
3963 3352 0
3964 3352 0
3965 3352 0
3966 3352 0
3967 3352 0
3968 3352 0
3969 3352 0
3970 3352 0
3971 3352 0
3972 3352 0
3973 3352 0
3974 3352 0
3975 3352 0
3976 3352 0
3977 3357 0
3978 3357 0
3979 3357 0
3980 3357 0
3981 3357 0
3982 3357 0
3983 3358 0
3984 3358 0
3985 3358 0
3986 3358 0
3987 3358 0
3988 3358 0
3989 3358 0
3990 3358 0
3991 3358 0
3992 3358 0
3993 3359 0
3994 3359 0
3995 3359 0
3996 3359 0
3997 3359 0
3998 3359 0
3999 3359 0
4000 3359 0
4001 3359 0
4002 3359 0
4003 3366 0
4004 3366 0
4005 3366 0
4006 3366 0
4007 3366 0
4008 3366 0
4009 3366 0
4010 3366 0
4011 3366 0
4012 3366 0
4013 3366 0
4014 3366 0
4015 3366 0
4016 3366 0
4017 3366 0
4018 3366 0
4019 3366 0
4020 3366 0
4021 3366 0
4022 3366 0
4023 3366 0
4024 3366 0
4025 3378 0
4026 3378 0
4027 3378 0
4028 3389 0
4029 3395 0
4030 3395 0
4031 3395 0
4032 3395 0
4033 3395 0
4034 3299 0
4035 3299 0
4036 3299 0
4037 2847 0
4038 2587 0
4039 2587 0
4040 2587 0
4041 3405 0
4042 3405 0
4043 3405 0
4044 3405 0
4045 3405 0
4046 3405 0
4047 3405 0
4048 3405 0
4049 3405 0
4050 3405 0
4051 3405 0
4052 3405 0
4053 3405 0
4054 3405 0
4055 3405 0
4056 3405 0
4057 3405 0
4058 3405 0
4059 3405 0
4060 3405 0
4061 3405 0
4062 3405 0
4063 3405 0
4064 3405 0
4065 3405 0
4066 2714 0
4067 2714 0
4068 2614 0
4069 2977 0
4070 2977 0
4071 2977 0
4072 3294 0
4073 3294 0
4074 3294 0
4075 2527 0
4076 2527 0
4077 2527 0
4078 2527 0
4079 2954 0
4080 2954 0
4081 3407 0
4082 3407 0
4083 3407 0
4084 3407 0
4085 3407 0
4086 3407 0
4087 3407 0
4088 3407 0
4089 3407 0
4090 3407 0
4091 3407 0
4092 2533 0
4093 2533 0
4094 2533 0
4095 2533 0
4096 2533 0
4097 2533 0
4098 2533 0
4099 2533 0
4100 2533 0
4101 2533 0
4102 2533 0
4103 2533 0
4104 2533 0
4105 2533 0
4106 2533 0
4107 2533 0
4108 2533 0
4109 2533 0
4110 2533 0
4111 2738 0
4112 2921 0
4113 2921 0
4114 3420 0
4115 3420 0
4116 3420 0
4117 3420 0
4118 3420 0
4119 3420 0
4120 3420 0
4121 3420 0
4122 3420 0
4123 3420 0
4124 3420 0
4125 3420 0
4126 3420 0
4127 3420 0
4128 3420 0
4129 3420 0
4130 3420 0
4131 3420 0
4132 3420 0
4133 3420 0
4134 3420 0
4135 3420 0
4136 3420 0
4137 3420 0
4138 3420 0
4139 3420 0
4140 3420 0
4141 3420 0
4142 3420 0
4143 3420 0
4144 3420 0
4145 3420 0
4146 3420 0
4147 3420 0
4148 3420 0
4149 3420 0
4150 3420 0
4151 3157 0
4152 3423 0
4153 3423 0
4154 3423 0
4155 3423 0
4156 3423 0
4157 3423 0
4158 3424 0
4159 3424 0
4160 3424 0
4161 3424 0
4162 3424 0
4163 3424 0
4164 3424 0
4165 3424 0
4166 3424 0
4167 3424 0
4168 3424 0
4169 2528 0
4170 2528 0
4171 2528 0
4172 2528 0
4173 2528 0
4174 2528 0
4175 2528 0
4176 2904 0
4177 3442 0
4178 3442 0
4179 3442 0
4180 3442 0
4181 3442 0
4182 3442 0
4183 3442 0
4184 3442 0
4185 3442 0
4186 3442 0
4187 3442 0
4188 3442 0
4189 3442 0
4190 3442 0
4191 3442 0
4192 3442 0
4193 3442 0
4194 3442 0
4195 3442 0
4196 3442 0
4197 3442 0
4198 3442 0
4199 3442 0
4200 3442 0
4201 3442 0
4202 3442 0
4203 3442 0
4204 3442 0
4205 3442 0
4206 3442 0
4207 3443 0
4208 3443 0
4209 3443 0
4210 3443 0
4211 3443 0
4212 3443 0
4213 3443 0
4214 3443 0
4215 3443 0
4216 3443 0
4217 3443 0
4218 3443 0
4219 3234 0
4220 3234 0
4221 2379 0
4222 2379 0
4223 2798 0
4224 3451 0
4225 3451 0
4226 3451 0
4227 3451 0
4228 3451 0
4229 3451 0
4230 3451 0
4231 3451 0
4232 3451 0
4233 3451 0
4234 3451 0
4235 3451 0
4236 3451 0
4237 3451 0
4238 3451 0
4239 3451 0
4240 3451 0
4241 3174 0
4242 3174 0
4243 3174 0
4244 3174 0
4245 3174 0
4246 3174 0
4247 3174 0
4248 3174 0
4249 3174 0
4250 3174 0
4251 3174 0
4252 3174 0
4253 3174 0
4254 2530 0
4255 3032 0
4256 3456 0
4257 3456 0
4258 3456 0
4259 3456 0
4260 3456 0
4261 3456 0
4262 3456 0
4263 3456 0
4264 3456 0
4265 3130 0
4266 3462 0
4267 3462 0
4268 3462 0
4269 2791 0
4270 3469 0
4271 3469 0
4272 3469 0
4273 3469 0
4274 3469 0
4275 3465 0
4276 3465 0
4277 3465 0
4278 3465 0
4279 2861 0
4280 2861 0
4281 2861 0
4282 3466 0
4283 3466 0
4284 2767 0
4285 2933 0
4286 2933 0
4287 2933 0
4288 2933 0
4289 2933 0
4290 3477 0
4291 3477 0
4292 3477 0
4293 3479 0
4294 3479 0
4295 3479 0
4296 3479 0
4297 3479 0
4298 3479 0
4299 3479 0
4300 3479 0
4301 3479 0
4302 3479 0
4303 3479 0
4304 3479 0
4305 3479 0
4306 3479 0
4307 3479 0
4308 3476 0
4309 3476 0
4310 3476 0
4311 3476 0
4312 3476 0
4313 2934 0
4314 2934 0
4315 2934 0
4316 2934 0
4317 2934 0
4318 2934 0
4319 3482 0
4320 3482 0
4321 3482 0
4322 3482 0
4323 3482 0
4324 3482 0
4325 3482 0
4326 3482 0
4327 3482 0
4328 3482 0
4329 3482 0
4330 3482 0
4331 3482 0
4332 3482 0
4333 3482 0
4334 3482 0
4335 3482 0
4336 3482 0
4337 3482 0
4338 3482 0
4339 3482 0
4340 3482 0
4341 3482 0
4342 3486 0
4343 3486 0
4344 3486 0
4345 3486 0
4346 3486 0
4347 3486 0
4348 3486 0
4349 3486 0
4350 3486 0
4351 3486 0
4352 3486 0
4353 2727 0
4354 3295 0
4355 3295 0
4356 2439 0
4357 2439 0
4358 2439 0
4359 2609 0
4360 2606 0
4361 2606 0
4362 3490 0
4363 3491 0
4364 3491 0
4365 3495 0
4366 3495 0
4367 3495 0
4368 3495 0
4369 3495 0
4370 2703 0
4371 3270 0
4372 3270 0
4373 3123 0
4374 3123 0
4375 3123 0
4376 3507 0
4377 3507 0
4378 3507 0
4379 3507 0
4380 3507 0
4381 3507 0
4382 3507 0
4383 3507 0
4384 3507 0
4385 3507 0
4386 3507 0
4387 3507 0
4388 3507 0
4389 3502 0
4390 3502 0
4391 3506 0
4392 3506 0
4393 3505 0
4394 3505 0
4395 3505 0
4396 3505 0
4397 3505 0
4398 3505 0
4399 3505 0
4400 3505 0
4401 3505 0
4402 3505 0
4403 3505 0
4404 3505 0
4405 3505 0
4406 3505 0
4407 3505 0
4408 3505 0
4409 3505 0
4410 3505 0
4411 3505 0
4412 3505 0
4413 3505 0
4414 3505 0
4415 3505 0
4416 3505 0
4417 3505 0
4418 3505 0
4419 3505 0
4420 3505 0
4421 3505 0
4422 3505 0
4423 3505 0
4424 3508 0
4425 3168 0
4426 3515 0
4427 3515 0
4428 3515 0
4429 3515 0
4430 3515 0
4431 3515 0
4432 3515 0
4433 3515 0
4434 3516 0
4435 3516 0
4436 2450 0
4437 2450 0
4438 2740 0
4439 2740 0
4440 3247 0
4441 3247 0
4442 2790 0
4443 2790 0
4444 2790 0
4445 2790 0
4446 2610 0
4447 2610 0
4448 2610 0
4449 2610 0
4450 2610 0
4451 2610 0
4452 2610 0
4453 2610 0
4454 2610 0
4455 2610 0
4456 2610 0
4457 2610 0
4458 2610 0
4459 2610 0
4460 2431 0
4461 3533 0
4462 3533 0
4463 3533 0
4464 3533 0
4465 3533 0
4466 3533 0
4467 2975 0
4468 2975 0
4469 2975 0
4470 2428 0
4471 2591 0
4472 2591 0
4473 2532 0
4474 2872 0
4475 2384 0
4476 2711 0
4477 2711 0
4478 3543 0
4479 3543 0
4480 3543 0
4481 3543 0
4482 3543 0
4483 3543 0
4484 3543 0
4485 3543 0
4486 3543 0
4487 3543 0
4488 3543 0
4489 3543 0
4490 2905 0
4491 3546 0
4492 3546 0
4493 3546 0
4494 3546 0
4495 2913 0
4496 2913 0
4497 2913 0
4498 3549 0
4499 3549 0
4500 3549 0
4501 3549 0
4502 3216 0
4503 3552 0
4504 3552 0
4505 3552 0
4506 2387 0
4507 3555 0
4508 3555 0
4509 3555 0
4510 3555 0
4511 3555 0
4512 3555 0
4513 3555 0
4514 3555 0
4515 3555 0
4516 3555 0
4517 3555 0
4518 3555 0
4519 2435 0
4520 2435 0
4521 2435 0
4522 2435 0
4523 2435 0
4524 2435 0
4525 2782 0
4526 2782 0
4527 2782 0
4528 2782 0
4529 3558 0
4530 3291 0
4531 2602 0
4532 3240 0
4533 3240 0
4534 3286 0
4535 3286 0
4536 2608 0
4537 2725 0
4538 3265 0
4539 3654 0
4540 2863 0
4541 2863 0
4542 3573 0
4543 3573 0
4544 3464 0
4545 2729 0
4546 3220 0
4547 3220 0
4548 2667 0
4549 3059 0
4550 3059 0
4551 2852 0
4552 2780 0
4553 2780 0
4554 3709 0
4555 3721 0
4556 3721 0
4557 3721 0
4558 3721 0
4559 3721 0
4560 3759 0
4561 3778 0
4562 3778 0
4563 3778 0
4564 3778 0
4565 3778 0
4566 3778 0
4567 3778 0
4568 3778 0
4569 2495 0
4570 3292 0
4571 2481 0
4572 2481 0
4573 2481 0
4574 2481 0
4575 2481 0
4576 2481 0
4577 3139 0
4578 3139 0
4579 3139 0
4580 2978 0
4581 2978 0
4582 2978 0
4583 2978 0
4584 2978 0
4585 3769 0
4586 3767 0
4587 3767 0
4588 3767 0
4589 3767 0
4590 3767 0
4591 2917 0
4592 2521 0
4593 2521 0
4594 2534 0
4595 2534 0
4596 2534 0
4597 2592 0
4598 2592 0
4599 2717 0
4600 3779 0
4601 3779 0
4602 3779 0
4603 3779 0
4604 3779 0
4605 3779 0
4606 3779 0
4607 3173 0
4608 3780 0
4609 3780 0
4610 3780 0
4611 3780 0
4612 3780 0
4613 3780 0
4614 3780 0
4615 3780 0
4616 3780 0
4617 3780 0
4618 3780 0
4619 2690 0
4620 2690 0
4621 2654 0
4622 2654 0
4623 2654 0
4624 2654 0
4625 2713 0
4626 2713 0
4627 2713 0
4628 2713 0
4629 2713 0
4630 3287 0
4631 3792 0
4632 3792 0
4633 3792 0
4634 3792 0
4635 3788 0
4636 3788 0
4637 3788 0
4638 3788 0
4639 3788 0
4640 3788 0
4641 3794 0
4642 2982 0
4643 2982 0
4644 3423 2002
4645 2933 1918
4646 3420 1545
4647 3495 1545
4648 3721 1631
4649 1977 3138
4650 3505 2869
4651 3482 3311
4652 3314 3310
4653 1823 2923
4654 3543 3318
4655 2188 3317
4656 2118 2478
4657 2361 2972
4658 2124 3313
4659 2450 2870
4660 2361 2870
4661 1681 3035
4662 3341 1895
4663 2947 3319
4664 3378 2113
4665 3339 2112
4666 3174 96
4667 2592 97
4668 2177 2525
4669 3357 2119
4670 2116 3323
4671 3543 2983
4672 2654 1957
4673 2155 2436
4674 2913 1856
4675 3057 2417
4676 3451 2512
4677 3315 2645
4678 3486 1910
4679 3315 114
4680 2654 1396
4681 3543 2016
4682 2192 2891
4683 2450 1645
4684 3291 1254
4685 3366 118
4686 3305 2843
4687 1704 2490
4688 3505 1953
4689 3507 120
4690 2933 2656
4691 3549 1053
4692 3335 1054
4693 3479 1054
4694 3502 2889
4695 2177 2552
4696 3794 2646
4697 2913 122
4698 3543 3042
4699 3779 2362
4700 3476 1256
4701 3305 2091
4702 0 3758
4703 2202 2844
4704 3315 1759
4705 3316 2059
4706 2111 3337
4707 3549 127
4708 3420 128
4709 2528 2081
4710 2872 130
4711 3507 1659
4712 3424 2131
4713 3315 131
4714 2361 2892
4715 2738 3124
4716 3334 1057
4717 3543 3342
4718 3543 2133
4719 1672 2671
4720 2759 3109
4721 2533 1805
4722 3359 2719
4723 3335 3346
4724 3482 3120
4725 3495 1837
4726 3780 2958
4727 2861 139
4728 2192 2479
4729 2364 2980
4730 3495 140
4731 3405 142
4732 3405 2692
4733 3788 2625
4734 3543 3355
4735 3356 145
4736 3315 1480
4737 1575 2449
4738 3405 146
4739 3366 3364
4740 3405 3364
4741 3505 1970
4742 3482 3365
4743 3505 2491
4744 3505 3367
4745 3482 3121
4746 3505 1062
4747 2429 1785
4748 2982 2613
4749 3505 3232
4750 3780 149
4751 3794 2017
4752 2203 2741
4753 3456 2940
4754 2672 152
4755 3378 154
4756 2371 2401
4757 3443 2771
4758 3381 2145
4759 2495 1685
4760 3573 1071
4761 1819 2522
4762 1819 2526
4763 3479 2973
4764 3465 3166
4765 2913 2458
4766 2203 2459
4767 3558 3387
4768 0 3386
4769 2807 1911
4770 2395 1915
4771 2933 2398
4772 1444 2398
4773 1577 2907
4774 1582 2907
4775 1753 2655
4776 2162 2930
4777 1546 2924
4778 2192 3110
4779 2192 3111
4780 2361 3391
4781 3366 3394
4782 3366 2941
4783 2703 177
4784 1823 3025
4785 2450 1792
4786 3543 1279
4787 3305 1765
4788 1756 2876
4789 1756 2876
4790 1978 2706
4791 1800 2731
4792 3305 1072
4793 2533 2929
4794 2162 2929
4795 2711 1407
4796 3174 1964
4797 2173 2908
4798 3174 1551
4799 3505 2649
4800 3788 1074
4801 3174 1887
4802 2533 182
4803 2364 2684
4804 3505 1752
4805 3352 1971
4806 2532 1989
4807 0 3401
4808 3505 2082
4809 1838 2682
4810 1250 2700
4811 1382 2523
4812 3335 2987
4813 1904 2988
4814 3334 3183
4815 2593 1281
4816 3482 1409
4817 3451 1487
4818 1577 3404
4819 3451 2158
4820 1563 2920
4821 2738 2623
4822 3334 1628
4823 3334 1628
4824 3305 3406
4825 3479 3269
4826 3247 1411
4827 2795 198
4828 2610 1734
4829 3405 1826
4830 2207 2605
4831 3788 205
4832 3335 207
4833 3788 1078
4834 2435 2797
4835 2192 2647
4836 0 3093
4837 2192 3093
4838 3063 3093
4839 3335 3409
4840 1798 2441
4841 3366 213
4842 2977 2693
4843 2395 215
4844 3780 1839
4845 2614 2893
4846 3130 218
4847 0 2545
4848 2592 2545
4849 2435 3156
4850 2435 3156
4851 3366 1079
4852 0 2537
4853 3341 1827
4854 3788 1080
4855 2667 2674
4856 3442 1414
4857 3315 1833
4858 3479 220
4859 3305 3418
4860 2395 1865
4861 3720 3417
4862 3305 2678
4863 1592 2932
4864 3555 1416
4865 3315 1917
4866 3780 224
4867 3341 2015
4868 3443 2974
4869 2180 3293
4870 3174 1417
4871 3335 1285
4872 3285 2902
4873 3285 2902
4874 3515 3426
4875 2192 2382
4876 2685 1629
4877 2610 2744
4878 2387 1083
4879 2192 2903
4880 3420 1288
4881 3442 1749
4882 3366 1289
4883 2533 238
4884 3405 240
4885 3315 2448
4886 3352 1421
4887 3352 1421
4888 3405 1084
4889 2384 1086
4890 2200 2910
4891 2192 2557
4892 3555 2452
4893 2192 3432
4894 3451 2894
4895 3517 3436
4896 3341 1088
4897 3366 248
4898 2905 1909
4899 2872 1089
4900 3709 3441
4901 3543 2520
4902 2534 1423
4903 1195 2736
4904 3495 3439
4905 3495 1866
4906 2192 2650
4907 3357 2027
4908 3555 2027
4909 3543 2595
4910 3555 2596
4911 3555 1741
4912 3462 2943
4913 3543 2956
4914 2487 1091
4915 3543 2802
4916 3462 1858
4917 3305 3438
4918 3479 1294
4919 2654 1666
4920 2426 253
4921 2900 2094
4922 2527 1725
4923 2192 2453
4924 2109 3763
4925 1582 3763
4926 2533 256
4927 3352 2529
4928 2173 3113
4929 3491 1425
4930 3140 1528
4931 3491 2547
4932 1753 2547
4933 3335 1426
4934 2179 3233
4935 3407 2858
4936 3456 2558
4937 3456 1945
4938 3359 3128
4939 3780 2800
4940 3442 3449
4941 3314 2935
4942 3421 3450
4943 3769 2174
4944 3305 1094
4945 3546 259
4946 1753 2701
4947 3366 2515
4948 3442 2944
4949 3366 2043
4950 3366 2043
4951 2462 2683
4952 3357 1842
4953 3407 2848
4954 3407 2859
4955 2849 2406
4956 2155 3302
4957 2609 1493
4958 2913 2516
4959 1753 3235
4960 1980 2778
4961 3188 1657
4962 3358 3274
4963 3788 265
4964 3405 267
4965 3389 1655
4966 3779 1298
4967 3479 1764
4968 3462 3142
4969 2782 3223
4970 3515 3459
4971 3357 3458
4972 3316 3460
4973 2690 3159
4974 3366 3250
4975 1757 3149
4976 1972 2488
4977 2654 273
4978 3546 2860
4979 1573 3129
4980 2602 3129
4981 2602 3129
4982 3352 2035
4983 3352 2035
4984 3158 2437
4985 3424 278
4986 2202 2394
4987 3543 3290
4988 3366 2622
4989 3543 3150
4990 3305 3275
4991 3407 2984
4992 2533 1667
4993 2361 2524
4994 3442 1494
4995 3305 1801
4996 1560 2430
4997 3543 2420
4998 3442 282
4999 3152 2541
5000 3315 2567
5001 3335 3440
5002 2361 2615
5003 3366 2433
5004 3543 3470
5005 3357 3475
5006 2180 3276
5007 3420 2037
5008 1977 2925
5009 2180 2925
5010 3352 3474
5011 2192 3471
5012 3443 2781
5013 3505 3481
5014 3295 286
5015 3306 3480
5016 3335 290
5017 2548 1303
5018 2435 292
5019 0 3483
5020 3405 294
5021 3424 3485
5022 3294 2999
5023 2207 2739
5024 3424 2616
5025 1919 2463
5026 3442 1665
5027 3780 1852
5028 1681 2659
5029 3482 2926
5030 3420 3296
5031 2361 3296
5032 3420 3493
5033 3479 2715
5034 3334 3489
5035 3305 3245
5036 3305 2779
5037 3335 3492
5038 2533 305
5039 3358 3092
5040 3555 2038
5041 3281 307
5042 2179 3496
5043 3305 1751
5044 2180 2400
5045 2361 2400
5046 3140 311
5047 3174 1990
5048 3305 3500
5049 2179 2576
5050 3443 314
5051 2965 315
5052 2177 3114
5053 3221 1739
5054 3479 1739
5055 2729 1501
5056 0 3501
5057 2782 318
5058 3366 1502
5059 3123 1432
5060 2202 3511
5061 2202 3511
5062 2704 323
5063 2447 1675
5064 2782 2961
5065 3305 2577
5066 2782 328
5067 3334 1853
5068 3407 3163
5069 1904 2651
5070 3334 2640
5071 3443 2640
5072 3515 2746
5073 1940 2597
5074 3305 1638
5075 2192 3297
5076 2192 3297
5077 2361 2657
5078 1919 2911
5079 3495 2191
5080 3315 3514
5081 2180 2607
5082 2180 2434
5083 3305 3065
5084 3546 3224
5085 3546 3224
5086 3305 2773
5087 3359 2728
5088 2162 2728
5089 2713 1434
5090 3334 1668
5091 3420 1786
5092 0 3178
5093 3420 331
5094 3234 332
5095 3357 3520
5096 2450 2957
5097 3464 2193
5098 3389 335
5099 2610 1313
5100 3442 336
5101 3146 337
5102 2192 3760
5103 2192 3071
5104 3778 1108
5105 3305 338
5106 2180 3214
5107 3778 3214
5108 3778 3214
5109 2177 3522
5110 3424 1535
5111 2609 341
5112 3315 2195
5113 1109 3119
5114 2917 1984
5115 3315 1505
5116 3469 1505
5117 2890 3298
5118 2886 1705
5119 3443 1438
5120 2439 1776
5121 3305 3526
5122 3305 3526
5123 3451 2196
5124 1250 2566
5125 1546 3278
5126 2379 2044
5127 1795 2989
5128 2630 2578
5129 3405 2199
5130 2590 1723
5131 2703 1706
5132 3482 2045
5133 1753 2579
5134 3479 1913
5135 2704 1913
5136 3359 3531
5137 2905 3531
5138 2528 351
5139 3543 3532
5140 2707 352
5141 3507 1112
5142 3366 2687
5143 2707 1316
5144 3359 1536
5145 3359 1536
5146 3764 2559
5147 3366 3534
5148 2978 3045
5149 2888 353
5150 2854 3164
5151 3778 355
5152 2725 356
5153 3420 1960
5154 3334 2580
5155 2361 3536
5156 2361 3536
5157 3405 2531
5158 2872 2611
5159 2350 2611
5160 3443 358
5161 3462 360
5162 2533 2895
5163 3366 3539
5164 3455 1707
5165 2192 2600
5166 3358 1445
5167 3152 363
5168 3502 2688
5169 3315 1754
5170 3443 1921
5171 3456 3540
5172 3456 2875
5173 3549 1806
5174 3549 1806
5175 3220 1806
5176 3405 365
5177 3486 1115
5178 3358 3014
5179 3395 1318
5180 2757 369
5181 2813 2022
5182 2192 2473
5183 3549 2029
5184 3334 2927
5185 3779 3545
5186 3442 2209
5187 3305 1787
5188 3305 1787
5189 3334 3125
5190 3479 1448
5191 3549 1862
5192 3549 1862
5193 2207 3548
5194 2207 3548
5195 1731 3116
5196 2469 1118
5197 2412 378
5198 2050 2652
5199 3486 380
5200 3778 2887
5201 2202 2955
5202 3451 2885
5203 3294 1996
5204 2361 3550
5205 3341 1870
5206 2609 3060
5207 2361 2470
5208 2852 385
5209 3482 1639
5210 3507 3171
5211 3334 3553
5212 3270 387
5213 2782 3239
5214 3366 3254
5215 1906 2906
5216 2180 2480
5217 3305 2474
5218 3482 3279
5219 3546 388
5220 3482 1848
5221 3366 1449
5222 3123 3144
5223 3780 1123
5224 3366 2914
5225 2177 2914
5226 3482 3165
5227 3482 392
5228 3555 3557
5229 3442 2471
5230 3479 1903
5231 3357 3218
5232 2364 2915
5233 0 2916
5234 2361 2916
5235 2574 2896
5236 3420 1788
5237 3442 2472
5238 2361 3117
5239 2799 3190
5240 1941 2749
5241 2521 1127
5242 2971 3246
5243 3482 401
5244 3018 2966
5245 3720 1824
5246 3287 1760
5247 0 2819
5248 0 2774
5249 3778 406
5250 3352 407
5251 3778 1130
5252 3442 410
5253 3059 413
5254 2481 415
5255 3366 1327
5256 3442 1328
5257 3378 2089
5258 3482 1538
5259 2180 2922
5260 2364 2475
5261 3357 3226
5262 3357 2215
5263 3357 2215
5264 2118 2750
5265 3335 3575
5266 3363 2216
5267 3780 1677
5268 2799 1133
5269 2717 425
5270 3358 2549
5271 3335 3582
5272 3477 428
5273 3357 430
5274 3495 431
5275 2514 1736
5276 1854 2438
5277 3709 2509
5278 2201 2793
5279 3762 2222
5280 2379 434
5281 2533 441
5282 2364 2405
5283 0 3026
5284 1904 3068
5285 3556 3592
5286 3482 1817
5287 0 2679
5288 3558 1137
5289 2387 2785
5290 3173 449
5291 2514 1761
5292 2180 3040
5293 3341 455
5294 2934 459
5295 3234 460
5296 3420 461
5297 0 3602
5298 2527 1139
5299 3533 2722
5300 2964 2237
5301 3327 53
5302 3327 464
5303 3335 469
5304 2202 3153
5305 2513 1142
5306 2872 1142
5307 3792 471
5308 2162 2556
5309 1944 2794
5310 2711 481
5311 3389 3607
5312 2533 1343
5313 3352 1344
5314 2909 1345
5315 2909 1345
5316 0 3611
5317 3395 494
5318 2971 498
5319 2179 2787
5320 2468 505
5321 3792 2257
5322 0 3041
5323 3780 1825
5324 3780 512
5325 2155 3620
5326 3516 513
5327 3792 1346
5328 3477 515
5329 3762 519
5330 3533 3622
5331 3174 1147
5332 2364 2992
5333 0 3176
5334 3508 3624
5335 2681 2485
5336 3456 526
5337 2427 1148
5338 3329 3626
5339 2387 1349
5340 3486 530
5341 2528 531
5342 3328 533
5343 3515 536
5344 2798 537
5345 3549 1150
5346 2034 2734
5347 1803 2735
5348 3549 1151
5349 3465 3627
5350 3334 3632
5351 2439 538
5352 2964 539
5353 0 2993
5354 2533 2465
5355 3420 546
5356 3420 1152
5357 3335 1779
5358 2533 1153
5359 2361 2897
5360 0 3637
5361 3328 2268
5362 3505 550
5363 2451 2554
5364 2527 551
5365 2782 552
5366 3328 3179
5367 0 3639
5368 3505 54
5369 2435 555
5370 2587 559
5371 2971 2949
5372 2179 2994
5373 3462 1155
5374 3361 562
5375 3032 2821
5376 3515 3571
5377 3648 566
5378 3476 571
5379 2270 3646
5380 2282 3647
5381 0 3576
5382 3335 3577
5383 2111 2499
5384 3767 2850
5385 3357 594
5386 2282 3655
5387 3573 3340
5388 0 3429
5389 0 2877
5390 3573 601
5391 3574 2106
5392 1720 3072
5393 2371 3656
5394 3096 605
5395 3462 608
5396 3515 609
5397 3335 2775
5398 3097 1168
5399 3234 2783
5400 2419 1169
5401 3173 628
5402 3083 636
5403 3078 637
5404 3084 3303
5405 3380 1682
5406 595 3304
5407 1383 2494
5408 3465 2712
5409 3644 650
5410 786 3074
5411 3644 2502
5412 2371 3082
5413 1688 2455
5414 2147 3572
5415 3644 656
5416 2492 1693
5417 3464 3675
5418 3327 3614
5419 1195 2937
5420 2270 2503
5421 3573 675
5422 2626 676
5423 2498 2060
5424 0 3618
5425 0 3678
5426 0 3676
5427 0 3677
5428 0 3617
5429 0 3619
5430 2371 2493
5431 0 3349
5432 2290 3679
5433 649 3307
5434 2725 690
5435 0 2758
5436 0 3681
5437 3359 2510
5438 1361 2662
5439 2921 1365
5440 0 3199
5441 3662 3374
5442 3379 2138
5443 2146 3368
5444 2371 3372
5445 2273 3369
5446 2371 3375
5447 3570 2496
5448 3669 3686
5449 3661 2289
5450 3407 734
5451 3157 2851
5452 2181 3633
5453 3476 1196
5454 3476 3422
5455 3543 3565
5456 0 3563
5457 3670 753
5458 2355 2497
5459 3073 755
5460 3382 2266
5461 3091 1885
5462 3095 757
5463 3335 69
5464 3476 2213
5465 2192 3141
5466 2088 2500
5467 3366 794
5468 0 3692
5469 3650 3694
5470 3420 2461
5471 2756 803
5472 3479 2546
5473 0 2446
5474 2361 2396
5475 3366 2301
5476 3491 2313
5477 3508 71
5478 3502 2303
5479 3380 3733
5480 0 3734
5481 0 3703
5482 0 3735
5483 0 3704
5484 0 3702
5485 3482 848
5486 3405 1207
5487 3486 1724
5488 3469 850
5489 2780 856
5490 3358 857
5491 2847 1999
5492 1570 2899
5493 3465 862
5494 2180 3161
5495 2849 2380
5496 3543 864
5497 3115 865
5498 2766 1209
5499 3305 3714
5500 3315 868
5501 2782 869
5502 3286 2543
5503 3543 873
5504 2737 1369
5505 3491 3717
5506 2933 1780
5507 2384 882
5508 2740 1455
5509 3305 2969
5510 2435 3054
5511 3305 3718
5512 3543 3103
5513 0 2583
5514 2621 2385
5515 3366 3727
5516 2192 3731
5517 2180 2466
5518 2192 2466
5519 1250 2868
5520 3543 3730
5521 2399 1216
5522 0 3736
5523 3363 904
5524 3476 905
5525 3689 79
5526 2273 3738
5527 3644 907
5528 3666 908
5529 3543 2710
5530 3574 2368
5531 2791 913
5532 1613 3094
5533 3648 3087
5534 3465 930
5535 3256 935
5536 0 3208
5537 3669 942
5538 3465 3211
5539 1944 3172
5540 2954 1709
5541 3352 3744
5542 3352 3744
5543 3505 2482
5544 3442 3283
5545 3300 2617
5546 3112 955
5547 3405 2936
5548 3405 2936
5549 3482 960
5550 3168 2048
5551 3306 963
5552 3495 964
5553 3451 2032
5554 2180 3752
5555 3780 1745
5556 3466 2345
5557 2540 969
5558 3315 1541
5559 3507 3170
5560 3482 1809
5561 3011 1227
5562 3352 2981
5563 2202 3757
5564 1822 2658
5565 3305 2680
5566 2364 3135
5567 3057 973
5568 3334 974
5569 3363 1463
5570 3315 1230
5571 3123 1230
5572 3778 2585
5573 3451 3770
5574 2124 2633
5575 3451 978
5576 3465 978
5577 3359 3230
5578 2124 2730
5579 3490 982
5580 2714 1963
5581 3305 2642
5582 3335 983
5583 2635 984
5584 2863 985
5585 0 2996
5586 3366 2077
5587 3341 3771
5588 3788 3231
5589 3305 3773
5590 2610 2550
5591 3505 1543
5592 3555 3776
5593 3341 1738
5594 3305 1377
5595 3788 1233
5596 3788 1868
5597 3788 2976
5598 994 3262
5599 3788 3774
5600 3456 997
5601 1366 3155
5602 2780 999
5603 3451 3284
5604 1605 2477
5605 2203 2918
5606 1927 3127
5607 2807 1000
5608 3502 1002
5609 3420 2358
5610 3549 2357
5611 3405 1003
5612 3721 2643
5613 1575 2919
5614 2737 2653
5615 3451 2033
5616 3495 2033
5617 2782 3782
5618 3466 2432
5619 2179 3263
5620 3442 1006
5621 3442 1007
5622 3767 2842
5623 2155 2931
5624 3456 2928
5625 2977 1009
5626 2155 2997
5627 2177 2612
5628 2904 1011
5629 3420 3301
5630 2361 2483
5631 3350 1013
5632 3407 1014
5633 3785 1016
5634 2162 2535
5635 3778 1017
5636 2486 2637
5637 3507 3787
5638 3549 1544
5639 2589 1237
5640 2589 1237
5641 3505 2440
5642 3305 1789
5643 2718 1640
5644 3721 3030
5645 3305 1024
5646 3420 1519
5647 3420 1519
5648 2207 3795
5649 3315 3796
5650 1919 3243
5651 3443 3069
5652 0 3799
5653 3299 1031
5654 3292 1242
5655 0 2619
5656 2654 1036
5657 3456 2460
5658 2530 2511
5659 3389 1041
5660 4645 0
5661 4645 0
5662 4645 0
5663 4645 0
5664 4644 0
5665 4253 0
5666 4253 0
5667 4253 0
5668 4246 0
5669 4246 0
5670 4646 0
5671 4646 0
5672 4646 0
5673 4646 0
5674 4646 0
5675 4646 0
5676 4646 0
5677 4646 0
5678 4381 0
5679 4381 0
5680 4653 0
5681 4653 0
5682 4653 0
5683 4653 0
5684 4653 0
5685 4653 0
5686 4656 0
5687 4065 0
5688 4680 0
5689 4680 0
5690 4680 0
5691 4688 0
5692 4690 0
5693 4690 0
5694 4690 0
5695 4690 0
5696 4690 0
5697 4690 0
5698 4690 0
5699 4690 0
5700 4690 0
5701 4690 0
5702 4690 0
5703 4690 0
5704 4690 0
5705 4690 0
5706 4690 0
5707 4690 0
5708 4690 0
5709 4690 0
5710 4690 0
5711 4690 0
5712 4421 0
5713 4421 0
5714 4724 0
5715 4729 0
5716 4729 0
5717 4729 0
5718 4729 0
5719 4729 0
5720 4729 0
5721 4729 0
5722 4729 0
5723 4729 0
5724 4729 0
5725 4729 0
5726 4736 0
5727 4744 0
5728 4744 0
5729 4744 0
5730 4744 0
5731 4744 0
5732 4744 0
5733 4744 0
5734 4744 0
5735 4744 0
5736 4744 0
5737 4744 0
5738 4744 0
5739 4744 0
5740 4744 0
5741 4744 0
5742 4744 0
5743 4744 0
5744 4744 0
5745 4744 0
5746 4744 0
5747 4744 0
5748 4744 0
5749 4743 0
5750 4743 0
5751 4743 0
5752 4133 0
5753 4142 0
5754 4749 0
5755 4749 0
5756 4745 0
5757 4198 0
5758 4774 0
5759 4776 0
5760 4776 0
5761 4776 0
5762 4776 0
5763 4776 0
5764 4776 0
5765 4776 0
5766 4776 0
5767 4776 0
5768 4776 0
5769 4773 0
5770 4773 0
5771 4773 0
5772 4412 0
5773 4790 0
5774 4790 0
5775 4798 0
5776 4799 0
5777 4805 0
5778 4805 0
5779 4805 0
5780 4805 0
5781 4793 0
5782 4110 0
5783 3877 0
5784 3877 0
5785 3877 0
5786 3877 0
5787 4819 0
5788 4819 0
5789 4819 0
5790 4819 0
5791 4819 0
5792 4819 0
5793 4819 0
5794 4819 0
5795 4819 0
5796 4819 0
5797 4819 0
5798 4819 0
5799 4819 0
5800 4819 0
5801 4819 0
5802 4244 0
5803 4248 0
5804 4863 0
5805 4863 0
5806 4863 0
5807 4863 0
5808 4863 0
5809 4863 0
5810 4863 0
5811 4863 0
5812 4863 0
5813 4863 0
5814 4863 0
5815 4863 0
5816 4863 0
5817 4863 0
5818 4863 0
5819 4863 0
5820 4864 0
5821 4864 0
5822 4864 0
5823 4252 0
5824 4252 0
5825 4890 0
5826 4892 0
5827 4892 0
5828 4892 0
5829 4623 0
5830 3974 0
5831 3974 0
5832 4956 0
5833 4956 0
5834 4956 0
5835 4956 0
5836 3872 0
5837 3872 0
5838 4419 0
5839 4419 0
5840 4419 0
5841 4419 0
5842 4419 0
5843 4419 0
5844 4419 0
5845 4419 0
5846 4419 0
5847 4419 0
5848 4419 0
5849 4419 0
5850 4419 0
5851 4972 0
5852 4972 0
5853 4972 0
5854 4972 0
5855 4972 0
5856 4972 0
5857 4993 0
5858 4993 0
5859 4993 0
5860 4993 0
5861 4994 0
5862 4994 0
5863 4994 0
5864 4994 0
5865 4994 0
5866 4994 0
5867 4994 0
5868 4994 0
5869 4994 0
5870 4994 0
5871 4994 0
5872 4994 0
5873 4994 0
5874 4994 0
5875 5007 0
5876 5007 0
5877 5007 0
5878 5007 0
5879 5007 0
5880 4335 0
5881 4335 0
5882 4335 0
5883 5013 0
5884 5013 0
5885 5013 0
5886 5013 0
5887 5013 0
5888 5013 0
5889 4162 0
5890 4162 0
5891 5021 0
5892 5021 0
5893 5021 0
5894 5021 0
5895 5021 0
5896 5021 0
5897 5021 0
5898 5021 0
5899 5021 0
5900 5021 0
5901 5022 0
5902 5022 0
5903 5022 0
5904 5022 0
5905 5022 0
5906 5022 0
5907 5022 0
5908 5022 0
5909 5022 0
5910 5022 0
5911 5022 0
5912 5022 0
5913 5023 0
5914 5023 0
5915 5023 0
5916 5023 0
5917 5023 0
5918 5024 0
5919 5024 0
5920 5024 0
5921 5024 0
5922 5024 0
5923 5024 0
5924 5024 0
5925 5024 0
5926 5024 0
5927 5031 0
5928 5031 0
5929 5031 0
5930 5031 0
5931 5031 0
5932 5031 0
5933 5031 0
5934 5031 0
5935 5031 0
5936 5031 0
5937 5040 0
5938 5040 0
5939 5040 0
5940 5040 0
5941 5040 0
5942 5040 0
5943 5040 0
5944 5040 0
5945 5040 0
5946 5040 0
5947 5040 0
5948 5040 0
5949 3873 0
5950 5076 0
5951 5076 0
5952 5079 0
5953 5079 0
5954 5080 0
5955 5080 0
5956 5080 0
5957 5080 0
5958 5080 0
5959 5080 0
5960 5080 0
5961 5080 0
5962 5080 0
5963 5080 0
5964 5080 0
5965 5080 0
5966 5080 0
5967 5080 0
5968 5080 0
5969 5080 0
5970 5080 0
5971 5080 0
5972 5080 0
5973 5080 0
5974 5080 0
5975 5080 0
5976 5080 0
5977 5080 0
5978 5080 0
5979 5080 0
5980 5080 0
5981 5081 0
5982 5081 0
5983 5081 0
5984 5082 0
5985 3884 0
5986 3884 0
5987 3884 0
5988 3884 0
5989 3884 0
5990 3884 0
5991 4423 0
5992 5110 0
5993 5110 0
5994 5110 0
5995 5110 0
5996 5110 0
5997 5110 0
5998 5110 0
5999 5110 0
6000 5110 0
6001 5110 0
6002 5110 0
6003 5132 0
6004 5132 0
6005 5132 0
6006 3874 0
6007 3874 0
6008 3885 0
6009 3885 0
6010 3885 0
6011 3885 0
6012 5169 0
6013 5169 0
6014 5169 0
6015 5169 0
6016 5169 0
6017 5169 0
6018 5169 0
6019 5169 0
6020 5169 0
6021 5169 0
6022 5169 0
6023 5169 0
6024 4147 0
6025 4147 0
6026 4147 0
6027 3958 0
6028 3958 0
6029 3958 0
6030 3958 0
6031 4150 0
6032 4150 0
6033 4150 0
6034 4150 0
6035 5203 0
6036 5203 0
6037 5209 0
6038 5209 0
6039 5209 0
6040 5209 0
6041 5209 0
6042 5209 0
6043 5222 0
6044 5222 0
6045 4339 0
6046 4339 0
6047 4339 0
6048 4141 0
6049 5258 0
6050 5258 0
6051 5258 0
6052 5258 0
6053 5258 0
6054 5258 0
6055 5258 0
6056 5258 0
6057 5258 0
6058 5258 0
6059 5258 0
6060 5258 0
6061 5258 0
6062 5258 0
6063 5258 0
6064 5258 0
6065 5258 0
6066 5258 0
6067 5258 0
6068 5258 0
6069 5258 0
6070 5259 0
6071 5259 0
6072 5213 0
6073 5213 0
6074 5211 0
6075 5211 0
6076 5211 0
6077 5211 0
6078 5211 0
6079 5211 0
6080 5211 0
6081 5211 0
6082 5211 0
6083 5211 0
6084 5211 0
6085 5211 0
6086 5211 0
6087 5211 0
6088 5211 0
6089 5211 0
6090 5211 0
6091 5211 0
6092 5211 0
6093 5211 0
6094 5211 0
6095 5211 0
6096 5211 0
6097 5211 0
6098 5211 0
6099 5211 0
6100 5261 0
6101 4996 0
6102 4200 0
6103 4003 0
6104 4862 0
6105 4487 0
6106 4487 0
6107 4487 0
6108 4629 0
6109 4916 0
6110 4781 0
6111 4202 0
6112 4202 0
6113 4202 0
6114 4494 0
6115 4494 0
6116 4494 0
6117 4193 0
6118 4717 0
6119 4717 0
6120 4664 0
6121 4694 0
6122 4390 0
6123 4264 0
6124 4264 0
6125 4264 0
6126 4960 0
6127 5204 0
6128 4066 0
6129 4066 0
6130 5171 0
6131 5171 0
6132 5171 0
6133 5170 0
6134 5170 0
6135 5170 0
6136 5170 0
6137 5170 0
6138 5170 0
6139 5170 0
6140 5170 0
6141 4260 0
6142 4757 0
6143 5085 0
6144 5078 0
6145 5257 0
6146 5061 0
6147 5061 0
6148 5061 0
6149 5061 0
6150 4078 0
6151 4078 0
6152 4869 0
6153 4869 0
6154 4869 0
6155 5032 0
6156 5032 0
6157 5032 0
6158 5032 0
6159 5032 0
6160 5034 0
6161 5034 0
6162 5034 0
6163 5034 0
6164 5034 0
6165 5034 0
6166 5034 0
6167 5034 0
6168 5034 0
6169 5034 0
6170 5034 0
6171 5034 0
6172 5034 0
6173 5034 0
6174 5034 0
6175 5034 0
6176 4991 0
6177 4991 0
6178 3834 0
6179 4304 0
6180 4978 0
6181 4349 0
6182 4349 0
6183 3824 0
6184 5109 0
6185 5109 0
6186 5109 0
6187 5109 0
6188 5109 0
6189 5109 0
6190 5109 0
6191 5109 0
6192 5109 0
6193 5011 0
6194 5011 0
6195 5011 0
6196 5011 0
6197 5011 0
6198 5011 0
6199 5011 0
6200 5011 0
6201 5011 0
6202 5012 0
6203 4558 0
6204 5010 0
6205 5010 0
6206 5010 0
6207 5010 0
6208 5010 0
6209 3971 0
6210 3971 0
6211 3825 0
6212 5147 0
6213 5147 0
6214 5147 0
6215 5147 0
6216 5147 0
6217 5147 0
6218 5144 0
6219 5145 0
6220 5145 0
6221 5145 0
6222 5145 0
6223 5145 0
6224 4648 0
6225 4649 0
6226 4739 0
6227 4337 0
6228 4026 0
6229 5191 0
6230 4338 0
6231 4338 0
6232 5004 0
6233 5004 0
6234 5004 0
6235 5001 0
6236 5001 0
6237 5001 0
6238 5001 0
6239 5001 0
6240 5001 0
6241 5001 0
6242 5001 0
6243 4922 0
6244 4922 0
6245 4723 0
6246 4723 0
6247 4723 0
6248 4723 0
6249 4723 0
6250 4723 0
6251 4723 0
6252 4723 0
6253 4723 0
6254 4723 0
6255 4723 0
6256 4723 0
6257 4825 0
6258 4825 0
6259 4824 0
6260 3982 0
6261 5230 0
6262 5519 0
6263 5563 0
6264 5563 0
6265 5563 0
6266 5563 0
6267 5615 0
6268 5529 0
6269 5588 0
6270 5588 0
6271 5589 0
6272 5589 0
6273 5589 0
6274 5589 0
6275 5589 0
6276 5589 0
6277 5589 0
6278 3831 0
6279 3831 0
6280 5599 0
6281 5541 0
6282 5541 0
6283 5541 0
6284 5558 0
6285 5558 0
6286 5558 0
6287 5558 0
6288 5558 0
6289 5558 0
6290 5558 0
6291 5558 0
6292 5558 0
6293 5558 0
6294 5558 0
6295 5558 0
6296 5558 0
6297 5558 0
6298 5558 0
6299 5560 0
6300 5560 0
6301 5560 0
6302 5560 0
6303 5560 0
6304 5560 0
6305 5560 0
6306 5560 0
6307 5560 0
6308 3960 0
6309 4206 0
6310 4206 0
6311 4206 0
6312 5562 0
6313 5562 0
6314 5562 0
6315 5562 0
6316 5562 0
6317 5562 0
6318 5562 0
6319 4274 0
6320 5564 0
6321 5564 0
6322 5564 0
6323 5564 0
6324 5564 0
6325 5564 0
6326 5564 0
6327 4174 0
6328 4138 0
6329 4138 0
6330 4239 0
6331 4239 0
6332 4239 0
6333 4239 0
6334 4516 0
6335 5613 0
6336 3961 0
6337 5623 0
6338 5623 0
6339 5623 0
6340 5623 0
6341 5623 0
6342 5623 0
6343 5623 0
6344 5623 0
6345 5623 0
6346 5623 0
6347 5623 0
6348 5623 0
6349 5623 0
6350 5623 0
6351 5623 0
6352 5623 0
6353 5623 0
6354 5623 0
6355 5623 0
6356 5623 0
6357 5627 0
6358 5627 0
6359 5627 0
6360 5627 0
6361 5627 0
6362 5627 0
6363 5629 0
6364 5629 0
6365 5629 0
6366 3809 0
6367 5630 0
6368 5630 0
6369 5630 0
6370 5630 0
6371 5641 0
6372 5634 0
6373 5634 0
6374 5634 0
6375 5634 0
6376 5634 0
6377 5634 0
6378 5634 0
6379 5634 0
6380 5634 0
6381 5634 0
6382 5634 0
6383 5649 0
6384 5649 0
6385 5649 0
6386 5649 0
6387 5649 0
6388 5649 0
6389 5649 0
6390 5649 0
6391 5649 0
6392 5649 0
6393 5649 0
6394 5649 0
6395 5649 0
6396 5649 0
6397 5649 0
6398 5649 0
6399 5649 0
6400 5649 0
6401 3495 4596
6402 2184 4647
6403 5209 1386
6404 2714 4292
6405 4744 3138
6406 4729 83
6407 3482 4415
6408 2435 4415
6409 3515 4650
6410 5560 3308
6411 5007 1245
6412 4659 1246
6413 4776 3309
6414 2179 4661
6415 4618 1389
6416 4729 1477
6417 3982 3842
6418 5211 3312
6419 0 4657
6420 4645 4660
6421 5258 2938
6422 5257 3320
6423 5627 2624
6424 4810 4666
6425 4749 99
6426 3549 4673
6427 3863 104
6428 3779 4672
6429 4723 2983
6430 4688 2117
6431 5011 106
6432 4419 107
6433 2361 3843
6434 5649 2121
6435 2192 4168
6436 2192 4519
6437 2192 4520
6438 3788 4677
6439 5023 3888
6440 5629 3264
6441 5627 1052
6442 5627 1052
6443 4729 4293
6444 5562 4684
6445 1250 4601
6446 5080 1836
6447 5211 1398
6448 5211 3324
6449 2207 4158
6450 5024 119
6451 3335 3969
6452 1904 4166
6453 2767 4176
6454 4378 3132
6455 5031 4385
6456 5021 2691
6457 4162 1055
6458 2947 4081
6459 4646 3413
6460 5211 3413
6461 5011 124
6462 5024 3758
6463 4765 2347
6464 2180 4709
6465 5649 4709
6466 4994 3768
6467 4994 3768
6468 5001 3761
6469 2610 4169
6470 4646 3182
6471 2120 4704
6472 4969 4708
6473 3838 3845
6474 5034 4711
6475 5562 4712
6476 5147 4710
6477 4819 4474
6478 5109 3343
6479 5013 4719
6480 4723 4285
6481 4729 1058
6482 5040 3345
6483 3442 4721
6484 5011 2720
6485 4286 135
6486 4729 3348
6487 3363 4115
6488 5519 4116
6489 5007 3036
6490 0 3937
6491 4338 1732
6492 2164 3973
6493 4069 137
6494 5169 138
6495 4262 3105
6496 5022 4725
6497 2361 3846
6498 4419 2479
6499 5169 1784
6500 0 3962
6501 3341 3962
6502 1746 3867
6503 4690 4737
6504 3361 4737
6505 2361 4393
6506 5599 2808
6507 3961 3868
6508 4819 1061
6509 5001 4730
6510 5040 2418
6511 5023 2603
6512 3462 4409
6513 4142 2604
6514 5022 4741
6515 3872 1063
6516 5001 4747
6517 5649 4748
6518 5634 2901
6519 5040 150
6520 3443 4117
6521 4516 3145
6522 5558 4093
6523 5109 151
6524 4338 1066
6525 4994 4394
6526 3358 4395
6527 4193 159
6528 5040 2569
6529 4193 4157
6530 4193 4157
6531 3979 161
6532 5623 1266
6533 4776 1267
6534 4149 1526
6535 4729 1484
6536 5031 2959
6537 4653 3166
6538 5169 4355
6539 3443 4761
6540 5021 4761
6541 5022 4762
6542 5169 2777
6543 5040 1277
6544 5258 4763
6545 4688 3387
6546 5623 170
6547 4922 3385
6548 5034 4767
6549 5204 2152
6550 4798 2157
6551 0 4422
6552 3334 4422
6553 5171 3391
6554 5144 3392
6555 4729 4396
6556 5109 4396
6557 5564 4777
6558 5613 4780
6559 5034 4095
6560 4602 4597
6561 2782 3955
6562 1715 3955
6563 5211 4784
6564 2192 3882
6565 5564 1485
6566 5623 181
6567 5021 1072
6568 4744 2855
6569 5021 2846
6570 5021 2846
6571 5022 4505
6572 5031 4505
6573 5022 2809
6574 4860 1073
6575 4723 2536
6576 5032 4224
6577 3476 4791
6578 3872 3400
6579 2192 3886
6580 2192 3886
6581 2361 3886
6582 5080 183
6583 4103 3177
6584 5211 4797
6585 4744 1075
6586 5623 2391
6587 5564 4794
6588 3305 4801
6589 3357 4804
6590 4744 4806
6591 4066 185
6592 1941 4438
6593 5031 2810
6594 3305 3902
6595 4744 2742
6596 5170 4118
6597 4744 4119
6598 4744 3222
6599 5564 186
6600 3855 4534
6601 5031 4096
6602 3366 4329
6603 3357 4321
6604 5067 2156
6605 5045 3938
6606 5031 187
6607 5022 3401
6608 4744 4330
6609 3974 188
6610 3173 4398
6611 3543 4811
6612 4729 1771
6613 5589 3402
6614 4793 189
6615 2207 4820
6616 2124 4818
6617 3794 4818
6618 3515 4410
6619 3502 3963
6620 3721 3963
6621 2361 3832
6622 3358 4817
6623 4717 4817
6624 4744 1076
6625 5145 4536
6626 3465 4097
6627 5109 4104
6628 4690 4821
6629 3922 191
6630 5627 1410
6631 5627 1410
6632 5061 2594
6633 2825 4399
6634 4729 194
6635 5061 4107
6636 5558 195
6637 4723 196
6638 3465 4400
6639 3305 4827
6640 4972 4446
6641 4922 200
6642 4327 201
6643 4828 4829
6644 5558 4830
6645 3476 4440
6646 5629 2638
6647 5629 1489
6648 4776 206
6649 5259 2092
6650 5589 1965
6651 3849 1888
6652 5076 1412
6653 3979 4171
6654 4110 4836
6655 4110 4836
6656 4972 1912
6657 5087 3847
6658 4994 1874
6659 0 4835
6660 4494 211
6661 5040 216
6662 3334 4846
6663 5612 4845
6664 5211 217
6665 0 3976
6666 2200 3976
6667 4776 3416
6668 4419 4249
6669 2192 4249
6670 2180 4241
6671 5215 3412
6672 5215 3411
6673 5211 3410
6674 4200 2811
6675 5147 3415
6676 5562 1840
6677 5564 3417
6678 3366 4631
6679 4905 3184
6680 5259 1284
6681 4905 4857
6682 3443 3869
6683 3720 4856
6684 5040 3289
6685 4723 4250
6686 4776 2694
6687 2124 4865
6688 5258 4471
6689 5623 227
6690 2179 4305
6691 3476 4870
6692 5145 2627
6693 4338 2506
6694 5171 228
6695 4793 2166
6696 4863 3147
6697 4629 1661
6698 5558 229
6699 4421 2628
6700 4736 4872
6701 5211 4875
6702 5231 3848
6703 2192 4876
6704 5080 231
6705 4736 1607
6706 3315 4880
6707 3451 4120
6708 5022 2570
6709 4644 4879
6710 3721 4879
6711 5204 4192
6712 5011 4041
6713 4863 4585
6714 4122 236
6715 1419 4386
6716 5562 2555
6717 5211 2772
6718 65 4883
6719 5067 239
6720 4882 4881
6721 4882 3430
6722 5562 3870
6723 5562 2985
6724 4863 1554
6725 5564 1420
6726 4646 2168
6727 4382 1662
6728 5082 2080
6729 5564 1947
6730 3405 3871
6731 4888 3871
6732 3780 3871
6733 5258 2571
6734 4198 1085
6735 5082 4889
6736 5061 3889
6737 5007 1290
6738 3443 4891
6739 3443 4893
6740 5560 3106
6741 4629 245
6742 4304 246
6743 5209 247
6744 4994 3435
6745 3479 3883
6746 4723 1619
6747 4559 1292
6748 1813 4289
6749 3352 4920
6750 3884 1857
6751 5623 1741
6752 4905 4902
6753 2203 4921
6754 4369 3137
6755 2428 4622
6756 4690 4358
6757 4690 4358
6758 2395 3850
6759 2203 4899
6760 5001 4899
6761 5001 4899
6762 5001 251
6763 2395 4517
6764 3543 3970
6765 4723 2856
6766 4656 4906
6767 5211 4904
6768 4246 252
6769 5562 3444
6770 5110 4923
6771 5590 3964
6772 5031 2857
6773 3954 254
6774 5147 2745
6775 4494 3445
6776 5211 2551
6777 4337 1901
6778 5629 1654
6779 4723 3956
6780 5040 4163
6781 3359 4927
6782 3466 4926
6783 4723 4924
6784 5080 1295
6785 3335 4925
6786 3335 4925
6787 5034 3447
6788 5615 4929
6789 4690 4931
6790 5562 4931
6791 5562 4931
6792 5562 4930
6793 5021 4943
6794 3885 2732
6795 4451 2732
6796 5011 2960
6797 4238 3167
6798 4969 3449
6799 2350 4936
6800 4206 4036
6801 4690 2676
6802 5209 1766
6803 4728 2175
6804 5110 3185
6805 3265 4630
6806 5147 2377
6807 4803 4946
6808 4781 4373
6809 1715 3851
6810 3809 1995
6811 4015 260
6812 5032 3454
6813 4110 1096
6814 4819 3966
6815 4819 3966
6816 4860 2871
6817 2179 4579
6818 2361 4341
6819 5034 1890
6820 5623 4334
6821 3974 2778
6822 3358 4957
6823 4994 4957
6824 4994 4957
6825 3974 3236
6826 3546 4959
6827 3546 4959
6828 3958 2629
6829 3960 3148
6830 5211 266
6831 3358 4226
6832 2180 4314
6833 4051 268
6834 5024 2618
6835 2203 4143
6836 5627 4121
6837 4833 271
6838 3442 4331
6839 5649 4172
6840 4776 3159
6841 4350 4513
6842 4690 3461
6843 5024 1099
6844 5023 4979
6845 4646 274
6846 5023 1843
6847 5109 4977
6848 5024 4976
6849 4819 4980
6850 5040 4981
6851 3780 3967
6852 4863 1966
6853 4307 3290
6854 3486 4984
6855 3543 4988
6856 3780 4988
6857 3543 4983
6858 4623 2028
6859 4744 1494
6860 5649 3237
6861 4999 4992
6862 3873 1873
6863 5202 3941
6864 4646 5000
6865 3305 4501
6866 4994 4501
6867 2180 4401
6868 5031 5008
6869 2361 5008
6870 3357 4139
6871 2202 5006
6872 5080 5009
6873 5258 285
6874 5031 1302
6875 4776 3151
6876 5169 293
6877 5034 5020
6878 4960 297
6879 4972 298
6880 5169 2999
6881 5169 2999
6882 5004 1844
6883 5169 1851
6884 5034 2695
6885 3358 4301
6886 5004 4301
6887 5169 1663
6888 4419 302
6889 5034 1430
6890 5258 3487
6891 5641 2183
6892 3957 304
6893 3482 5028
6894 3316 5030
6895 3407 4144
6896 3407 5029
6897 3407 5029
6898 1904 5029
6899 5024 4098
6900 5171 5038
6901 5040 5033
6902 5040 5033
6903 4743 306
6904 922 3853
6905 4412 1899
6906 5082 2648
6907 3491 4242
6908 3442 4251
6909 2180 4251
6910 5024 1498
6911 4239 2397
6912 2180 4417
6913 2364 4413
6914 5021 3497
6915 5032 3498
6916 3423 5052
6917 3357 4376
6918 3270 4124
6919 2431 4316
6920 3294 4374
6921 5634 5059
6922 4487 4324
6923 4649 2378
6924 4729 319
6925 4177 320
6926 4729 1106
6927 4239 1106
6928 4729 321
6929 5634 1942
6930 5001 4377
6931 4729 4159
6932 2849 5053
6933 5021 1502
6934 5623 2517
6935 4253 3942
6936 3358 4145
6937 5040 4414
6938 1799 4418
6939 3335 5063
6940 4674 3251
6941 4349 2768
6942 5011 4506
6943 5001 3098
6944 5258 3892
6945 4558 329
6946 4887 1311
6947 4419 3163
6948 2361 3881
6949 1906 3887
6950 5040 2607
6951 5564 2607
6952 3305 5089
6953 5564 3238
6954 3341 5077
6955 1977 5077
6956 5629 5077
6957 5031 2773
6958 4646 2812
6959 5145 4582
6960 5145 4582
6961 4065 2598
6962 4065 2598
6963 4729 5088
6964 5040 4243
6965 4138 330
6966 5080 1312
6967 0 5091
6968 5024 5091
6969 2606 4146
6970 5170 5093
6971 4776 333
6972 5222 1504
6973 3884 3070
6974 4239 3277
6975 3366 5098
6976 3767 4507
6977 5032 4509
6978 3305 5100
6979 3543 3943
6980 2782 3804
6981 5024 4620
6982 3555 4620
6983 5634 5114
6984 5082 5113
6985 5204 3523
6986 5024 3524
6987 4802 5111
6988 5031 5116
6989 4742 3529
6990 4966 3527
6991 5169 5117
6992 5623 344
6993 5044 345
6994 5021 4354
6995 5560 3525
6996 4645 2196
6997 5001 3528
6998 5031 2566
6999 4729 4356
7000 5067 2814
7001 5231 4366
7002 3874 1110
7003 4646 1111
7004 4600 348
7005 4133 3031
7006 4757 5125
7007 4819 2815
7008 4757 5127
7009 4274 4598
7010 2361 4576
7011 5623 350
7012 5558 4453
7013 5564 4453
7014 5034 4454
7015 5589 3532
7016 5576 5137
7017 5589 5133
7018 4486 2425
7019 5634 1316
7020 5109 1439
7021 5564 3108
7022 5011 5141
7023 4646 1440
7024 4653 4643
7025 3407 4167
7026 5031 4592
7027 5649 5149
7028 3331 5153
7029 4863 1442
7030 3219 4624
7031 5258 357
7032 4776 4134
7033 2790 4134
7034 5011 1859
7035 4793 5158
7036 5022 4531
7037 5564 4476
7038 4796 1113
7039 5169 4140
7040 5562 4140
7041 4419 3540
7042 4419 3169
7043 5171 2912
7044 4653 3856
7045 3974 1806
7046 5022 2206
7047 1753 4571
7048 4953 367
7049 5623 3542
7050 5623 3542
7051 5001 2945
7052 4174 1115
7053 3779 4055
7054 3780 4055
7055 3974 3225
7056 5001 368
7057 4397 371
7058 5564 2542
7059 5080 2817
7060 4147 4164
7061 4885 1117
7062 5080 5182
7063 3366 4214
7064 5061 2581
7065 4690 1634
7066 3234 4439
7067 4603 373
7068 5040 4099
7069 5031 374
7070 4653 2208
7071 3721 3934
7072 4863 1448
7073 4863 3547
7074 5558 3547
7075 5558 4068
7076 4819 1621
7077 4972 4325
7078 4994 377
7079 5211 2631
7080 4744 3857
7081 5558 2562
7082 5209 4223
7083 2690 4039
7084 3266 4175
7085 2366 4175
7086 4200 382
7087 3216 3875
7088 5211 5207
7089 4320 4591
7090 5021 2568
7091 4690 3122
7092 5258 386
7093 5110 5210
7094 5021 3217
7095 3366 4108
7096 5211 3946
7097 5109 1121
7098 3479 5216
7099 3479 4105
7100 5010 4105
7101 3549 4217
7102 5562 389
7103 4646 1321
7104 5558 1797
7105 4380 390
7106 5634 2388
7107 3465 4604
7108 3305 4607
7109 4729 1123
7110 4729 1123
7111 4423 1323
7112 5558 2914
7113 5258 391
7114 1904 3910
7115 2608 3910
7116 5080 4459
7117 5558 4165
7118 4717 5225
7119 5629 393
7120 3543 4383
7121 3922 1124
7122 4744 1125
7123 5022 4515
7124 0 4518
7125 5024 4518
7126 5258 4510
7127 4729 3047
7128 4744 4178
7129 1622 3859
7130 3844 3280
7131 2361 4402
7132 4990 2212
7133 3720 5233
7134 5238 5235
7135 1919 4135
7136 5080 5236
7137 3482 3860
7138 4390 3118
7139 5034 1961
7140 3877 4044
7141 5211 3947
7142 5001 3564
7143 3720 4227
7144 4514 1128
7145 5070 2507
7146 4805 1877
7147 5003 2774
7148 5024 5246
7149 4390 405
7150 4645 2733
7151 4286 2582
7152 3366 3959
7153 4819 3568
7154 0 5252
7155 5040 5250
7156 4744 4411
7157 4653 51
7158 5034 3569
7159 2428 4315
7160 0 4313
7161 1803 4608
7162 5541 5267
7163 4776 2750
7164 5034 3575
7165 0 3949
7166 3974 2489
7167 3341 4288
7168 4994 3908
7169 4713 3181
7170 4248 1735
7171 5040 2221
7172 5034 3835
7173 5588 5272
7174 5590 3585
7175 4728 3033
7176 4744 5278
7177 4724 3589
7178 5170 2457
7179 5623 444
7180 4656 1339
7181 4746 3027
7182 5630 5281
7183 5558 1778
7184 5191 446
7185 5609 5286
7186 1867 4574
7187 4338 4574
7188 5613 5291
7189 5021 454
7190 4746 2235
7191 4723 3597
7192 4723 3600
7193 5627 456
7194 4680 2236
7195 5024 2236
7196 5078 5294
7197 5259 3601
7198 5034 3601
7199 5613 3602
7200 5613 3602
7201 4421 463
7202 2964 4572
7203 4744 1140
7204 5031 1804
7205 5031 1804
7206 2179 4461
7207 5541 4464
7208 5259 468
7209 0 4632
7210 4688 472
7211 4110 473
7212 2203 5307
7213 5087 5309
7214 5087 5309
7215 5110 1143
7216 5258 479
7217 1967 4153
7218 4849 3608
7219 5004 485
7220 3884 5312
7221 2364 5313
7222 4452 2820
7223 5231 486
7224 5078 490
7225 2443 3950
7226 4724 491
7227 4742 3611
7228 5259 1883
7229 1936 5314
7230 5034 5314
7231 3709 5315
7232 3558 4633
7233 4653 495
7234 3486 3935
7235 5564 2561
7236 0 5318
7237 4956 1985
7238 4996 506
7239 4810 1878
7240 5599 1880
7241 5012 5320
7242 4378 507
7243 3515 4403
7244 4244 1892
7245 4956 1146
7246 3495 3951
7247 4790 5331
7248 1802 3801
7249 5171 520
7250 4728 2261
7251 5076 2261
7252 5078 3625
7253 4244 525
7254 1807 3975
7255 3329 5337
7256 5010 528
7257 4864 529
7258 5171 1149
7259 3721 4136
7260 3552 4625
7261 4742 532
7262 5032 5351
7263 5032 3631
7264 5609 5344
7265 1916 4154
7266 3405 4154
7267 5102 4040
7268 3442 4404
7269 3515 5354
7270 3335 5359
7271 5080 3636
7272 5634 2948
7273 3335 5356
7274 4905 3638
7275 4646 1763
7276 4922 5363
7277 4972 553
7278 3316 4155
7279 0 3890
7280 5169 3926
7281 0 5366
7282 0 5366
7283 4419 1154
7284 5034 1849
7285 5022 2269
7286 3456 4326
7287 5145 2751
7288 3139 4367
7289 4680 5370
7290 5258 560
7291 5259 3643
7292 5080 1155
7293 3476 3984
7294 5211 5357
7295 5010 5355
7296 5011 5373
7297 5147 3903
7298 5147 3903
7299 5145 5212
7300 1926 4029
7301 4819 2176
7302 4994 1925
7303 5080 2752
7304 5649 4951
7305 2107 4542
7306 4690 3228
7307 5649 3571
7308 3515 5260
7309 5109 1350
7310 4690 1351
7311 4015 4179
7312 4799 4995
7313 5001 3467
7314 2298 5377
7315 4646 5232
7316 3515 5232
7317 4690 5241
7318 5211 2823
7319 4690 567
7320 4690 568
7321 0 5266
7322 0 4467
7323 5211 2115
7324 0 4549
7325 5022 4617
7326 3543 5223
7327 5413 575
7328 5609 4581
7329 0 4030
7330 3316 5268
7331 5259 4290
7332 5001 577
7333 5080 1160
7334 5011 5382
7335 5011 5382
7336 5004 3579
7337 4717 4561
7338 5080 4859
7339 3334 4067
7340 5080 3433
7341 3570 5383
7342 5080 4942
7343 5211 4020
7344 5171 4020
7345 5011 4939
7346 5011 4939
7347 5011 4940
7348 5011 4940
7349 5011 4610
7350 4247 3918
7351 5034 3918
7352 4869 580
7353 5102 4441
7354 5211 5273
7355 4824 1353
7356 5007 4201
7357 5211 4913
7358 3464 4912
7359 4645 4918
7360 3462 4910
7361 4645 3021
7362 5061 5274
7363 1854 3909
7364 5202 5280
7365 5079 5279
7366 5031 2862
7367 5031 4491
7368 3778 4782
7369 5613 4779
7370 5080 3393
7371 4635 586
7372 4664 2065
7373 5109 4180
7374 5011 1509
7375 5170 5156
7376 5145 588
7377 5080 3061
7378 4819 591
7379 5109 3833
7380 2192 5166
7381 5040 2204
7382 4723 5165
7383 5589 4734
7384 3778 4732
7385 5031 4046
7386 5562 3354
7387 4690 3544
7388 5211 5188
7389 5211 2829
7390 5563 597
7391 3465 4207
7392 4645 3896
7393 5211 4556
7394 5024 3993
7395 0 5285
7396 5109 5285
7397 4206 3038
7398 3270 4073
7399 0 5290
7400 5080 4291
7401 4864 4266
7402 4864 4266
7403 5080 5288
7404 5061 4594
7405 5061 5289
7406 5211 599
7407 4972 4716
7408 5034 600
7409 5037 4535
7410 4723 2233
7411 5011 4426
7412 5415 5390
7413 3671 5391
7414 3649 5393
7415 5061 5397
7416 4690 2775
7417 5259 610
7418 5001 4696
7419 5258 3336
7420 5022 3022
7421 5040 3241
7422 3546 5217
7423 4724 617
7424 5211 5206
7425 4494 624
7426 5147 3193
7427 5649 4546
7428 5649 4310
7429 5023 3453
7430 4739 4084
7431 5609 4455
7432 4916 630
7433 5259 2241
7434 5564 5306
7435 5080 5303
7436 5563 4368
7437 3778 5172
7438 5144 2832
7439 4690 4181
7440 5171 3051
7441 5423 1683
7442 5416 3384
7443 2355 5403
7444 4759 3663
7445 3644 5402
7446 5458 5404
7447 5423 1171
7448 5423 3664
7449 4819 3822
7450 5031 5183
7451 5563 4077
7452 5147 2784
7453 3644 5405
7454 3671 4569
7455 3671 5407
7456 5080 641
7457 5589 5408
7458 5022 2712
7459 4991 3194
7460 4723 5049
7461 5230 5046
7462 5171 4182
7463 5012 2669
7464 5102 5310
7465 3666 5410
7466 3669 5411
7467 1699 4027
7468 4862 5126
7469 5040 5083
7470 5202 4268
7471 3506 5060
7472 5109 5060
7473 4723 5062
7474 3407 3898
7475 5170 3509
7476 5599 2068
7477 5589 4489
7478 4723 4727
7479 3476 4726
7480 3361 4866
7481 4729 3930
7482 5623 4867
7483 5589 665
7484 3327 4277
7485 3335 5036
7486 5040 5035
7487 5576 4698
7488 3476 4701
7489 5649 3002
7490 5080 667
7491 5001 3931
7492 4742 3615
7493 5649 2248
7494 5590 4311
7495 4717 673
7496 5259 2070
7497 4690 4986
7498 5037 674
7499 4494 4037
7500 4819 4895
7501 3673 5420
7502 3650 5421
7503 1651 4025
7504 3558 4595
7505 5562 678
7506 3780 5174
7507 5011 1183
7508 4723 5175
7509 3644 5430
7510 4723 4269
7511 5589 3981
7512 5649 2724
7513 5649 4184
7514 5170 3347
7515 5170 3347
7516 4729 3905
7517 3407 4012
7518 4785 4541
7519 3476 4963
7520 5590 684
7521 5589 5135
7522 5599 4221
7523 4994 4048
7524 4825 2153
7525 0 3986
7526 5031 1186
7527 3721 4606
7528 5589 4606
7529 0 4013
7530 5258 4642
7531 5211 4841
7532 5649 2833
7533 4723 4968
7534 4833 694
7535 5001 3003
7536 4869 3004
7537 5023 5106
7538 5032 5106
7539 3778 5103
7540 3335 4057
7541 3335 4057
7542 4824 696
7543 5649 5099
7544 5011 4090
7545 5011 5107
7546 4994 1363
7547 5170 1363
7548 5109 5074
7549 5211 5073
7550 5211 3913
7551 4819 3923
7552 5001 2258
7553 4335 4263
7554 4723 4553
7555 5562 5168
7556 5031 3968
7557 5080 3968
7558 4819 2835
7559 5649 4583
7560 5001 4091
7561 4892 5324
7562 4819 2697
7563 4717 4360
7564 0 4683
7565 4649 4449
7566 3407 4529
7567 4819 4933
7568 5649 4933
7569 5649 3448
7570 4994 4022
7571 4994 3005
7572 4664 3680
7573 5145 713
7574 5147 4750
7575 5040 4343
7576 5034 4753
7577 5145 2410
7578 4690 716
7579 5564 717
7580 4110 718
7581 3477 4613
7582 3515 4463
7583 0 5437
7584 4819 5329
7585 5623 2404
7586 5031 2287
7587 4833 3682
7588 2066 4278
7589 5613 3338
7590 5034 2128
7591 5011 4493
7592 0 4361
7593 5170 4361
7594 5011 2189
7595 5011 2189
7596 5080 3815
7597 4692 723
7598 5034 5054
7599 5080 4605
7600 4674 3921
7601 4717 4028
7602 0 5332
7603 5045 5439
7604 5563 3980
7605 5011 4652
7606 3979 1191
7607 4110 3024
7608 3476 5339
7609 4742 4483
7610 3476 5340
7611 4649 67
7612 5623 725
7613 4150 4628
7614 5211 1192
7615 5211 2837
7616 5001 4551
7617 3476 5016
7618 0 5019
7619 5080 39
7620 3476 5018
7621 5387 3373
7622 1185 4755
7623 5414 3371
7624 4758 3370
7625 3672 4756
7626 5414 2140
7627 3669 5444
7628 3685 5447
7629 0 5446
7630 3669 5446
7631 5386 5445
7632 5211 4654
7633 5040 3830
7634 5080 2865
7635 5211 4587
7636 5649 1193
7637 4717 4283
7638 5001 4686
7639 5589 4429
7640 5070 4663
7641 5080 3816
7642 4690 3817
7643 5024 1928
7644 5609 5345
7645 4003 5348
7646 4664 2504
7647 5589 4062
7648 5031 1453
7649 3780 4442
7650 0 4173
7651 4781 4035
7652 5258 736
7653 5004 5353
7654 4723 4564
7655 0 5452
7656 5080 2421
7657 5080 4614
7658 5011 4637
7659 5211 2873
7660 4723 4853
7661 5589 4871
7662 5211 3988
7663 5004 4450
7664 5080 747
7665 5032 5124
7666 5011 5123
7667 5563 1197
7668 5011 5122
7669 5011 5122
7670 3335 4472
7671 4819 4151
7672 4616 3906
7673 3644 5457
7674 5412 5461
7675 3543 3992
7676 4690 4498
7677 3543 5190
7678 5040 5192
7679 5423 2104
7680 3335 5002
7681 5649 5002
7682 4994 1198
7683 5034 1198
7684 5040 3519
7685 5040 3518
7686 5040 3518
7687 5170 5090
7688 3834 761
7689 5040 1199
7690 5109 5095
7691 5034 4033
7692 5589 3494
7693 3464 4524
7694 3464 5039
7695 4744 4485
7696 4658 769
7697 4690 2853
7698 5589 4786
7699 4690 4787
7700 4723 4577
7701 5011 4722
7702 5563 4770
7703 5034 4769
7704 4723 2838
7705 0 5251
7706 5589 3200
7707 5032 2664
7708 4819 2422
7709 5080 775
7710 4664 3690
7711 5061 5365
7712 5109 3201
7713 4905 5465
7714 4905 3818
7715 1904 4443
7716 5032 4212
7717 3395 3996
7718 5080 4823
7719 4482 2073
7720 2148 5466
7721 5001 5249
7722 5132 3566
7723 5589 3566
7724 5024 3202
7725 4690 2874
7726 4690 3398
7727 4304 3260
7728 5034 3229
7729 4339 782
7730 4690 3090
7731 4664 2381
7732 4066 3101
7733 0 4222
7734 5022 2884
7735 5022 2884
7736 5109 2665
7737 4744 5369
7738 5170 3640
7739 5080 4502
7740 5211 790
7741 5007 2308
7742 5076 2308
7743 5132 793
7744 5007 2306
7745 0 5478
7746 3825 798
7747 5231 5472
7748 5145 3899
7749 4954 800
7750 4690 5473
7751 4674 5470
7752 2704 5470
7753 4170 804
7754 5258 2967
7755 5022 2898
7756 4744 2564
7757 4744 806
7758 4648 807
7759 4744 3204
7760 3974 810
7761 5259 812
7762 5259 1201
7763 4239 3039
7764 5211 814
7765 4133 815
7766 3335 4112
7767 4728 70
7768 4728 70
7769 5007 825
7770 4206 826
7771 4805 72
7772 5132 2315
7773 4796 73
7774 5078 827
7775 0 5514
7776 5011 3707
7777 5031 834
7778 5649 835
7779 0 5498
7780 4723 1934
7781 5258 3819
7782 0 5503
7783 0 5501
7784 5034 5512
7785 5040 3820
7786 5034 3820
7787 4260 2840
7788 4026 1204
7789 5001 1206
7790 4611 843
7791 5001 2246
7792 5589 5517
7793 5589 5518
7794 0 5522
7795 4397 3154
7796 5031 2670
7797 5562 1724
7798 5171 2951
7799 5562 4076
7800 5211 852
7801 4659 1962
7802 4690 4102
7803 4994 2867
7804 5170 2867
7805 5145 859
7806 5209 2322
7807 3508 5492
7808 5649 5497
7809 4890 3710
7810 1919 4357
7811 5075 866
7812 0 4128
7813 4744 3712
7814 2364 4405
7815 4740 871
7816 4868 5504
7817 4990 3713
7818 0 5502
7819 4724 876
7820 4072 2968
7821 5259 877
7822 2192 5506
7823 2950 3861
7824 5562 4188
7825 4776 3102
7826 5001 5505
7827 0 3972
7828 4419 2565
7829 4369 883
7830 3788 4573
7831 5629 885
7832 0 5508
7833 5258 3719
7834 3767 4148
7835 3788 4148
7836 4744 3012
7837 5609 887
7838 4253 1211
7839 4994 4570
7840 4819 3282
7841 4819 3723
7842 2675 3862
7843 4646 3732
7844 2361 4460
7845 4781 4287
7846 5040 894
7847 5589 3728
7848 5258 2708
7849 4723 2708
7850 5071 4389
7851 5034 2709
7852 4978 5561
7853 5211 5605
7854 5145 5607
7855 5211 3013
7856 5145 3013
7857 4819 1217
7858 5034 4024
7859 5649 2881
7860 3464 4001
7861 5413 2338
7862 4543 1644
7863 4664 3739
7864 5479 3740
7865 5479 3079
7866 0 5526
7867 3543 3927
7868 4645 5618
7869 4690 909
7870 5109 5619
7871 3831 2668
7872 5412 3797
7873 5412 3797
7874 4110 914
7875 5171 2666
7876 5004 916
7877 3546 4210
7878 2340 4539
7879 2108 5532
7880 5258 2776
7881 5211 2776
7882 5562 4059
7883 4994 3904
7884 4994 3904
7885 4723 1218
7886 5649 4639
7887 4690 920
7888 5170 5644
7889 4487 4231
7890 5211 4236
7891 4664 2505
7892 5213 1371
7893 4723 923
7894 5109 5597
7895 3780 5597
7896 5145 1372
7897 0 5598
7898 4982 929
7899 4819 3104
7900 5080 932
7901 5171 4189
7902 0 5582
7903 5211 5632
7904 5034 5536
7905 5061 939
7906 5423 941
7907 5409 5537
7908 5649 4641
7909 3442 3998
7910 3778 3999
7911 5061 5578
7912 5109 5574
7913 5021 5548
7914 5078 1221
7915 3721 5650
7916 4824 3081
7917 5589 3081
7918 4849 4018
7919 5132 953
7920 2606 3837
7921 4824 49
7922 5034 2804
7923 5211 4640
7924 2192 4317
7925 2192 4318
7926 2192 4318
7927 2162 5539
7928 3721 5539
7929 5080 1374
7930 5550 3747
7931 5022 954
7932 5021 2936
7933 5010 3746
7934 3974 4190
7935 3266 3806
7936 2361 5543
7937 5544 5546
7938 5258 4297
7939 5615 2467
7940 2192 4406
7941 4092 965
7942 4616 2765
7943 5004 2584
7944 3465 5552
7945 5589 5553
7946 5013 966
7947 4773 3756
7948 4739 2841
7949 5395 2346
7950 5022 4129
7951 2361 3953
7952 5258 1461
7953 4141 1650
7954 5258 4465
7955 2192 4466
7956 1919 5559
7957 1919 5559
7958 2203 4353
7959 4825 1376
7960 5080 4064
7961 4729 2716
7962 5562 975
7963 4653 1229
7964 2202 4053
7965 4555 977
7966 4798 3131
7967 1904 4634
7968 4239 2519
7969 1231 4160
7970 5558 2386
7971 3305 4254
7972 4202 4109
7973 2124 4407
7974 2192 4457
7975 5011 3765
7976 4819 3766
7977 4819 3055
7978 3808 2049
7979 3442 3864
7980 5032 1232
7981 4558 1232
7982 5040 5583
7983 2361 5591
7984 2361 5591
7985 2818 4408
7986 5061 3775
7987 5061 2976
7988 5209 1234
7989 5034 4444
7990 5022 5592
7991 2180 5604
7992 4885 998
7993 4152 3284
7994 2361 4265
7995 4348 3029
7996 5080 4328
7997 5623 4298
7998 2975 4458
7999 5034 5611
8000 4247 3064
8001 4690 3781
8002 5011 1829
8003 4819 1379
8004 3809 1379
8005 5109 1380
8006 2667 4071
8007 5011 5614
8008 3451 5616
8009 4252 1008
8010 4419 2360
8011 4264 2699
8012 4653 1010
8013 4743 5626
8014 4776 5628
8015 5013 5624
8016 3549 5624
8017 3543 5625
8018 2727 4261
8019 3543 4359
8020 2411 4578
8021 4743 2000
8022 4744 1625
8023 4419 1012
8024 4690 4131
8025 121 4132
8026 4690 4364
8027 0 5631
8028 0 4299
8029 4729 1471
8030 5623 2586
8031 3486 3866
8032 3884 2644
8033 4774 3786
8034 4743 1018
8035 5169 1381
8036 5599 5637
8037 5258 3067
8038 1219 4300
8039 4774 1021
8040 3957 1239
8041 4225 1022
8042 4421 1023
8043 5145 3790
8044 5634 4500
8045 3305 4240
8046 3543 4240
8047 3451 5643
8048 5011 5643
8049 4690 5648
8050 4863 5648
8051 4863 5648
8052 4690 5646
8053 3240 5646
8054 5558 5647
8055 4658 1473
8056 5040 4204
8057 3358 3876
8058 5259 1032
8059 5110 4425
8060 4745 5656
8061 0 5654
8062 4248 1037
8063 5102 2376
8064 4728 1039
8065 5171 3891
8066 5132 1042
8067 6401 0
8068 6401 0
8069 6401 0
8070 6401 0
8071 6401 0
8072 6401 0
8073 6401 0
8074 6401 0
8075 6401 0
8076 6401 0
8077 6401 0
8078 6401 0
8079 6401 0
8080 6401 0
8081 6402 0
8082 6402 0
8083 6402 0
8084 6402 0
8085 6402 0
8086 6402 0
8087 6414 0
8088 6414 0
8089 6414 0
8090 6414 0
8091 6414 0
8092 6414 0
8093 6414 0
8094 6414 0
8095 6414 0
8096 6414 0
8097 6414 0
8098 6414 0
8099 6414 0
8100 6046 0
8101 6046 0
8102 5808 0
8103 6492 0
8104 6492 0
8105 6492 0
8106 6492 0
8107 6492 0
8108 6492 0
8109 6492 0
8110 6492 0
8111 6492 0
8112 6492 0
8113 6492 0
8114 6492 0
8115 6492 0
8116 6492 0
8117 6492 0
8118 6492 0
8119 6492 0
8120 6492 0
8121 6666 0
8122 6725 0
8123 6799 0
8124 6799 0
8125 6799 0
8126 6799 0
8127 6799 0
8128 6799 0
8129 6799 0
8130 6799 0
8131 6799 0
8132 6818 0
8133 6818 0
8134 6818 0
8135 6818 0
8136 6818 0
8137 6818 0
8138 6818 0
8139 6818 0
8140 6818 0
8141 6818 0
8142 6818 0
8143 6818 0
8144 6818 0
8145 6818 0
8146 6818 0
8147 6818 0
8148 6818 0
8149 6818 0
8150 6818 0
8151 6818 0
8152 6818 0
8153 6818 0
8154 6818 0
8155 6818 0
8156 5818 0
8157 5818 0
8158 6852 0
8159 5812 0
8160 6893 0
8161 6893 0
8162 6893 0
8163 6893 0
8164 6893 0
8165 6893 0
8166 6893 0
8167 6893 0
8168 6893 0
8169 6893 0
8170 6893 0
8171 6893 0
8172 6893 0
8173 6893 0
8174 6893 0
8175 6893 0
8176 6893 0
8177 6893 0
8178 6893 0
8179 6893 0
8180 6893 0
8181 6893 0
8182 6893 0
8183 6893 0
8184 7041 0
8185 7041 0
8186 7041 0
8187 7041 0
8188 7041 0
8189 7041 0
8190 7041 0
8191 5850 0
8192 7093 0
8193 7093 0
8194 7093 0
8195 7093 0
8196 7093 0
8197 7093 0
8198 5944 0
8199 6190 0
8200 7106 0
8201 6683 0
8202 6677 0
8203 6677 0
8204 6739 0
8205 6739 0
8206 6738 0
8207 6738 0
8208 6738 0
8209 6738 0
8210 7346 0
8211 7348 0
8212 7348 0
8213 7112 0
8214 6764 0
8215 7356 0
8216 7356 0
8217 6765 0
8218 6557 0
8219 6557 0
8220 5934 0
8221 6435 0
8222 6435 0
8223 6503 0
8224 6475 0
8225 6647 0
8226 6455 0
8227 6455 0
8228 6455 0
8229 6455 0
8230 6822 0
8231 6822 0
8232 6820 0
8233 6827 0
8234 6824 0
8235 7043 0
8236 7437 0
8237 7437 0
8238 7437 0
8239 7437 0
8240 6533 0
8241 6532 0
8242 5720 0
8243 6350 0
8244 6915 0
8245 6915 0
8246 6915 0
8247 6915 0
8248 6915 0
8249 7467 0
8250 6620 0
8251 6617 0
8252 5704 0
8253 6623 0
8254 6615 0
8255 6615 0
8256 6616 0
8257 6616 0
8258 6216 0
8259 6950 0
8260 6950 0
8261 6952 0
8262 6952 0
8263 6952 0
8264 6952 0
8265 6952 0
8266 6952 0
8267 6954 0
8268 6954 0
8269 6954 0
8270 6954 0
8271 6954 0
8272 6954 0
8273 6954 0
8274 6954 0
8275 6954 0
8276 6954 0
8277 6954 0
8278 6954 0
8279 6954 0
8280 6954 0
8281 6954 0
8282 6963 0
8283 6963 0
8284 6963 0
8285 6963 0
8286 6963 0
8287 6963 0
8288 6963 0
8289 6963 0
8290 5721 0
8291 5721 0
8292 5721 0
8293 6956 0
8294 6956 0
8295 6956 0
8296 6956 0
8297 6956 0
8298 6956 0
8299 6956 0
8300 7475 0
8301 6426 0
8302 6426 0
8303 6426 0
8304 6426 0
8305 6426 0
8306 6426 0
8307 6426 0
8308 6426 0
8309 7312 0
8310 7481 0
8311 6687 0
8312 6898 0
8313 6895 0
8314 6895 0
8315 6895 0
8316 6902 0
8317 7486 0
8318 6897 0
8319 6897 0
8320 6855 0
8321 6857 0
8322 6857 0
8323 6857 0
8324 6857 0
8325 7511 0
8326 6486 0
8327 6486 0
8328 6486 0
8329 6486 0
8330 6486 0
8331 6486 0
8332 7516 0
8333 7015 0
8334 6571 0
8335 6565 0
8336 6835 0
8337 7546 0
8338 7547 0
8339 7548 0
8340 7548 0
8341 5722 0
8342 7039 0
8343 7039 0
8344 6869 0
8345 6869 0
8346 6869 0
8347 6868 0
8348 7021 0
8349 7021 0
8350 7021 0
8351 7023 0
8352 7023 0
8353 7567 0
8354 6628 0
8355 6021 0
8356 6887 0
8357 6887 0
8358 6403 0
8359 6403 0
8360 5745 0
8361 5745 0
8362 5745 0
8363 6405 0
8364 6405 0
8365 6405 0
8366 6405 0
8367 6921 0
8368 6921 0
8369 7607 0
8370 7607 0
8371 6420 0
8372 6420 0
8373 6360 0
8374 5706 0
8375 6511 0
8376 6514 0
8377 6514 0
8378 6514 0
8379 7647 0
8380 7647 0
8381 7647 0
8382 7457 0
8383 6655 0
8384 7656 0
8385 6669 0
8386 6673 0
8387 6673 0
8388 7075 0
8389 7678 0
8390 7678 0
8391 7677 0
8392 6864 0
8393 6864 0
8394 6864 0
8395 6864 0
8396 6864 0
8397 6864 0
8398 6864 0
8399 6864 0
8400 6864 0
8401 6864 0
8402 6864 0
8403 6864 0
8404 6864 0
8405 6864 0
8406 6864 0
8407 6864 0
8408 6864 0
8409 6772 0
8410 6770 0
8411 6770 0
8412 6770 0
8413 6770 0
8414 6770 0
8415 7686 0
8416 6644 0
8417 6644 0
8418 6543 0
8419 6541 0
8420 6631 0
8421 6579 0
8422 6579 0
8423 6579 0
8424 6587 0
8425 6581 0
8426 6589 0
8427 6589 0
8428 6589 0
8429 6589 0
8430 6589 0
8431 6589 0
8432 6589 0
8433 6589 0
8434 6589 0
8435 6589 0
8436 7835 0
8437 7835 0
8438 7835 0
8439 7835 0
8440 5856 0
8441 5856 0
8442 7803 0
8443 7827 0
8444 6065 0
8445 7958 0
8446 7958 0
8447 6192 0
8448 6066 0
8449 8029 0
8450 8029 0
8451 7998 0
8452 7998 0
8453 6318 0
8454 5872 0
8455 6382 0
8456 8047 0
8457 8047 0
8458 8047 0
8459 8047 0
8460 8047 0
8461 8047 0
8462 8045 0
8463 8045 0
8464 8016 0
8465 8016 0
8466 5747 0
8467 5684 0
8468 6023 0
8469 8054 0
8470 8054 0
8471 8054 0
8472 8054 0
8473 8054 0
8474 8054 0
8475 8054 0
8476 8054 0
8477 8054 0
8478 8054 0
8479 8054 0
8480 8054 0
8481 8052 0
8482 8052 0
8483 8052 0
8484 8052 0
8485 7961 0
8486 7961 0
8487 7927 0
8488 7927 0
8489 7927 0
8490 7927 0
8491 7927 0
8492 7927 0
8493 7927 0
8494 7927 0
8495 7927 0
8496 7927 0
8497 7927 0
8498 7927 0
8499 5848 0
8500 7041 1631
8501 6486 4599
8502 6486 82
8503 6857 4511
8504 6770 2110
8505 5013 6407
8506 8016 6407
8507 6677 4651
8508 6565 91
8509 5040 6416
8510 6963 4667
8511 6475 2953
8512 6551 1248
8513 8031 6432
8514 6963 4668
8515 6492 6003
8516 5990 109
8517 6963 2416
8518 6770 110
8519 5209 5768
8520 6770 5768
8521 6770 5768
8522 6426 2122
8523 6046 112
8524 6883 2442
8525 8045 3333
8526 4646 5819
8527 4646 5819
8528 3442 6328
8529 5747 1253
8530 4776 5676
8531 6492 4079
8532 6757 117
8533 6362 4060
8534 7835 6755
8535 4819 6437
8536 6426 4670
8537 7015 6371
8538 6851 3928
8539 6401 1935
8540 5211 5849
8541 6818 2705
8542 6818 4319
8543 5021 6452
8544 5171 6671
8545 3405 7974
8546 6954 7974
8547 7486 7974
8548 7481 4705
8549 6954 4712
8550 6954 2939
8551 5745 2389
8552 6893 4714
8553 6893 6479
8554 6911 3344
8555 6954 4370
8556 3352 5772
8557 8047 3348
8558 7093 2135
8559 7927 6485
8560 6492 136
8561 7539 5825
8562 6401 141
8563 6857 3353
8564 4390 6500
8565 6738 2418
8566 3442 5817
8567 6557 3360
8568 6893 4747
8569 6893 4748
8570 6738 4754
8571 7970 3145
8572 4819 6518
8573 3779 5660
8574 7970 4751
8575 6511 158
8576 7024 2721
8577 6350 160
8578 3305 6534
8579 6864 2777
8580 6401 1276
8581 6818 2456
8582 6818 4388
8583 6616 4772
8584 6492 4771
8585 0 6545
8586 2419 6545
8587 6565 6027
8588 6893 2986
8589 6492 1632
8590 6954 4477
8591 6963 3396
8592 6818 4490
8593 7041 6562
8594 3442 5835
8595 6818 179
8596 6818 6564
8597 1904 6564
8598 7356 6564
8599 7021 6564
8600 5841 2390
8601 6818 3244
8602 3240 6006
8603 6818 4808
8604 6887 2444
8605 3395 5838
8606 5034 5838
8607 6589 4816
8608 3335 6610
8609 4690 6618
8610 3395 5815
8611 5720 4271
8612 2361 5809
8613 6514 1772
8614 6738 1773
8615 5850 1283
8616 6492 4322
8617 6289 202
8618 7676 2159
8619 6864 3939
8620 4972 5989
8621 3063 5989
8622 6455 2792
8623 7041 4837
8624 3442 6034
8625 6617 214
8626 7093 3248
8627 3824 6668
8628 6893 3034
8629 6820 4848
8630 6617 2743
8631 6954 4512
8632 6492 223
8633 7835 2796
8634 6738 225
8635 6864 4508
8636 5034 6028
8637 6864 3028
8638 6426 1286
8639 6619 3427
8640 6772 4878
8641 6738 6696
8642 8054 3940
8643 6921 3249
8644 6377 6031
8645 7998 6699
8646 6511 4245
8647 4729 5810
8648 3721 6706
8649 4690 6707
8650 7927 4432
8651 2361 6724
8652 6893 2555
8653 7555 4884
8654 7514 4883
8655 6587 4199
8656 4819 6713
8657 4882 5804
8658 0 6714
8659 7961 4080
8660 6851 2970
8661 6725 2448
8662 6486 2789
8663 6857 2167
8664 6738 4886
8665 6401 3431
8666 6893 3878
8667 6403 6727
8668 7041 1422
8669 6738 2639
8670 8016 2572
8671 7830 4898
8672 6401 3273
8673 6677 4894
8674 6893 4919
8675 7883 6768
8676 3305 5813
8677 5258 5813
8678 6893 3437
8679 7093 2788
8680 6681 4900
8681 6963 3446
8682 6864 1425
8683 2192 5668
8684 3305 6778
8685 3305 6778
8686 6677 4928
8687 6893 3803
8688 6893 4930
8689 6818 3128
8690 6799 3186
8691 7578 3452
8692 3305 6803
8693 5671 2539
8694 6532 6809
8695 6666 4392
8696 8054 2848
8697 8054 2848
8698 6893 2859
8699 6893 2859
8700 5040 6810
8701 3780 6810
8702 7041 4579
8703 2079 5814
8704 5211 6329
8705 785 6029
8706 5034 6828
8707 6021 2573
8708 7093 1098
8709 7308 4503
8710 7011 4965
8711 6408 272
8712 6963 4973
8713 6864 4975
8714 5701 6348
8715 6360 277
8716 6897 4985
8717 6360 279
8718 5840 280
8719 5840 280
8720 8029 281
8721 2192 6748
8722 6893 4061
8723 6818 3471
8724 6673 287
8725 6673 5014
8726 5848 288
8727 5747 295
8728 8047 296
8729 5258 5661
8730 5258 6875
8731 5744 5017
8732 6870 300
8733 6893 3852
8734 4744 5712
8735 5169 5713
8736 7112 6024
8737 7120 301
8738 7927 2424
8739 6954 1845
8740 7112 6888
8741 5211 5847
8742 6954 5847
8743 7927 5026
8744 7894 3187
8745 2202 6894
8746 6401 5709
8747 5040 6025
8748 6486 6905
8749 5623 6903
8750 6897 1103
8751 6579 3936
8752 6579 1498
8753 8047 1307
8754 8047 6284
8755 6893 309
8756 6486 6907
8757 7927 2187
8758 6492 3499
8759 6401 2575
8760 6887 1828
8761 5001 6916
8762 3362 6919
8763 6555 3503
8764 4646 6337
8765 7516 6920
8766 6857 5053
8767 6445 3510
8768 3721 6935
8769 4749 6938
8770 5170 6938
8771 6893 4580
8772 7039 3977
8773 6619 325
8774 5842 3800
8775 5080 6004
8776 6401 1987
8777 7927 3271
8778 6738 327
8779 7486 5064
8780 3335 5727
8781 6855 5728
8782 1904 5824
8783 3366 6947
8784 5023 5839
8785 2180 6949
8786 3357 6955
8787 8044 3178
8788 6624 5092
8789 5080 6965
8790 6401 1726
8791 6557 3071
8792 6426 3521
8793 6956 339
8794 6628 3252
8795 6893 5758
8796 3451 5805
8797 4994 5806
8798 2747 7002
8799 4996 7002
8800 6835 5120
8801 4994 7003
8802 5846 2786
8803 6799 3530
8804 6414 7010
8805 4749 7010
8806 6687 5131
8807 6963 5141
8808 7041 3534
8809 5110 5729
8810 3778 6026
8811 1782 5927
8812 5944 4126
8813 6492 5150
8814 8047 5150
8815 6414 1441
8816 6857 2599
8817 7516 5158
8818 6963 3854
8819 7927 3272
8820 6818 4420
8821 6963 5162
8822 6956 364
8823 3405 7042
8824 6914 366
8825 6426 5803
8826 6954 2816
8827 7927 3944
8828 6738 3945
8829 8054 7057
8830 7555 7060
8831 7555 7060
8832 6818 1777
8833 6818 1634
8834 6893 5184
8835 6893 3215
8836 7106 2208
8837 3357 7072
8838 5170 7073
8839 6589 7073
8840 7054 4111
8841 6893 5196
8842 6799 3253
8843 6414 2030
8844 6864 2601
8845 6822 379
8846 6864 5198
8847 3778 6367
8848 6799 2445
8849 6414 4038
8850 6350 3858
8851 6426 4575
8852 5681 2211
8853 2192 5834
8854 6893 3551
8855 6893 3189
8856 6893 3239
8857 5681 1121
8858 6498 1122
8859 6677 2402
8860 6883 5218
8861 6902 5220
8862 6954 4218
8863 6492 4387
8864 6902 4256
8865 6551 3144
8866 6551 3144
8867 5211 7104
8868 5211 7104
8869 7927 1322
8870 5110 5991
8871 5011 7111
8872 3361 7111
8873 5001 7105
8874 6302 2748
8875 6498 1324
8876 6770 5227
8877 3779 7115
8878 5808 395
8879 6893 4332
8880 6893 1922
8881 6893 5228
8882 7496 5229
8883 6770 6030
8884 6818 2392
8885 6818 3559
8886 6963 5234
8887 6893 4135
8888 4690 7130
8889 7835 5242
8890 0 5665
8891 7958 4042
8892 6492 4043
8893 6852 50
8894 6631 3255
8895 4994 5680
8896 6616 411
8897 7516 3959
8898 2192 5832
8899 6511 5254
8900 6770 7151
8901 7599 1131
8902 6435 420
8903 6492 1133
8904 0 7165
8905 6893 2549
8906 6486 5269
8907 6475 3582
8908 6818 4375
8909 6766 5275
8910 8016 2225
8911 5915 1136
8912 5722 1337
8913 8047 3593
8914 7041 2229
8915 6405 448
8916 6844 7186
8917 4338 6285
8918 8016 2560
8919 6799 5296
8920 6799 3603
8921 6669 2238
8922 6952 3604
8923 6963 5305
8924 5045 5833
8925 6781 5833
8926 6445 474
8927 6405 2990
8928 5024 6286
8929 6628 6286
8930 6544 1882
8931 4646 5985
8932 5915 476
8933 8052 480
8934 0 7217
8935 6293 483
8936 7081 3609
8937 6818 2563
8938 6770 2991
8939 6677 4272
8940 7392 2250
8941 5109 7237
8942 6738 5321
8943 7680 5325
8944 6579 2484
8945 6401 516
8946 4864 7245
8947 7120 4462
8948 7835 4462
8949 6492 3176
8950 3477 7254
8951 6587 2075
8952 6902 3628
8953 6799 3629
8954 6435 3632
8955 7853 5346
8956 6857 3630
8957 6426 5342
8958 7312 545
8959 7927 3160
8960 6921 3952
8961 2203 5986
8962 6673 5368
8963 6414 557
8964 6818 3805
8965 3974 7283
8966 6902 5928
8967 5080 7997
8968 6511 1923
8969 6954 6527
8970 5011 6529
8971 7835 6530
8972 3778 6526
8973 6963 3810
8974 5563 6525
8975 7548 6531
8976 7548 5787
8977 3515 7272
8978 5792 3983
8979 5259 6261
8980 7437 7273
8981 6857 7273
8982 5211 6048
8983 7333 5152
8984 6738 5152
8985 4723 5937
8986 4723 5937
8987 5211 5938
8988 5589 7026
8989 5004 7269
8990 7346 6049
8991 8052 7294
8992 5004 5954
8993 6895 7094
8994 4723 7094
8995 4764 7090
8996 6770 5711
8997 4717 7092
8998 8052 6245
8999 5022 7095
9000 5022 7095
9001 6589 7095
9002 6855 1156
9003 8054 6815
9004 6817 6813
9005 8054 6816
9006 8054 3227
9007 6864 4045
9008 5001 6124
9009 6738 4950
9010 6318 563
9011 6864 3048
9012 6589 7306
9013 7093 5376
9014 6864 7310
9015 3778 5880
9016 4739 6843
9017 7307 565
9018 7093 3191
9019 5258 6858
9020 7911 3828
9021 6677 6400
9022 4799 6860
9023 4690 6862
9024 8016 4997
9025 4723 6859
9026 6587 6349
9027 7720 2501
9028 7133 5237
9029 7136 7134
9030 5211 7129
9031 6857 5239
9032 8052 7131
9033 5109 6383
9034 7120 2822
9035 7636 5240
9036 5704 7315
9037 7136 7319
9038 4381 7159
9039 4739 7161
9040 3256 5662
9041 6851 5265
9042 6897 569
9043 6914 5262
9044 6956 5263
9045 5541 7322
9046 5147 6423
9047 0 7323
9048 6857 5221
9049 6864 7108
9050 3442 5992
9051 5916 1157
9052 3543 5766
9053 3543 7103
9054 5856 1158
9055 5589 6236
9056 8052 6236
9057 6963 7107
9058 0 5910
9059 6897 5878
9060 7514 574
9061 6739 6070
9062 0 7330
9063 6870 7331
9064 6870 2220
9065 8054 3085
9066 6864 3911
9067 5001 7168
9068 0 7334
9069 7335 7336
9070 6963 3579
9071 6893 3578
9072 6893 3580
9073 6963 5270
9074 6963 7166
9075 5589 6075
9076 6401 4215
9077 6426 6682
9078 0 7338
9079 6897 6678
9080 5080 6680
9081 8052 4859
9082 6426 5685
9083 6589 6301
9084 7023 6307
9085 6864 6051
9086 4729 6036
9087 6893 4067
9088 7041 2824
9089 6587 6800
9090 6579 4938
9091 64 6794
9092 5563 6793
9093 5649 6052
9094 5011 5875
9095 8047 7352
9096 7475 6795
9097 6963 5859
9098 7961 7343
9099 0 7347
9100 8052 6796
9101 6956 6045
9102 5037 5770
9103 5080 7353
9104 5930 5777
9105 6857 3554
9106 4869 7114
9107 6770 6297
9108 7093 1163
9109 6864 5897
9110 7093 6365
9111 0 7173
9112 6823 3978
9113 6589 7355
9114 6589 7355
9115 5001 7171
9116 6864 6171
9117 0 7354
9118 6616 582
9119 0 7170
9120 6532 5271
9121 6893 3584
9122 6669 3583
9123 6492 4615
9124 7548 4909
9125 7880 6754
9126 6902 4915
9127 5080 6101
9128 7093 6763
9129 6864 2169
9130 3464 6752
9131 6864 6760
9132 6963 6762
9133 6956 7357
9134 6864 6246
9135 7486 6746
9136 7093 6745
9137 5147 6745
9138 7093 4918
9139 4656 6759
9140 7093 4532
9141 6950 4284
9142 6915 6753
9143 5080 6751
9144 5080 6751
9145 6647 5724
9146 7676 3586
9147 7308 5277
9148 6769 4303
9149 4819 7175
9150 7546 4778
9151 5612 5820
9152 3759 6560
9153 7567 1646
9154 5032 5858
9155 6589 6554
9156 6963 7367
9157 8048 6186
9158 5589 6559
9159 3546 5693
9160 5001 6550
9161 3788 6550
9162 6492 5889
9163 6864 5384
9164 8052 5384
9165 6134 4492
9166 5034 5798
9167 5109 7033
9168 6864 5161
9169 7927 5157
9170 5007 7035
9171 7507 7035
9172 5109 7035
9173 7081 5154
9174 7486 7375
9175 5010 7375
9176 7486 6219
9177 5147 6223
9178 5170 7032
9179 6864 7374
9180 6864 7374
9181 6864 7374
9182 8048 5836
9183 6263 4004
9184 7340 5163
9185 6864 5167
9186 7677 7380
9187 4603 7380
9188 6589 3833
9189 6857 7381
9190 7093 4560
9191 7486 7377
9192 6864 3538
9193 6616 7038
9194 6616 5165
9195 8052 4675
9196 5080 6150
9197 8052 6434
9198 6401 3326
9199 7340 4733
9200 6510 4228
9201 6864 4447
9202 5599 5884
9203 5061 5789
9204 6616 7386
9205 7497 593
9206 5589 6053
9207 6915 7384
9208 6503 6509
9209 4690 6502
9210 4690 6497
9211 6915 4731
9212 5031 6499
9213 6893 6501
9214 6864 6505
9215 6503 2755
9216 6486 2827
9217 6915 3591
9218 3476 6317
9219 6963 6187
9220 5040 7066
9221 7475 5185
9222 3366 7065
9223 3357 6012
9224 6654 6012
9225 5563 7070
9226 5692 7069
9227 7486 7067
9228 6094 6063
9229 7467 1165
9230 5211 6711
9231 7927 2828
9232 6897 7391
9233 6897 6181
9234 0 6708
9235 5211 6712
9236 6616 6710
9237 6915 7389
9238 6818 3428
9239 6799 6709
9240 6627 6142
9241 7475 7394
9242 7507 6477
9243 4717 6473
9244 8054 7393
9245 6915 6474
9246 6687 5285
9247 6492 5284
9248 0 7179
9249 7351 5282
9250 5061 7397
9251 7486 2228
9252 5716 3596
9253 6897 6220
9254 0 7404
9255 7120 5287
9256 6864 3099
9257 6897 3594
9258 7081 5289
9259 5145 5830
9260 7475 6481
9261 7475 7407
9262 6589 4718
9263 6216 6309
9264 6204 598
9265 6963 5876
9266 5147 5993
9267 5080 6478
9268 5001 6987
9269 6963 3839
9270 5902 4424
9271 5589 5940
9272 7379 6988
9273 8052 5957
9274 6915 7193
9275 7853 7189
9276 5649 5756
9277 6956 59
9278 7698 7409
9279 8016 3598
9280 6766 5292
9281 8047 3599
9282 6557 3192
9283 5031 7187
9284 7467 2144
9285 1174 6145
9286 7879 4665
9287 7879 4665
9288 7891 2279
9289 7710 3658
9290 740 6120
9291 7453 3659
9292 7454 3657
9293 6864 4194
9294 5011 6099
9295 5011 6099
9296 8054 4479
9297 7093 4831
9298 6857 606
9299 0 6646
9300 6066 6646
9301 8047 5396
9302 6514 5397
9303 7894 6649
9304 0 7417
9305 6857 4083
9306 6403 5881
9307 6486 4697
9308 6895 4557
9309 0 5719
9310 6765 611
9311 7475 30
9312 7475 61
9313 6915 613
9314 7361 6453
9315 6857 6454
9316 6486 5678
9317 3361 5981
9318 6915 4691
9319 6616 4691
9320 5022 6451
9321 5022 6451
9322 6669 614
9323 6893 6614
9324 6868 615
9325 8047 6108
9326 8052 5851
9327 6565 5860
9328 4796 7194
9329 7572 5398
9330 5590 7197
9331 6623 7198
9332 3464 7421
9333 3407 6054
9334 3405 6017
9335 8047 2831
9336 6902 5761
9337 5034 6271
9338 7014 6271
9339 5649 7102
9340 6514 4545
9341 5109 7099
9342 6616 7098
9343 6616 7098
9344 7356 5217
9345 6616 7101
9346 6954 7101
9347 7041 4294
9348 6514 5299
9349 4728 5732
9350 7348 5399
9351 6864 7204
9352 6864 7205
9353 7348 7423
9354 6866 4958
9355 7927 3660
9356 0 6819
9357 6514 619
9358 6864 4961
9359 5040 5773
9360 5034 6825
9361 8047 6825
9362 8054 6825
9363 7961 622
9364 5211 5900
9365 6799 1939
9366 6738 1939
9367 6893 1354
9368 6799 7085
9369 5034 7156
9370 7686 6807
9371 7686 6807
9372 6893 6111
9373 6893 6805
9374 6893 4008
9375 6514 4947
9376 6426 625
9377 7803 6804
9378 6870 6802
9379 5224 7206
9380 6898 627
9381 4776 6037
9382 7647 7207
9383 6405 5401
9384 6954 6152
9385 6765 5302
9386 6628 5400
9387 6772 4101
9388 6895 7208
9389 6023 2620
9390 6405 3836
9391 6676 5304
9392 6687 5686
9393 6565 7210
9394 6565 7211
9395 5022 5882
9396 4869 6609
9397 5649 6608
9398 5080 7438
9399 5211 7439
9400 5960 5695
9401 6954 631
9402 7636 6165
9403 7636 633
9404 5959 634
9405 7720 7441
9406 7720 3665
9407 7731 4760
9408 7467 7447
9409 7927 7451
9410 7734 5913
9411 8052 7450
9412 6255 639
9413 6616 7064
9414 8052 6118
9415 7555 1172
9416 4790 7063
9417 5894 4075
9418 6486 3822
9419 6455 5181
9420 5737 4295
9421 6492 5183
9422 5649 7058
9423 5147 7061
9424 5061 6287
9425 7927 5905
9426 5010 6330
9427 6514 7452
9428 4717 6389
9429 6514 7449
9430 5001 7062
9431 7467 640
9432 6408 6776
9433 0 7214
9434 8047 7214
9435 5011 7213
9436 6557 6201
9437 0 5961
9438 6401 7215
9439 4723 7215
9440 7927 643
9441 6738 4526
9442 6963 4488
9443 5926 5912
9444 5061 6941
9445 7639 6941
9446 6738 6257
9447 5649 6944
9448 8047 6195
9449 6864 645
9450 5011 5947
9451 6188 4229
9452 7486 6917
9453 1164 6918
9454 6933 5048
9455 6628 6320
9456 6426 5043
9457 6426 6396
9458 8054 6390
9459 6426 6912
9460 6426 6912
9461 5627 6913
9462 5627 6913
9463 7307 7461
9464 4723 7462
9465 6956 7463
9466 6864 6351
9467 6541 5201
9468 7718 5311
9469 6864 6622
9470 4892 5748
9471 6864 6352
9472 8047 3403
9473 5010 6621
9474 6893 653
9475 6486 6008
9476 5589 7004
9477 6738 2408
9478 8054 7468
9479 8054 4195
9480 6514 654
9481 6857 5696
9482 8052 7007
9483 6616 7006
9484 6864 5697
9485 6486 5129
9486 6358 6288
9487 6799 7005
9488 3785 7005
9489 8016 5128
9490 6893 655
9491 5589 6959
9492 6770 657
9493 6589 5086
9494 6864 6002
9495 5145 6951
9496 6589 6948
9497 5040 6953
9498 6486 5983
9499 6864 6326
9500 7106 6011
9501 3546 6962
9502 6589 6961
9503 5990 5980
9504 6864 2878
9505 6864 658
9506 6893 3907
9507 3476 6934
9508 5040 6936
9509 5011 7470
9510 5034 7471
9511 6893 2882
9512 7475 7473
9513 0 5705
9514 6414 4812
9515 7835 6355
9516 6915 6611
9517 7437 4813
9518 7486 6210
9519 6738 4671
9520 6557 4669
9521 6738 3920
9522 7486 5962
9523 5080 6429
9524 7486 6431
9525 7486 4372
9526 6130 663
9527 6956 5762
9528 7927 6495
9529 6956 1179
9530 8052 7479
9531 5147 6494
9532 5040 5733
9533 7348 6686
9534 7894 3195
9535 6954 3058
9536 6902 6685
9537 6673 6684
9538 6956 7485
9539 5001 6896
9540 8047 6896
9541 57 6899
9542 6738 5919
9543 5563 5945
9544 6954 6459
9545 5011 6470
9546 6401 3001
9547 5595 6457
9548 6589 6468
9549 7308 7489
9550 7308 6466
9551 6770 7487
9552 7927 4521
9553 6963 6363
9554 5211 7220
9555 6589 2247
9556 5011 7505
9557 0 7078
9558 8047 6072
9559 5203 7219
9560 8047 6234
9561 7486 7223
9562 7486 3894
9563 6134 4183
9564 7486 5015
9565 7678 7232
9566 7486 3613
9567 7516 672
9568 5563 5688
9569 5031 7231
9570 7516 7226
9571 7023 7229
9572 8054 6392
9573 7437 4219
9574 5590 7224
9575 6420 7492
9576 2179 7225
9577 6766 2403
9578 6401 4456
9579 6738 4987
9580 7109 3463
9581 4690 6854
9582 7680 6854
9583 7927 6743
9584 7457 7498
9585 7928 4047
9586 7041 4896
9587 5211 6845
9588 7486 6849
9589 7987 5790
9590 6589 6848
9591 5170 6018
9592 6597 4678
9593 6893 4593
9594 6616 1362
9595 5034 6438
9596 6770 6438
9597 4717 5677
9598 5211 6123
9599 8047 6308
9600 7548 5422
9601 6818 6313
9602 5698 3912
9603 6963 5863
9604 7014 4480
9605 4723 6719
9606 5211 6361
9607 6587 6716
9608 7014 6722
9609 6631 6722
9610 6818 6723
9611 5867 6314
9612 8054 6720
9613 7437 677
9614 3648 7503
9615 6687 7234
9616 7686 7504
9617 4833 7235
9618 6870 63
9619 6887 7233
9620 6887 7233
9621 6589 7076
9622 7312 5193
9623 5745 5173
9624 6857 1182
9625 6426 7052
9626 5011 7055
9627 5011 7055
9628 6914 5177
9629 6864 5179
9630 8054 7053
9631 6864 7045
9632 6486 5178
9633 3780 7050
9634 6486 7049
9635 8054 7051
9636 6963 7046
9637 6766 7048
9638 6902 7508
9639 5649 5734
9640 5109 7510
9641 3377 6228
9642 6414 4216
9643 6403 4216
9644 6403 4216
9645 0 6491
9646 6850 6487
9647 6543 1184
9648 6818 680
9649 4723 7512
9650 6738 6397
9651 5034 5823
9652 7015 6222
9653 0 6489
9654 4717 7515
9655 5692 6736
9656 6738 3010
9657 6893 6016
9658 6725 6737
9659 6738 6737
9660 6851 682
9661 5080 6728
9662 6893 2660
9663 6486 6732
9664 6192 683
9665 6770 4469
9666 3780 6730
9667 7486 7517
9668 6963 7518
9669 6725 6731
9670 3476 6829
9671 6954 3985
9672 3476 6831
9673 5211 7012
9674 5085 7012
9675 6616 7524
9676 7437 7523
9677 5001 7016
9678 7853 685
9679 4739 6237
9680 6616 66
9681 3335 5755
9682 6589 3994
9683 7486 6568
9684 5563 6568
9685 0 6566
9686 7039 6572
9687 3407 6080
9688 6492 4537
9689 6963 4537
9690 5001 7530
9691 7927 7527
9692 7927 6570
9693 0 6573
9694 0 7529
9695 6628 5965
9696 8047 6574
9697 7335 7526
9698 6616 6575
9699 4810 6009
9700 6824 690
9701 6799 4792
9702 4723 6010
9703 5914 691
9704 7437 4844
9705 0 6661
9706 6915 7531
9707 6677 693
9708 6963 6836
9709 6543 6833
9710 5001 6834
9711 4717 6837
9712 6770 7534
9713 6401 3066
9714 6963 695
9715 5003 6838
9716 5692 5101
9717 8047 5103
9718 6824 3197
9719 5211 6972
9720 7547 6972
9721 6893 6980
9722 0 6978
9723 6616 6979
9724 6514 4468
9725 5721 5672
9726 6738 5105
9727 0 6975
9728 7486 4627
9729 6557 5099
9730 5011 7537
9731 7686 7540
9732 5011 7541
9733 6963 7538
9734 8047 5108
9735 0 6976
9736 0 6976
9737 6770 6081
9738 6915 6095
9739 6952 6206
9740 6628 7542
9741 6628 7543
9742 7853 7545
9743 6019 2883
9744 6864 4014
9745 6963 6946
9746 6565 4527
9747 8047 4527
9748 6954 4528
9749 4690 5946
9750 6893 5072
9751 7954 5068
9752 7093 3841
9753 8016 4086
9754 6864 3512
9755 6864 7551
9756 7472 7240
9757 6764 7242
9758 5001 7243
9759 6589 7553
9760 7486 4552
9761 5034 7554
9762 8054 5168
9763 4723 5924
9764 6738 3472
9765 6492 2864
9766 6857 5837
9767 7927 6874
9768 6444 3088
9769 6589 7556
9770 6589 7556
9771 5001 6872
9772 6589 7557
9773 8052 5142
9774 5204 5781
9775 6864 5781
9776 6864 7019
9777 6750 5146
9778 6864 6303
9779 6486 7025
9780 8052 7025
9781 5649 7025
9782 6864 5148
9783 6764 704
9784 0 7020
9785 7459 7020
9786 6177 705
9787 6677 4562
9788 5001 7559
9789 5004 7560
9790 7093 5802
9791 7014 5326
9792 3516 7244
9793 4860 7244
9794 6677 3198
9795 5011 6443
9796 7830 6441
9797 6401 5763
9798 4993 6440
9799 6403 6440
9800 0 6335
9801 6893 4935
9802 6770 6183
9803 4723 5725
9804 8047 6777
9805 8047 6777
9806 5034 7566
9807 5589 6790
9808 5001 6791
9809 4649 6779
9810 6587 6792
9811 6616 6780
9812 7486 6789
9813 6587 4021
9814 3407 5999
9815 6362 1188
9816 6893 4934
9817 5031 7568
9818 5034 6784
9819 5034 7569
9820 6492 4496
9821 5589 6626
9822 7486 5871
9823 5061 5827
9824 6197 5726
9825 5211 6217
9826 5211 5931
9827 5001 6519
9828 7475 7574
9829 6963 6167
9830 7475 7573
9831 6616 5907
9832 5001 7576
9833 6954 4752
9834 4723 5893
9835 5211 6521
9836 5171 5736
9837 6176 6886
9838 3476 7580
9839 6579 6882
9840 7548 3914
9841 6897 6254
9842 6957 4344
9843 4690 6880
9844 5023 6881
9845 6893 4258
9846 6857 3488
9847 6647 5025
9848 5147 5953
9849 6954 5027
9850 5011 6890
9851 6954 6057
9852 4649 7581
9853 8054 6889
9854 6864 1190
9855 7486 6251
9856 6673 7248
9857 6420 7247
9858 6514 5330
9859 6869 7585
9860 6895 6340
9861 6864 7582
9862 3464 7246
9863 8047 1884
9864 8044 5328
9865 6587 3683
9866 3743 7586
9867 7961 5438
9868 7486 3077
9869 6615 6471
9870 3377 7589
9871 6954 4707
9872 6486 4497
9873 6091 6213
9874 5589 6084
9875 3465 6404
9876 7041 6404
9877 6857 5738
9878 6954 2836
9879 6589 1647
9880 6589 4427
9881 7459 5057
9882 6426 5055
9883 8054 7600
9884 7015 6924
9885 6589 6105
9886 4972 5995
9887 7686 6925
9888 5080 5821
9889 7081 4428
9890 6401 5058
9891 5589 6931
9892 6571 6103
9893 4824 7363
9894 7514 5950
9895 7312 7249
9896 7457 6233
9897 6781 3623
9898 6781 3623
9899 6781 4028
9900 7486 7253
9901 7486 7253
9902 6870 7251
9903 4690 6412
9904 6893 6412
9905 5589 6409
9906 5589 7606
9907 4742 7260
9908 6587 5341
9909 5170 7259
9910 4742 6304
9911 7692 5338
9912 5563 7613
9913 6616 6154
9914 5202 5793
9915 7678 5699
9916 6589 7609
9917 2592 5987
9918 6350 726
9919 5109 6141
9920 5258 6357
9921 6850 727
9922 7486 6879
9923 5085 6878
9924 6739 7619
9925 0 6877
9926 0 5739
9927 5433 7622
9928 5479 7625
9929 3691 7621
9930 3741 7626
9931 0 7628
9932 7634 4654
9933 4819 6415
9934 8052 7632
9935 6492 4589
9936 6587 3023
9937 5080 6315
9938 7634 7633
9939 5589 5968
9940 4819 6449
9941 8054 6448
9942 6738 1194
9943 6255 1194
9944 5080 6421
9945 7437 7641
9946 6648 4662
9947 6864 6910
9948 5010 6398
9949 5010 6398
9950 4994 5778
9951 8054 5778
9952 6893 6909
9953 6893 6909
9954 6405 6908
9955 6799 5347
9956 6587 4032
9957 5001 7644
9958 5004 7645
9959 6426 5350
9960 7335 7263
9961 0 7264
9962 6557 6513
9963 8047 5451
9964 5649 5922
9965 6557 7648
9966 7486 7648
9967 5011 6104
9968 4916 5969
9969 6954 2866
9970 4645 5753
9971 3517 7266
9972 6857 5352
9973 0 7265
9974 0 7649
9975 6902 737
9976 0 7267
9977 8047 7651
9978 0 7653
9979 6893 3019
9980 6764 4834
9981 5649 6652
9982 8016 3016
9983 5743 4522
9984 6426 4023
9985 4972 6659
9986 7039 4431
9987 6956 6658
9988 5211 6650
9989 8054 6653
9990 6824 5970
9991 7548 4854
9992 3407 5764
9993 6579 5764
9994 6963 4847
9995 5211 6667
9996 6915 4088
9997 7093 5663
9998 7548 6086
9999 7475 3933
10000 5519 6670
10001 6952 4267
10002 6619 1929
10003 7661 4279
10004 6963 4850
10005 6954 6665
10006 7661 6674
10007 5828 5674
10008 6895 6022
10009 7835 3017
10010 6426 1930
10011 7656 6689
10012 6486 6336
10013 6857 6693
10014 6857 3915
10015 4978 6692
10016 4819 6690
10017 0 5917
10018 5011 6691
10019 5589 6694
10020 4849 5794
10021 6455 6702
10022 5034 6705
10023 6963 6700
10024 8029 3425
10025 6866 6999
10026 5001 6993
10027 6557 6990
10028 6866 6990
10029 7835 4230
10030 6654 5121
10031 6589 5121
10032 5001 6996
10033 5001 6998
10034 6857 7000
10035 7486 5119
10036 5061 6991
10037 5032 6991
10038 5001 6994
10039 5704 751
10040 7901 7670
10041 6857 7138
10042 6739 7143
10043 6864 5245
10044 6902 7672
10045 5589 7672
10046 6589 7141
10047 5692 7671
10048 7093 5243
10049 3543 7137
10050 7958 752
10051 7455 3634
10052 7341 5460
10053 7455 3635
10054 7305 5459
10055 5432 7674
10056 7466 3688
10057 6486 7074
10058 6870 5831
10059 6857 3989
10060 5589 5786
10061 5034 5784
10062 6557 4484
10063 5011 7675
10064 5011 7675
10065 6628 6169
10066 5001 5972
10067 5386 7679
10068 5011 5782
10069 6902 5799
10070 6864 5800
10071 5023 5775
10072 5040 5775
10073 6818 4016
10074 5034 6865
10075 0 6368
10076 7335 758
10077 0 5714
10078 5589 6771
10079 5211 6969
10080 5109 6378
10081 7106 5094
10082 6963 3062
10083 5211 6966
10084 5211 6966
10085 6893 760
10086 4723 6393
10087 6821 5096
10088 6589 5866
10089 8047 7688
10090 6514 7689
10091 5211 6968
10092 6952 6189
10093 6757 6088
10094 0 7687
10095 8047 6970
10096 6864 763
10097 5004 7691
10098 6770 3100
10099 6958 2186
10100 5170 7080
10101 5001 7080
10102 6870 5855
10103 0 6640
10104 6963 6090
10105 4723 6639
10106 5109 5771
10107 6403 7695
10108 5948 6231
10109 5032 5885
10110 3057 5973
10111 6954 3020
10112 6893 6354
10113 3476 6242
10114 6628 4720
10115 6738 6483
10116 3361 6482
10117 6977 6546
10118 6893 6549
10119 6893 6547
10120 6071 6244
10121 5001 7702
10122 6675 4768
10123 6738 6537
10124 6857 5822
10125 7093 4185
10126 5001 6536
10127 6864 6539
10128 5001 6542
10129 6356 4340
10130 6864 4333
10131 5258 6538
10132 5258 6343
10133 6486 5895
10134 6514 5253
10135 7486 5464
10136 6486 6325
10137 7548 7155
10138 6864 5757
10139 7548 6064
10140 4717 7708
10141 5011 5978
10142 7548 5360
10143 7015 2267
10144 8045 2801
10145 0 7278
10146 0 7275
10147 6893 7282
10148 5588 5996
10149 5562 5690
10150 6557 7715
10151 5147 7714
10152 6769 779
10153 6769 7277
10154 6669 780
10155 6769 7276
10156 5080 7712
10157 0 7279
10158 6864 4443
10159 0 7280
10160 6299 5886
10161 6677 6191
10162 6954 2839
10163 8047 6170
10164 6492 4212
10165 6514 6630
10166 6426 6632
10167 5649 7717
10168 0 6637
10169 6401 4822
10170 5211 7147
10171 5211 7147
10172 6738 7149
10173 8047 7724
10174 0 7148
10175 5004 6240
10176 4262 5780
10177 6864 1931
10178 3390 6583
10179 6616 3259
10180 8047 6580
10181 8047 6580
10182 5623 6580
10183 8047 3107
10184 6893 3267
10185 6492 6324
10186 6954 6594
10187 5034 6600
10188 5080 6380
10189 7486 6588
10190 6492 6373
10191 5211 6578
10192 4690 5979
10193 6628 5979
10194 5211 5974
10195 5211 5974
10196 8047 6582
10197 4972 6590
10198 5211 6593
10199 8047 6601
10200 5211 6598
10201 5170 6598
10202 6589 5935
10203 6954 784
10204 5034 6606
10205 5211 6344
10206 6954 6592
10207 7535 7729
10208 6864 6602
10209 5084 6603
10210 8047 7727
10211 3506 7726
10212 3506 6060
10213 5001 7725
10214 5001 7725
10215 6589 6596
10216 6963 7728
10217 6589 7728
10218 6589 6136
10219 6864 2761
10220 5080 7124
10221 6770 7127
10222 5706 6129
10223 6589 5718
10224 6893 7122
10225 6963 7732
10226 6065 6345
10227 6683 5740
10228 6915 5795
10229 5706 7125
10230 7475 7735
10231 7093 6178
10232 5001 6061
10233 6864 6137
10234 6786 3997
10235 7681 787
10236 6401 3261
10237 7326 7289
10238 5563 5741
10239 6897 7285
10240 7927 7736
10241 7475 7284
10242 5706 7087
10243 6864 7614
10244 7015 7615
10245 6627 6182
10246 8052 7562
10247 6824 6148
10248 8052 792
10249 6864 7667
10250 7927 7665
10251 8052 4568
10252 0 7741
10253 7081 2312
10254 6581 5476
10255 6405 3697
10256 6895 6032
10257 2202 7770
10258 0 7767
10259 6669 5868
10260 0 7772
10261 6338 5951
10262 6766 3695
10263 8047 3696
10264 7599 2311
10265 6915 3693
10266 5080 5742
10267 6401 3840
10268 6960 4533
10269 0 7753
10270 6738 6305
10271 6864 6306
10272 5862 6211
10273 7093 7746
10274 5649 7752
10275 0 7751
10276 6475 7759
10277 6475 7756
10278 8054 7754
10279 7015 7755
10280 7894 799
10281 8052 7747
10282 6616 7765
10283 7656 7762
10284 7656 7762
10285 0 7761
10286 8047 5475
10287 8047 7764
10288 7598 7766
10289 6864 805
10290 6619 808
10291 6864 3205
10292 6414 813
10293 7927 1201
10294 6902 5474
10295 5921 816
10296 5921 817
10297 7599 2304
10298 6435 2307
10299 6631 3722
10300 6541 3725
10301 4764 6209
10302 6687 4296
10303 6864 7840
10304 6963 7841
10305 5211 7839
10306 5211 7839
10307 6901 3726
10308 6624 3707
10309 7041 5486
10310 6738 3008
10311 4723 7797
10312 3476 7799
10313 7686 7796
10314 4723 7778
10315 7348 7812
10316 0 6310
10317 5872 6283
10318 7486 7813
10319 4723 6346
10320 6514 7815
10321 5011 7781
10322 6770 7784
10323 5080 7829
10324 3995 6347
10325 4690 7831
10326 4723 7833
10327 6543 7810
10328 7803 5494
10329 7469 3009
10330 6799 840
10331 6543 7811
10332 7803 5984
10333 7927 7821
10334 6963 7822
10335 5011 7823
10336 6893 4187
10337 6492 5869
10338 3654 7788
10339 0 7806
10340 7954 5489
10341 6963 7804
10342 5595 6376
10343 5011 6290
10344 8047 7802
10345 6589 7801
10346 5211 7790
10347 7486 3606
10348 7511 2320
10349 6963 7792
10350 6589 7842
10351 5040 7844
10352 6589 7846
10353 7895 846
10354 6455 3706
10355 6864 3705
10356 8054 851
10357 6406 7795
10358 6855 3708
10359 6952 3053
10360 6302 2383
10361 7023 2414
10362 7023 4621
10363 6533 5500
10364 7680 7814
10365 7333 3716
10366 6893 878
10367 6492 4363
10368 5704 884
10369 5812 2325
10370 6571 3206
10371 8032 7838
10372 6869 2324
10373 6589 5667
10374 7024 5507
10375 6738 7828
10376 5629 7828
10377 5747 1212
10378 5747 888
10379 3971 5666
10380 6738 890
10381 4646 6291
10382 6666 896
10383 6954 7955
10384 6631 5746
10385 3476 6041
10386 6963 5899
10387 6514 7952
10388 6864 6173
10389 7486 7849
10390 7486 7849
10391 6587 5651
10392 6587 3798
10393 6414 5653
10394 8029 2373
10395 6769 5652
10396 6571 5523
10397 6589 4058
10398 6733 5606
10399 5010 6096
10400 5010 6096
10401 7015 5524
10402 0 7855
10403 7548 7857
10404 8054 5610
10405 5109 6047
10406 6957 8000
10407 6514 4001
10408 7437 7860
10409 5406 7862
10410 7720 5525
10411 7720 5530
10412 7509 7861
10413 2298 7873
10414 7720 3737
10415 7443 7864
10416 4690 8006
10417 5589 8006
10418 6514 5617
10419 5061 8008
10420 3361 7867
10421 5034 6151
10422 6963 8005
10423 5061 8005
10424 7437 3924
10425 7437 7869
10426 5563 6132
10427 6956 8001
10428 6514 7870
10429 6589 8035
10430 7927 6020
10431 7927 6020
10432 3361 5723
10433 5589 5888
10434 6486 6279
10435 6902 7871
10436 6589 8037
10437 7015 6264
10438 7437 910
10439 7927 7941
10440 5589 7946
10441 6514 4017
10442 5649 7942
10443 5589 7943
10444 8052 7943
10445 6486 7939
10446 5202 6369
10447 6631 6292
10448 4744 8059
10449 6921 5997
10450 6772 915
10451 6435 7874
10452 6402 7875
10453 8016 3925
10454 8016 3925
10455 6511 917
10456 8052 7929
10457 5563 6399
10458 7041 2952
10459 6781 919
10460 6870 2375
10461 7437 2374
10462 6687 8061
10463 6963 8060
10464 7486 5587
10465 3335 7984
10466 3407 7984
10467 6954 7984
10468 6377 4137
10469 6401 3827
10470 8047 5586
10471 7486 7882
10472 6302 7884
10473 4494 7881
10474 6770 7881
10475 6770 6256
10476 7570 5642
10477 7548 4002
10478 6864 5982
10479 6954 4232
10480 6739 8046
10481 6616 7890
10482 7437 7889
10483 7572 3080
10484 7081 3207
10485 7486 5593
10486 6293 2764
10487 6066 6043
10488 7835 6038
10489 6628 7989
10490 5934 924
10491 6414 5596
10492 6414 5596
10493 7958 7988
10494 6557 5708
10495 6857 5911
10496 6631 6098
10497 6631 6092
10498 8052 7896
10499 4690 6093
10500 6557 7990
10501 7308 926
10502 8052 7897
10503 6952 8062
10504 6677 4435
10505 6644 8063
10506 6766 3900
10507 6869 931
10508 6623 5534
10509 5080 8018
10510 5034 5765
10511 5001 8011
10512 7486 8015
10513 5080 8019
10514 7486 8020
10515 5715 4259
10516 3549 8022
10517 6514 8025
10518 1803 5779
10519 5865 2069
10520 6895 8026
10521 5034 7899
10522 5034 7899
10523 6360 4362
10524 5759 934
10525 6902 5579
10526 2409 7980
10527 6956 5581
10528 5563 7979
10529 6954 5584
10530 7348 7902
10531 5170 5785
10532 6589 5535
10533 5061 6122
10534 6514 938
10535 5589 8027
10536 6514 7905
10537 7878 7906
10538 3895 5933
10539 6893 944
10540 7475 4312
10541 7927 5577
10542 6414 4281
10543 6414 4281
10544 4717 7967
10545 7835 7971
10546 6616 5573
10547 3778 6042
10548 6857 4063
10549 7486 5575
10550 4785 7973
10551 5011 6218
10552 7093 6332
10553 7043 7965
10554 6897 7975
10555 6414 7936
10556 6426 7936
10557 6897 7936
10558 6616 3209
10559 5147 6327
10560 7437 7937
10561 4723 6294
10562 5034 6298
10563 6738 5925
10564 6738 7935
10565 5547 6268
10566 5011 7931
10567 0 7914
10568 6963 6097
10569 5080 8053
10570 4723 8055
10571 4723 8055
10572 4723 8049
10573 5011 5710
10574 6770 5710
10575 6770 7915
10576 6232 8056
10577 6915 8056
10578 6915 4544
10579 5004 6265
10580 0 7963
10581 0 7964
10582 7486 5569
10583 7486 5569
10584 0 6117
10585 6864 7918
10586 5683 949
10587 6679 7992
10588 5211 7993
10589 5171 7991
10590 8052 5603
10591 6445 4233
10592 6738 5870
10593 8047 5601
10594 6401 1458
10595 6864 5565
10596 6514 5998
10597 6864 4437
10598 6514 5896
10599 5001 7960
10600 6589 7960
10601 5203 5691
10602 7039 5659
10603 5147 6295
10604 4916 7919
10605 7081 4530
10606 7555 5909
10607 4824 7920
10608 6857 4052
10609 6589 5556
10610 4717 5675
10611 8052 5555
10612 6514 5538
10613 3361 6062
10614 5001 7948
10615 6960 4547
10616 8054 2344
10617 3721 7924
10618 3721 7924
10619 2162 7926
10620 4690 7925
10621 4863 7925
10622 6401 5542
10623 7927 3268
10624 6486 2476
10625 6486 2476
10626 6893 3745
10627 2591 5988
10628 6893 2423
10629 6414 3175
10630 7014 2393
10631 6799 5549
10632 7656 957
10633 6426 5545
10634 6426 3751
10635 6426 3751
10636 6414 3162
10637 7927 2632
10638 6799 3748
10639 7927 3755
10640 7958 3807
10641 6655 1224
10642 6426 3754
10643 6835 970
10644 7951 5559
10645 7041 3242
10646 6492 4130
10647 6299 5750
10648 6403 4504
10649 6514 7953
10650 6514 7953
10651 6770 7953
10652 7567 5566
10653 6543 4499
10654 5743 973
10655 3357 5843
10656 2162 6007
10657 6486 2633
10658 6770 2634
10659 6486 5570
10660 7927 4336
10661 3405 7966
10662 7972 7966
10663 3405 6370
10664 3465 6370
10665 4922 6370
10666 6893 81
10667 5004 7978
10668 6014 3865
10669 7827 3772
10670 6822 989
10671 3442 7985
10672 6818 3136
10673 3721 6000
10674 6492 6381
10675 5623 6381
10676 6414 5594
10677 6956 5594
10678 6956 5594
10679 7308 5592
10680 2202 7994
10681 5943 3056
10682 7927 2698
10683 6956 3782
10684 6956 3782
10685 4645 5807
10686 7021 3821
10687 6864 1236
10688 6864 1236
10689 4078 8004
10690 5011 8021
10691 5080 8010
10692 4723 8013
10693 6864 3783
10694 4239 6353
10695 0 8023
10696 5670 1015
10697 5818 1517
10698 6401 2363
10699 6382 3180
10700 6382 1238
10701 6799 5751
10702 2207 8034
10703 745 8039
10704 6799 5638
10705 7883 5640
10706 6401 3789
10707 8045 1876
10708 6864 3791
10709 7013 4191
10710 6902 3793
10711 3442 6040
10712 6402 2010
10713 5021 5816
10714 1904 8050
10715 3358 8051
10716 6565 2372
10717 2798 6296
10718 6435 1038
10719 8594 0
10720 8594 0
10721 8594 0
10722 8594 0
10723 8594 0
10724 8651 0
10725 8651 0
10726 8651 0
10727 8651 0
10728 8651 0
10729 8651 0
10730 8651 0
10731 8651 0
10732 8651 0
10733 8651 0
10734 8651 0
10735 8651 0
10736 8651 0
10737 8651 0
10738 8651 0
10739 8651 0
10740 8651 0
10741 8651 0
10742 8651 0
10743 8651 0
10744 8651 0
10745 8651 0
10746 8651 0
10747 8651 0
10748 8651 0
10749 8651 0
10750 8651 0
10751 8651 0
10752 8651 0
10753 8651 0
10754 8651 0
10755 8651 0
10756 8651 0
10757 8785 0
10758 8785 0
10759 8785 0
10760 8785 0
10761 8785 0
10762 8785 0
10763 8785 0
10764 8785 0
10765 8785 0
10766 8785 0
10767 8785 0
10768 8785 0
10769 8785 0
10770 8699 0
10771 8701 0
10772 9049 0
10773 9049 0
10774 9071 0
10775 9071 0
10776 9071 0
10777 9071 0
10778 9071 0
10779 9071 0
10780 9071 0
10781 9071 0
10782 9070 0
10783 9076 0
10784 9076 0
10785 9137 0
10786 8819 0
10787 8816 0
10788 8519 0
10789 8519 0
10790 8519 0
10791 8519 0
10792 8519 0
10793 9222 0
10794 8834 0
10795 8834 0
10796 9220 0
10797 9321 0
10798 9332 0
10799 9352 0
10800 8578 0
10801 8578 0
10802 8578 0
10803 8578 0
10804 8578 0
10805 8578 0
10806 9456 0
10807 9456 0
10808 9460 0
10809 9460 0
10810 9460 0
10811 9465 0
10812 9465 0
10813 9473 0
10814 9469 0
10815 9470 0
10816 9497 0
10817 9496 0
10818 8786 0
10819 9022 0
10820 9535 0
10821 8315 0
10822 9597 0
10823 9610 0
10824 8655 0
10825 9640 0
10826 8804 0
10827 8596 0
10828 8596 0
10829 8596 0
10830 8597 0
10831 8597 0
10832 8597 0
10833 8079 0
10834 8079 0
10835 9765 0
10836 9781 0
10837 8460 0
10838 9803 0
10839 9805 0
10840 8684 0
10841 8684 0
10842 8685 0
10843 8685 0
10844 9844 0
10845 8743 0
10846 9875 0
10847 9875 0
10848 9890 0
10849 9890 0
10850 9890 0
10851 9890 0
10852 9882 0
10853 9882 0
10854 9882 0
10855 8278 0
10856 9947 0
10857 9936 0
10858 8569 0
10859 8569 0
10860 8569 0
10861 8569 0
10862 8569 0
10863 8569 0
10864 9966 0
10865 9997 0
10866 9995 0
10867 9995 0
10868 8638 0
10869 10008 0
10870 8722 0
10871 8721 0
10872 8721 0
10873 8721 0
10874 8721 0
10875 8721 0
10876 8721 0
10877 8721 0
10878 8721 0
10879 8721 0
10880 8721 0
10881 8721 0
10882 8721 0
10883 8721 0
10884 8118 0
10885 10079 0
10886 10079 0
10887 8582 0
10888 10123 0
10889 10231 0
10890 10387 0
10891 10680 0
10892 10436 0
10893 10626 0
10894 10492 0
10895 10492 0
10896 10496 0
10897 10617 0
10898 10618 0
10899 10618 0
10900 10622 0
10901 10620 0
10902 10661 0
10903 10661 0
10904 10661 0
10905 10661 0
10906 10714 0
10907 10715 0
10908 10715 0
10909 10713 0
10910 10569 0
10911 10595 0
10912 10619 0
10913 10619 0
10914 10619 0
10915 10619 0
10916 10619 0
10917 10619 0
10918 10619 0
10919 10619 0
10920 10619 0
10921 10619 0
10922 10619 0
10923 10619 0
10924 10619 0
10925 10619 0
10926 10619 0
10927 10619 0
10928 10619 0
10929 10619 0
10930 10619 0
10931 10619 0
10932 10619 0
10933 10619 0
10934 10619 0
10935 10619 0
10936 10619 0
10937 10619 0
10938 10619 0
10939 10619 0
10940 10619 0
10941 10619 0
10942 10619 0
10943 10619 0
10944 8582 1387
10945 10619 4114
10946 8190 1043
10947 9321 4657
10948 10619 1044
10949 10714 2953
10950 8515 2119
10951 10619 4668
10952 8593 6427
10953 8785 1835
10954 10116 6433
10955 8651 1050
10956 8785 4676
10957 10495 3332
10958 10619 4525
10959 8785 6428
10960 8804 6430
10961 8609 4687
10962 9710 4689
10963 8638 4693
10964 8519 5636
10965 10529 10702
10966 8651 4655
10967 8685 123
10968 8721 7969
10969 10645 6672
10970 8597 1257
10971 10661 4715
10972 3465 8556
10973 10619 2673
10974 9213 144
10975 10619 3360
10976 10619 3360
10977 8785 3376
10978 8721 4094
10979 8651 6535
10980 8651 6535
10981 8785 171
10982 10619 4416
10983 10619 4775
10984 10619 2942
10985 10661 176
10986 10619 3043
10987 10619 2845
10988 8651 4789
10989 8651 4788
10990 8651 4237
10991 10619 3399
10992 8594 2689
10993 8509 4795
10994 8594 1793
10995 8743 4800
10996 8743 4800
10997 8651 4808
10998 10491 1770
10999 10072 4270
11000 8651 2588
11001 6616 8612
11002 4869 8612
11003 8651 4107
11004 8651 197
11005 10619 2160
11006 10619 1077
11007 8596 4161
11008 9137 203
11009 8651 4840
11010 10072 6651
11011 10622 4835
11012 8651 2979
11013 8582 221
11014 9022 222
11015 10617 230
11016 8342 4873
11017 10570 3940
11018 8594 2538
11019 10619 1084
11020 8721 242
11021 10619 5811
11022 8721 6727
11023 10619 3434
11024 8597 1841
11025 10633 2595
11026 10619 4622
11027 9495 6749
11028 8519 1820
11029 10619 4937
11030 10619 4937
11031 10619 3965
11032 10619 2676
11033 10552 4941
11034 8047 8689
11035 10714 1093
11036 8569 2178
11037 8700 2848
11038 10618 6810
11039 10619 3879
11040 9321 3457
11041 10619 2702
11042 9779 6832
11043 8651 275
11044 2361 8703
11045 8651 5008
11046 8651 5008
11047 8651 4139
11048 8578 3484
11049 10645 5017
11050 10622 6891
11051 8597 2020
11052 8594 5041
11053 8651 3880
11054 8785 4123
11055 8785 5042
11056 8651 5047
11057 8594 4473
11058 10713 2677
11059 9882 5051
11060 8685 3044
11061 5081 8087
11062 8651 4125
11063 9890 334
11064 9844 10656
11065 10618 5112
11066 9089 5115
11067 8785 6983
11068 10619 2962
11069 10619 5118
11070 6492 8798
11071 8721 3134
11072 8785 4453
11073 10458 5138
11074 8785 2641
11075 8651 5140
11076 8819 5143
11077 8651 4379
11078 8651 2963
11079 8721 7268
11080 8651 7029
11081 10633 5159
11082 3443 8815
11083 5589 8815
11084 8651 4113
11085 8721 5164
11086 10619 2946
11087 9347 7047
11088 9347 5176
11089 9332 7060
11090 8699 2464
11091 9997 4070
11092 10619 5195
11093 10619 376
11094 4723 8843
11095 10715 1119
11096 9071 4175
11097 8651 7083
11098 8746 383
11099 8651 384
11100 8651 4384
11101 8187 4127
11102 8098 3143
11103 8651 5226
11104 10713 394
11105 8651 1922
11106 8651 396
11107 10619 399
11108 10619 3562
11109 10619 4470
11110 4626 8158
11111 8567 8893
11112 8721 2508
11113 8834 1129
11114 8651 408
11115 8146 3948
11116 9642 3567
11117 9642 7150
11118 8651 5749
11119 8700 426
11120 9536 3581
11121 9508 7169
11122 8721 3585
11123 10619 1135
11124 8582 1778
11125 8651 1139
11126 10619 5308
11127 8578 5315
11128 8651 1881
11129 8566 5327
11130 10133 3621
11131 5102 8950
11132 6628 8950
11133 8721 5358
11134 8721 5362
11135 8519 4100
11136 8569 5371
11137 9995 5608
11138 9320 5730
11139 5941 8261
11140 8700 7995
11141 9804 10681
11142 9071 8967
11143 9052 8235
11144 10619 5731
11145 5171 8116
11146 10626 8499
11147 6897 8576
11148 9935 6528
11149 5211 8103
11150 6963 8968
11151 10661 8972
11152 5011 8577
11153 6589 8971
11154 9465 8973
11155 8052 8970
11156 9001 8976
11157 8721 3535
11158 8721 7270
11159 7486 8326
11160 9332 7291
11161 7333 8979
11162 8047 8959
11163 8047 8262
11164 9755 8985
11165 8609 8986
11166 10057 7296
11167 7486 8123
11168 5001 8987
11169 7346 8814
11170 9890 7091
11171 8569 6212
11172 5010 8999
11173 8411 8410
11174 5001 8996
11175 5563 8856
11176 10492 8422
11177 6616 8855
11178 7346 8435
11179 9473 7089
11180 6738 8290
11181 10547 5374
11182 9071 6312
11183 10417 7302
11184 9890 8693
11185 6915 8698
11186 6765 8291
11187 6486 8161
11188 8054 8162
11189 8702 7303
11190 8569 4609
11191 9049 5702
11192 9049 9010
11193 9995 9009
11194 10492 6200
11195 6864 9008
11196 5011 8241
11197 10436 8696
11198 7486 9004
11199 6893 8695
11200 10471 8695
11201 8638 5939
11202 10547 6144
11203 9049 6124
11204 10188 4949
11205 8131 4255
11206 8424 4019
11207 8569 8461
11208 5001 9011
11209 5004 8901
11210 8651 3893
11211 10619 3049
11212 10469 6840
11213 9877 4974
11214 9752 6841
11215 9970 564
11216 9753 8711
11217 9460 9015
11218 9456 6161
11219 9321 6842
11220 10387 6226
11221 9071 5977
11222 8578 5977
11223 8651 6400
11224 8578 3467
11225 9229 3645
11226 8651 3561
11227 8651 3560
11228 8651 3560
11229 8651 3560
11230 8651 7135
11231 8886 9028
11232 9816 9028
11233 6444 8885
11234 9890 7132
11235 7486 9034
11236 9769 9030
11237 9473 7320
11238 0 9037
11239 6687 8902
11240 9456 7159
11241 9013 570
11242 9070 7163
11243 9469 2219
11244 9195 2217
11245 8743 3322
11246 10481 8512
11247 10619 8512
11248 6963 8225
11249 9473 8511
11250 8743 8104
11251 9229 573
11252 8331 5769
11253 5170 8870
11254 10618 5901
11255 8700 7110
11256 8054 8869
11257 8054 8869
11258 6864 8866
11259 10582 8865
11260 8651 6074
11261 5011 8868
11262 6631 9051
11263 8054 9051
11264 8054 9051
11265 9049 9054
11266 9631 7325
11267 6616 8871
11268 9610 8871
11269 9890 7324
11270 0 9058
11271 0 8903
11272 8578 5883
11273 9501 5826
11274 6824 9061
11275 7015 8904
11276 0 8367
11277 6190 8067
11278 7682 8254
11279 6486 8255
11280 6277 8905
11281 10661 9072
11282 5031 8163
11283 5031 8469
11284 6963 8470
11285 6770 8182
11286 8743 9065
11287 9771 8906
11288 9780 9066
11289 9071 7332
11290 0 9067
11291 9470 7167
11292 10132 3580
11293 10619 1161
11294 10619 1161
11295 10619 578
11296 8651 6300
11297 8651 4584
11298 5080 8164
11299 6446 8630
11300 5084 8243
11301 5004 9077
11302 4723 8068
11303 6897 8078
11304 6897 8078
11305 9780 9080
11306 6864 8631
11307 6864 8631
11308 7308 9075
11309 8721 4859
11310 8721 4859
11311 10619 3419
11312 10619 6740
11313 9071 7339
11314 7093 8669
11315 8052 9087
11316 9048 9084
11317 10492 8440
11318 10171 9083
11319 10571 9083
11320 10714 6035
11321 3465 8165
11322 10619 6797
11323 8208 7350
11324 10500 6798
11325 10500 6798
11326 8047 9104
11327 10079 9101
11328 10622 7117
11329 10622 8874
11330 9271 7113
11331 6616 9108
11332 9890 9108
11333 0 9109
11334 9048 9109
11335 5001 8875
11336 5010 8385
11337 5004 9122
11338 8054 8105
11339 6589 9120
11340 8569 7172
11341 10116 5776
11342 9610 9112
11343 0 9121
11344 6589 9121
11345 10494 581
11346 9070 583
11347 0 9119
11348 9070 9118
11349 6895 8908
11350 8569 4901
11351 7803 8676
11352 9071 4917
11353 6963 8416
11354 10201 4907
11355 5828 8120
11356 10216 4903
11357 8665 6758
11358 10216 6752
11359 8376 7359
11360 10436 8363
11361 6738 9145
11362 8047 8677
11363 7514 8675
11364 10341 6761
11365 8743 7357
11366 8743 9123
11367 4717 8680
11368 10171 9138
11369 5080 8674
11370 9882 8679
11371 5011 9144
11372 9904 9140
11373 10057 9127
11374 9473 7358
11375 6589 9128
11376 9465 9132
11377 4781 9129
11378 8594 4918
11379 9321 3811
11380 9495 4908
11381 9177 5724
11382 9195 3587
11383 10569 5276
11384 10569 3588
11385 8823 7177
11386 8743 2769
11387 6738 9161
11388 8743 7366
11389 6589 8282
11390 6589 9151
11391 10057 6556
11392 9106 8590
11393 10456 9150
11394 5004 9166
11395 9070 6241
11396 7014 8427
11397 9053 9153
11398 8569 8395
11399 10456 8192
11400 7894 9164
11401 5994 8102
11402 8597 6550
11403 10492 3388
11404 9333 9162
11405 8569 6552
11406 7657 8588
11407 6589 9159
11408 5061 8589
11409 0 8910
11410 8579 2275
11411 10617 7371
11412 9229 3653
11413 9229 7372
11414 8594 5155
11415 8651 4056
11416 9071 9169
11417 4717 9169
11418 7486 9169
11419 7486 9169
11420 9465 8312
11421 9947 5879
11422 10436 7036
11423 10191 8817
11424 10191 8817
11425 10496 7376
11426 10436 9173
11427 5004 9181
11428 5004 9181
11429 8052 8396
11430 9882 9180
11431 7692 8429
11432 9844 5160
11433 9071 4548
11434 8651 7374
11435 9640 3050
11436 8785 5163
11437 9904 7037
11438 9801 590
11439 9890 9193
11440 4723 9193
11441 5589 8820
11442 6963 9194
11443 6963 8822
11444 8701 7378
11445 7093 9187
11446 6616 8310
11447 6589 8252
11448 9890 5956
11449 10057 9185
11450 9543 6385
11451 0 8821
11452 9006 3537
11453 6738 8155
11454 9309 3037
11455 6897 8283
11456 6557 8517
11457 8743 6434
11458 8520 8516
11459 7486 8414
11460 9175 9196
11461 7486 8267
11462 8651 592
11463 8747 2826
11464 8077 4006
11465 9320 4007
11466 8048 8564
11467 5211 9212
11468 6864 9212
11469 9460 7385
11470 8569 4735
11471 10492 5694
11472 2791 8069
11473 7686 8562
11474 10417 8565
11475 5034 9205
11476 10057 6504
11477 10057 8563
11478 10171 6506
11479 6915 9201
11480 7335 9211
11481 9213 6502
11482 8569 4738
11483 9890 5754
11484 10492 9219
11485 6915 8911
11486 9049 8912
11487 9137 5186
11488 6864 8832
11489 8651 5187
11490 5211 8833
11491 6864 8836
11492 7486 8835
11493 7486 8835
11494 8569 9223
11495 5563 9224
11496 5004 9228
11497 5004 9228
11498 5211 8647
11499 5563 8647
11500 9935 6711
11501 9890 6202
11502 0 8649
11503 5011 8453
11504 6623 8070
11505 9755 8215
11506 9890 6077
11507 7348 8256
11508 10387 9236
11509 8807 9232
11510 8651 4807
11511 5034 8550
11512 6544 8549
11513 8052 9244
11514 10171 8244
11515 8721 7180
11516 9640 7181
11517 9877 7395
11518 5080 8321
11519 9882 2227
11520 9308 2231
11521 10573 7398
11522 10057 3595
11523 9843 7402
11524 10387 8915
11525 9780 7403
11526 9780 7403
11527 9780 9252
11528 5001 8551
11529 10008 2132
11530 9052 8245
11531 6963 9263
11532 9812 9265
11533 0 9267
11534 10495 6221
11535 4723 9266
11536 7379 9259
11537 8790 1938
11538 8578 1167
11539 8578 8796
11540 9220 6984
11541 9441 5861
11542 6963 8797
11543 7308 9270
11544 9321 9272
11545 10389 9273
11546 9179 3383
11547 10661 5891
11548 6769 8341
11549 9048 8916
11550 5037 9276
11551 7678 9280
11552 9179 7410
11553 6963 9282
11554 9780 7411
11555 8786 5293
11556 10661 5292
11557 10619 3257
11558 6869 8167
11559 7734 8917
11560 10084 8918
11561 6954 9279
11562 9641 3321
11563 9641 5392
11564 5386 9288
11565 3649 9290
11566 9329 7412
11567 5379 9287
11568 7572 9292
11569 10483 5394
11570 8506 2830
11571 10618 4832
11572 10597 9306
11573 9650 5918
11574 6857 9300
11575 8464 8327
11576 9890 9293
11577 5001 9294
11578 5001 9295
11579 9106 8619
11580 6915 9298
11581 0 9297
11582 0 9303
11583 10433 2161
11584 8700 8541
11585 6864 8542
11586 10543 4495
11587 7361 8148
11588 4739 8328
11589 8569 8218
11590 6616 9315
11591 6895 8538
11592 9106 7418
11593 6897 9316
11594 8054 9307
11595 5001 9313
11596 10568 612
11597 9456 4695
11598 8308 3015
11599 10563 5958
11600 9005 7419
11601 9460 7419
11602 6616 8540
11603 9460 7420
11604 10072 6281
11605 6149 8344
11606 7698 8409
11607 6628 9322
11608 10436 6613
11609 8209 6386
11610 9811 616
11611 9519 7195
11612 8721 3000
11613 8834 5295
11614 4690 9334
11615 10661 8350
11616 5589 8859
11617 6616 8268
11618 6902 8862
11619 5034 8862
11620 6616 8863
11621 9781 5904
11622 5034 8864
11623 7437 9341
11624 9665 9336
11625 5034 9343
11626 8299 6387
11627 6589 9345
11628 9012 9339
11629 10571 9340
11630 10684 7100
11631 8591 8861
11632 10571 5703
11633 8834 8858
11634 9665 4294
11635 9995 7201
11636 10619 5300
11637 10619 7200
11638 10571 8919
11639 8569 4309
11640 6915 8185
11641 7348 8920
11642 6963 8457
11643 10571 9351
11644 10626 9350
11645 0 9348
11646 6857 8436
11647 8052 9360
11648 9070 9355
11649 8052 9361
11650 8052 9361
11651 10166 620
11652 8651 5205
11653 9022 9363
11654 8746 9368
11655 5034 8849
11656 9335 8848
11657 9022 9365
11658 5034 9365
11659 9460 9366
11660 9788 7086
11661 7686 9367
11662 9022 6339
11663 9755 2210
11664 9473 7158
11665 10492 5682
11666 9106 5256
11667 6514 9373
11668 9469 6078
11669 8651 4282
11670 9947 4944
11671 10619 6806
11672 9874 6808
11673 10568 7428
11674 6770 9374
11675 9761 7429
11676 8506 9377
11677 10456 9379
11678 10166 5301
11679 4005 8226
11680 9048 4031
11681 4674 9387
11682 9543 9381
11683 9801 9386
11684 10626 9384
11685 9543 7430
11686 9524 9382
11687 8052 9382
11688 9022 7433
11689 8578 629
11690 9465 7431
11691 0 8923
11692 8578 2242
11693 9022 3605
11694 10071 4554
11695 8743 5450
11696 9610 7212
11697 7348 9393
11698 0 9392
11699 7486 8351
11700 9179 9398
11701 10057 9396
11702 10057 9401
11703 5004 9399
11704 9456 8375
11705 9841 632
11706 9841 9403
11707 5259 8602
11708 7314 9407
11709 9641 9407
11710 7502 9408
11711 9405 7446
11712 10067 9406
11713 8054 9420
11714 8303 8292
11715 8509 7450
11716 5001 8828
11717 5001 9418
11718 4723 9425
11719 7686 9409
11720 6616 9424
11721 8047 9421
11722 10481 8437
11723 9995 8217
11724 8052 8829
11725 9780 9429
11726 8331 1173
11727 8269 4009
11728 10619 3829
11729 8651 3812
11730 7437 8487
11731 9332 8488
11732 9875 5774
11733 8331 5892
11734 9995 6109
11735 4819 9415
11736 4819 9415
11737 5061 8826
11738 6514 9417
11739 6514 8830
11740 6963 9422
11741 5386 9431
11742 6628 8133
11743 10084 6269
11744 10419 6774
11745 9070 9432
11746 9780 32
11747 9321 6773
11748 6963 8926
11749 8651 8928
11750 8651 6201
11751 6738 8927
11752 6738 8927
11753 8047 9438
11754 9683 7456
11755 8052 9434
11756 9070 642
11757 8651 6372
11758 8816 8931
11759 9473 5066
11760 5109 8777
11761 10231 2190
11762 8509 644
11763 6255 8431
11764 10492 9443
11765 10498 9444
11766 10626 8286
11767 10216 8778
11768 8052 9450
11769 9442 6055
11770 8412 8168
11771 9442 6945
11772 4723 8760
11773 7093 8356
11774 10008 8759
11775 9962 9451
11776 6589 9455
11777 10057 7460
11778 8651 646
11779 9520 647
11780 10619 6396
11781 7911 8757
11782 6738 8302
11783 9997 9457
11784 8315 8194
11785 7093 8398
11786 6770 8497
11787 0 8845
11788 8052 8230
11789 9048 8846
11790 4723 8846
11791 9137 6153
11792 9882 8844
11793 6455 8847
11794 9198 5200
11795 10619 4342
11796 9137 5199
11797 9473 7218
11798 10084 651
11799 5080 8275
11800 5010 8275
11801 8569 6625
11802 10619 3919
11803 8016 8802
11804 9460 5130
11805 8688 8803
11806 6616 9487
11807 8688 7008
11808 9048 9489
11809 5589 9484
11810 9890 9476
11811 8721 3802
11812 10492 9479
11813 10595 5873
11814 8280 5874
11815 7486 9494
11816 6770 9499
11817 8052 9499
11818 6915 9491
11819 5563 9504
11820 10057 9505
11821 10618 6321
11822 6915 9500
11823 6915 9503
11824 10619 8768
11825 9890 7474
11826 3464 9506
11827 8047 8183
11828 9816 8767
11829 9497 8769
11830 9005 6937
11831 5011 8772
11832 9890 9509
11833 10491 8608
11834 6857 8466
11835 0 8604
11836 9070 9514
11837 6514 9515
11838 9949 7476
11839 5211 8605
11840 9071 8513
11841 9473 9525
11842 6864 9525
11843 6864 9518
11844 6864 9518
11845 5001 9021
11846 9059 6863
11847 8521 662
11848 8591 1177
11849 9059 8446
11850 0 8323
11851 5080 9020
11852 7335 9018
11853 9070 6861
11854 8591 1178
11855 6579 9532
11856 9890 8561
11857 8298 9528
11858 5004 9527
11859 10619 6493
11860 6616 8560
11861 4922 8636
11862 7486 8471
11863 9321 9537
11864 9048 9534
11865 9071 8635
11866 6963 8745
11867 9014 6900
11868 8299 6230
11869 6963 8136
11870 10492 9538
11871 9761 6119
11872 9071 6892
11873 5903 8137
11874 10133 6469
11875 8651 4703
11876 10166 4699
11877 8651 6128
11878 9882 8545
11879 8807 6463
11880 6589 9544
11881 10492 8379
11882 10436 8547
11883 8651 2803
11884 10661 4700
11885 8785 3258
11886 9342 4586
11887 10436 6465
11888 6770 9546
11889 8651 6013
11890 6893 8937
11891 5011 8138
11892 8651 3610
11893 8193 4612
11894 7335 9554
11895 10216 6391
11896 9521 8270
11897 9070 8207
11898 0 9557
11899 10389 671
11900 6204 8107
11901 10057 6073
11902 5589 8935
11903 9747 6234
11904 8397 6155
11905 5001 8432
11906 10115 8347
11907 6997 9559
11908 10326 8726
11909 6864 9563
11910 8047 8725
11911 8823 5317
11912 9441 8202
11913 9875 8939
11914 10595 7228
11915 10595 7228
11916 10617 8189
11917 9610 9568
11918 9071 8332
11919 10626 9567
11920 9610 9570
11921 9106 8383
11922 9843 9571
11923 9022 9569
11924 9465 7494
11925 6420 9572
11926 8582 4989
11927 10492 6856
11928 10492 6856
11929 9472 8715
11930 7680 8717
11931 10492 9581
11932 9106 9578
11933 9465 8400
11934 10492 8313
11935 10171 8716
11936 6963 8718
11937 2291 8719
11938 9049 2879
11939 9321 6179
11940 7348 9586
11941 9761 9586
11942 5034 8671
11943 9447 6744
11944 9447 6741
11945 7457 8672
11946 10389 9583
11947 9321 6079
11948 9001 9584
11949 8134 4011
11950 8651 3075
11951 9962 6846
11952 4723 9591
11953 10171 8713
11954 5080 8523
11955 5040 8100
11956 6893 8101
11957 7548 9593
11958 5649 9592
11959 9107 3330
11960 6770 9594
11961 9001 8246
11962 10661 8486
11963 7469 8656
11964 4690 8334
11965 10661 6717
11966 10661 6717
11967 0 9606
11968 7015 9606
11969 0 9607
11970 9012 6248
11971 9012 8654
11972 7015 9609
11973 9640 9604
11974 0 8658
11975 9780 9608
11976 9780 9608
11977 8582 8652
11978 10715 6715
11979 8685 7236
11980 8526 5319
11981 6915 9620
11982 10577 3616
11983 6770 8940
11984 6770 9617
11985 8721 3196
11986 8721 5194
11987 9666 5173
11988 6864 8825
11989 9473 3541
11990 8993 5180
11991 9460 7056
11992 7297 8081
11993 5080 9633
11994 8054 8824
11995 7297 9623
11996 10057 9624
11997 8047 9629
11998 7698 9636
11999 10387 9630
12000 9641 5430
12001 5563 9639
12002 10188 4211
12003 10661 2724
12004 9473 2726
12005 9052 6488
12006 0 8559
12007 8651 1184
12008 10115 6490
12009 10498 8558
12010 0 9647
12011 9469 681
12012 10527 9646
12013 9321 9645
12014 6864 9644
12015 10626 9643
12016 7335 9652
12017 7348 9649
12018 5031 9651
12019 5031 8088
12020 10057 9656
12021 0 8663
12022 9692 8661
12023 8651 6735
12024 3543 8668
12025 5034 8668
12026 9071 4481
12027 4723 8667
12028 5563 8662
12029 6864 9662
12030 6486 9657
12031 8047 8660
12032 6486 8666
12033 6770 8666
12034 5080 8122
12035 4723 9661
12036 10471 9661
12037 9137 8071
12038 0 9664
12039 6963 8140
12040 9803 4962
12041 8701 7520
12042 9071 8704
12043 8651 5906
12044 10057 9672
12045 10123 8389
12046 7958 9681
12047 8054 8096
12048 8651 9673
12049 10249 7521
12050 8479 8260
12051 10436 6208
12052 10249 9678
12053 10436 8806
12054 7475 9679
12055 9071 5134
12056 10071 5134
12057 5080 8600
12058 10079 9699
12059 9963 5434
12060 5011 9701
12061 9071 6567
12062 8171 687
12063 8743 8599
12064 5563 8599
12065 6770 9687
12066 0 9685
12067 9005 6577
12068 7486 8234
12069 6915 9700
12070 5080 9702
12071 0 9691
12072 0 9684
12073 9780 9690
12074 7015 9689
12075 10171 689
12076 10436 6663
12077 7015 8626
12078 9456 6662
12079 8651 6282
12080 7015 9703
12081 8579 6166
12082 6514 8707
12083 10619 3813
12084 6426 8708
12085 5001 8708
12086 10661 4971
12087 6963 9713
12088 9071 8710
12089 5001 9715
12090 0 8352
12091 9106 7533
12092 10684 6249
12093 9188 9714
12094 10057 6172
12095 10057 6172
12096 8132 2661
12097 9501 5890
12098 10661 2834
12099 9501 4970
12100 10626 4371
12101 8651 2696
12102 10057 6974
12103 10661 6971
12104 9963 6980
12105 8721 6982
12106 9610 7541
12107 8651 6278
12108 8519 7538
12109 8474 8791
12110 10600 9725
12111 4658 9729
12112 10600 9729
12113 7486 8417
12114 6864 9719
12115 6963 9718
12116 0 9730
12117 6781 9717
12118 6628 9726
12119 6628 9720
12120 4494 9716
12121 9465 9737
12122 8609 9732
12123 9005 9734
12124 10492 9728
12125 9610 9738
12126 10492 9738
12127 0 9723
12128 9683 9733
12129 10171 9724
12130 9473 7424
12131 6864 8195
12132 8743 9745
12133 8743 9745
12134 9882 9745
12135 8743 7549
12136 7015 9749
12137 10436 9744
12138 10057 9754
12139 8651 5069
12140 6589 8782
12141 9890 698
12142 10619 5074
12143 3468 8783
12144 10547 5073
12145 8594 1364
12146 5034 9743
12147 8808 5929
12148 6130 8169
12149 5034 8780
12150 10661 3841
12151 6456 8784
12152 4764 8349
12153 9843 8348
12154 5649 9748
12155 7093 9746
12156 8596 699
12157 8722 3513
12158 10217 8108
12159 10571 700
12160 9342 7239
12161 9342 7241
12162 8193 5877
12163 5011 9757
12164 5211 8738
12165 8651 6068
12166 8339 701
12167 8052 8407
12168 10408 8263
12169 7486 9759
12170 10171 7552
12171 9697 9758
12172 8569 7040
12173 9456 6267
12174 10171 9760
12175 4739 9763
12176 9995 9762
12177 10188 5924
12178 9875 4208
12179 5211 8149
12180 7927 8149
12181 9071 5005
12182 7927 8257
12183 9071 5942
12184 6864 9764
12185 6915 9772
12186 9816 2770
12187 8651 3473
12188 9890 8809
12189 5011 9774
12190 9473 5852
12191 9890 7018
12192 3361 8180
12193 5034 8810
12194 4694 9783
12195 5001 9775
12196 7437 9778
12197 8743 9773
12198 10433 6143
12199 8052 8420
12200 6915 9789
12201 9496 9792
12202 9496 9793
12203 9496 9790
12204 10057 5323
12205 8743 4681
12206 8569 4682
12207 10436 4682
12208 922 8524
12209 8277 4683
12210 6414 8528
12211 7093 8530
12212 10619 6126
12213 0 8529
12214 7877 8531
12215 8072 8462
12216 10619 2126
12217 8054 9798
12218 7075 8683
12219 8790 4209
12220 6627 8231
12221 9022 6788
12222 9347 6785
12223 8047 8682
12224 8343 8220
12225 8054 9802
12226 6864 9808
12227 6864 9817
12228 8174 3814
12229 9820 4932
12230 10619 6001
12231 3407 8336
12232 7014 9815
12233 7014 9815
12234 6864 8687
12235 5011 8610
12236 8569 8097
12237 7014 8089
12238 8569 6140
12239 9809 7571
12240 9057 6135
12241 9890 9821
12242 8047 9823
12243 0 9822
12244 8460 6127
12245 4723 8573
12246 8139 5952
12247 9659 8571
12248 5589 8572
12249 9963 8570
12250 5589 9825
12251 7486 9833
12252 9106 9835
12253 5589 8271
12254 9542 7577
12255 8139 714
12256 6897 9826
12257 8052 9827
12258 5031 8489
12259 10431 715
12260 10497 6520
12261 5261 8734
12262 9321 6885
12263 4338 8213
12264 6631 8181
12265 6631 8181
12266 6579 9845
12267 8651 8737
12268 5031 8170
12269 8685 7579
12270 8651 8445
12271 10552 6884
12272 10552 6250
12273 5023 8735
12274 5034 8735
12275 10619 4351
12276 5109 8739
12277 7093 8741
12278 6857 8125
12279 9071 4196
12280 4723 8214
12281 8509 9849
12282 6864 9847
12283 5010 8117
12284 9005 8742
12285 10552 8742
12286 7486 9851
12287 5004 8475
12288 10552 6147
12289 9005 9846
12290 9321 8476
12291 10140 8477
12292 9070 8434
12293 10571 9850
12294 9610 9855
12295 8047 8945
12296 4694 8090
12297 9460 8944
12298 7718 9862
12299 7497 8946
12300 10582 9864
12301 7718 8948
12302 10680 7583
12303 9074 9861
12304 9001 2260
12305 6766 9856
12306 10595 720
12307 8118 2454
12308 9026 3684
12309 9708 7590
12310 7673 9871
12311 7335 8548
12312 7572 9867
12313 9708 6472
12314 7646 9868
12315 9882 4706
12316 9780 8415
12317 9781 722
12318 6864 8501
12319 4991 8502
12320 5004 9878
12321 9055 8500
12322 6589 8503
12323 10214 9873
12324 10436 6259
12325 9465 7591
12326 8527 4352
12327 8527 2663
12328 8094 2663
12329 8519 6404
12330 9053 6932
12331 7856 8764
12332 9460 8762
12333 6738 8074
12334 10436 8765
12335 6963 9888
12336 9071 8224
12337 6963 8766
12338 5001 8766
12339 5034 8239
12340 9197 9879
12341 0 9885
12342 8569 7174
12343 0 9894
12344 9947 7362
12345 8569 9148
12346 0 9895
12347 10568 8390
12348 7348 9147
12349 6616 8109
12350 8579 9898
12351 0 9902
12352 10389 7601
12353 10079 6410
12354 9070 7604
12355 8651 6411
12356 9770 9948
12357 5011 8607
12358 10626 7477
12359 9683 9517
12360 6893 9917
12361 7486 8091
12362 6893 8092
12363 9875 4220
12364 7678 9909
12365 7546 8370
12366 5102 8075
12367 9460 2074
12368 9006 9910
12369 9882 6225
12370 10057 7256
12371 8651 7258
12372 9812 9908
12373 10389 7611
12374 7346 9915
12375 9812 9916
12376 4717 8172
12377 0 8728
12378 10676 5853
12379 8569 6878
12380 6864 8730
12381 9059 8729
12382 9321 9924
12383 10387 9922
12384 10619 6876
12385 9614 5443
12386 9614 5442
12387 9229 729
12388 10338 5441
12389 10389 5449
12390 8747 3826
12391 8047 8508
12392 9890 6252
12393 9890 6419
12394 6616 9937
12395 9890 6198
12396 9460 9932
12397 10387 9939
12398 7348 9938
12399 6766 9933
12400 6616 8082
12401 9890 4563
12402 9876 8419
12403 10492 730
12404 8578 3929
12405 10618 4685
12406 6857 8534
12407 8569 6447
12408 9070 8533
12409 8054 8533
12410 6915 9940
12411 9640 7638
12412 9191 6238
12413 8339 9943
12414 8807 7642
12415 8527 8752
12416 10115 8753
12417 5563 9952
12418 9106 9950
12419 9536 8756
12420 7486 9954
12421 6897 8264
12422 9875 6906
12423 7680 8200
12424 7548 9956
12425 8052 9955
12426 6616 8951
12427 5001 8951
12428 6589 8956
12429 0 8957
12430 7335 9958
12431 10619 6322
12432 8651 6515
12433 8743 8568
12434 10057 7648
12435 9890 6125
12436 8834 8197
12437 10626 9968
12438 9935 2264
12439 9022 4430
12440 8790 739
12441 9801 7650
12442 4723 9972
12443 7661 9976
12444 9309 9975
12445 10600 2293
12446 9535 741
12447 10622 6652
12448 8651 6341
12449 9970 4838
12450 6616 8624
12451 5011 8621
12452 10622 4197
12453 7039 8620
12454 9535 8623
12455 10491 9983
12456 9882 5854
12457 8746 6657
12458 6770 9981
12459 8047 9982
12460 9070 9988
12461 9070 9988
12462 9471 6660
12463 9070 2294
12464 9780 9987
12465 5080 8491
12466 6589 8229
12467 8539 4852
12468 7093 8281
12469 5034 8627
12470 10492 8627
12471 10619 1454
12472 9805 5767
12473 10171 10000
12474 7661 10002
12475 5589 8222
12476 10619 8628
12477 7298 8110
12478 10661 10001
12479 8579 743
12480 10492 7659
12481 9761 10004
12482 10171 9993
12483 8591 9998
12484 10661 3414
12485 10661 10005
12486 10341 2163
12487 4739 8629
12488 8651 6229
12489 9767 5454
12490 8700 6691
12491 9767 746
12492 6589 10016
12493 4680 8085
12494 4819 10010
12495 9508 8306
12496 7437 10012
12497 10436 10014
12498 9874 10007
12499 10436 6180
12500 10387 10013
12501 8052 10015
12502 6915 8408
12503 9747 10017
12504 6766 8643
12505 7093 8368
12506 10661 6698
12507 10661 6703
12508 10661 6703
12509 10661 10024
12510 6557 8449
12511 10111 6697
12512 10577 8640
12513 10436 6701
12514 8578 6087
12515 9610 8644
12516 9979 8642
12517 6274 8386
12518 9761 748
12519 9780 8641
12520 3465 8121
12521 10617 750
12522 8665 8799
12523 8651 5123
12524 9472 6995
12525 9059 8801
12526 9177 6992
12527 9640 8111
12528 6738 8272
12529 10127 7140
12530 7093 8890
12531 8665 6316
12532 7486 10049
12533 9070 10040
12534 9001 5456
12535 5380 10054
12536 9285 5462
12537 6628 8345
12538 8052 8361
12539 5109 8112
12540 9780 8837
12541 6864 10059
12542 10057 10063
12543 9610 10066
12544 9395 5189
12545 5011 8838
12546 6864 10061
12547 10626 10073
12548 9473 10074
12549 10619 4203
12550 9473 8265
12551 8044 8366
12552 9843 6280
12553 9013 759
12554 8047 10075
12555 5609 8346
12556 7356 8492
12557 8819 6323
12558 9875 6379
12559 10619 8141
12560 9875 10081
12561 3476 8787
12562 5145 8373
12563 9071 10082
12564 9071 10082
12565 1164 8451
12566 4005 8114
12567 9071 7684
12568 6864 10085
12569 6826 8788
12570 9890 7685
12571 10633 10087
12572 10116 6106
12573 9890 10083
12574 9536 8444
12575 5004 10080
12576 5010 10091
12577 9809 6967
12578 9949 6089
12579 9805 8126
12580 7692 8126
12581 9805 762
12582 6243 10092
12583 9882 10093
12584 5080 10096
12585 7894 10090
12586 9070 764
12587 9640 7694
12588 8697 767
12589 9780 768
12590 5080 8493
12591 8651 4523
12592 5589 8150
12593 9052 8318
12594 4723 8279
12595 9904 8750
12596 4824 8842
12597 8816 5197
12598 10620 6642
12599 7093 8615
12600 5040 8307
12601 7039 8307
12602 6514 8616
12603 9447 6645
12604 10191 10104
12605 6738 8201
12606 9048 10106
12607 6897 8617
12608 9024 770
12609 8721 4205
12610 9071 8196
12611 7437 10113
12612 9597 8592
12613 9070 7700
12614 5011 10112
12615 8746 4567
12616 6824 8425
12617 9890 6483
12618 9890 6482
12619 6963 8555
12620 5001 8587
12621 10171 8586
12622 6589 8584
12623 5562 8585
12624 6514 8581
12625 8052 8581
12626 9071 3990
12627 9890 10131
12628 5034 10124
12629 7015 10130
12630 7015 10130
12631 7486 10125
12632 0 10128
12633 8651 6542
12634 8569 4766
12635 8166 6342
12636 5061 10129
12637 5001 10129
12638 8054 10129
12639 9071 5908
12640 5061 8580
12641 9071 8463
12642 6511 8463
12643 10084 1684
12644 9070 8458
12645 9804 8898
12646 8079 773
12647 9804 8896
12648 10626 8900
12649 8578 7705
12650 10619 7152
12651 10619 7152
12652 10619 5255
12653 0 10136
12654 5011 8897
12655 10057 774
12656 10492 7709
12657 9321 7706
12658 8651 3932
12659 5202 8960
12660 6405 10144
12661 6770 8961
12662 9179 2297
12663 10622 10143
12664 8721 778
12665 8721 4391
12666 8509 5367
12667 0 10147
12668 6455 8421
12669 7548 10151
12670 6687 10158
12671 10079 7711
12672 8543 10146
12673 9048 7281
12674 8834 10148
12675 9048 10150
12676 10079 10153
12677 10079 10152
12678 8721 5364
12679 9890 6634
12680 9137 6633
12681 8651 4213
12682 8651 4213
12683 6827 10169
12684 6915 10162
12685 9890 10164
12686 8054 10163
12687 9070 6158
12688 9198 10161
12689 10661 7716
12690 8509 7722
12691 5211 10176
12692 6738 8362
12693 10661 7145
12694 9761 8895
12695 8124 4049
12696 9070 8894
12697 7039 8439
12698 10436 7723
12699 5080 10172
12700 10481 10173
12701 8804 6599
12702 10619 5679
12703 9890 6605
12704 5211 8151
12705 4690 8601
12706 8047 8143
12707 5211 10182
12708 5589 10179
12709 8785 3006
12710 9106 10185
12711 6589 10187
12712 10492 10195
12713 9890 6584
12714 5004 10184
12715 5102 10196
12716 6589 10206
12717 6589 10204
12718 5037 10186
12719 5001 10200
12720 7636 10203
12721 5004 10183
12722 6589 10183
12723 6589 10183
12724 9070 10193
12725 6589 10199
12726 4723 8433
12727 9610 10208
12728 9610 10208
12729 5004 10202
12730 5004 10202
12731 6616 8377
12732 8073 4346
12733 8569 7122
12734 8569 7128
12735 8308 1367
12736 9836 7123
12737 10633 7121
12738 6864 8879
12739 6589 8879
12740 9765 10227
12741 6589 8441
12742 745 8880
12743 10057 8880
12744 10057 8880
12745 9890 2062
12746 6864 8882
12747 5001 10222
12748 6864 10235
12749 10387 10230
12750 0 8883
12751 6915 10233
12752 5649 10223
12753 9070 10219
12754 6963 8878
12755 9137 7286
12756 7497 8964
12757 9022 3642
12758 7475 8965
12759 8569 5372
12760 8569 3641
12761 5037 8963
12762 9137 7288
12763 8582 2413
12764 10492 10236
12765 10171 7287
12766 9074 7290
12767 7348 10240
12768 7014 8494
12769 6514 8776
12770 5258 8774
12771 8651 8773
12772 0 8775
12773 10133 7087
12774 6738 8850
12775 4690 9918
12776 9542 10242
12777 5700 8274
12778 10649 7616
12779 9780 7088
12780 9780 7740
12781 7348 10243
12782 9697 10244
12783 6616 10245
12784 0 9800
12785 6915 9795
12786 9874 2286
12787 7548 9794
12788 9071 9797
12789 8047 10036
12790 7015 10034
12791 6864 10033
12792 6589 10029
12793 8052 10247
12794 8047 10025
12795 5011 10028
12796 0 10253
12797 10582 10257
12798 9049 7744
12799 9071 7773
12800 9460 2288
12801 9106 5467
12802 9222 5477
12803 8721 7743
12804 9321 7774
12805 8509 4050
12806 9761 10261
12807 0 10255
12808 8569 10256
12809 9074 10298
12810 0 10264
12811 10684 10266
12812 4717 10273
12813 9995 10272
12814 9071 795
12815 10140 5932
12816 5649 10289
12817 6756 10271
12818 0 8159
12819 10492 5687
12820 8569 7757
12821 8331 6334
12822 9524 10276
12823 9951 10277
12824 8047 10296
12825 0 10284
12826 4338 8144
12827 8543 3007
12828 8723 7760
12829 8135 5796
12830 4646 8176
12831 6616 8203
12832 10547 2564
12833 8834 809
12834 10619 811
12835 3720 10292
12836 10071 2302
12837 7486 10303
12838 0 10307
12839 0 10305
12840 0 10302
12841 8094 6209
12842 6893 8355
12843 6486 8355
12844 10481 7841
12845 8655 10377
12846 5211 8080
12847 9460 10301
12848 10217 10314
12849 9843 10310
12850 8665 1932
12851 8651 3052
12852 10417 5487
12853 8721 2880
12854 9026 8459
12855 8651 10308
12856 6616 10356
12857 6738 10354
12858 9805 10309
12859 9535 7777
12860 10661 7798
12861 9882 10319
12862 10650 2323
12863 8543 4186
12864 8743 5499
12865 8651 836
12866 9682 10362
12867 10417 10363
12868 10423 7817
12869 10619 8240
12870 0 10361
12871 9979 8251
12872 10140 10317
12873 0 10364
12874 10435 7786
12875 9071 10373
12876 9071 5707
12877 9465 7784
12878 9110 10370
12879 9048 6253
12880 6954 10369
12881 8699 7836
12882 10619 5510
12883 9197 5512
12884 10407 5512
12885 8699 7837
12886 10435 5511
12887 4690 10376
12888 9882 10372
12889 4690 8250
12890 4717 10324
12891 10435 839
12892 9496 10368
12893 9882 7785
12894 5589 10329
12895 9459 3711
12896 8684 841
12897 6576 10330
12898 6514 10360
12899 5001 10328
12900 9342 6215
12901 6589 10337
12902 0 10333
12903 10060 7820
12904 10060 7825
12905 10646 7824
12906 9843 10366
12907 9460 10336
12908 9177 5490
12909 9508 7805
12910 9812 7791
12911 6915 10344
12912 9844 6374
12913 9471 6375
12914 5022 8127
12915 10326 844
12916 9076 10359
12917 8993 3668
12918 8569 8933
12919 9321 7793
12920 5529 10382
12921 8790 10381
12922 10057 5485
12923 8128 4273
12924 9805 5488
12925 10619 853
12926 10116 5491
12927 8569 7809
12928 8819 3715
12929 10715 879
12930 10469 7819
12931 10661 880
12932 8699 886
12933 8721 3724
12934 9086 5521
12935 8651 4445
12936 9071 7956
12937 10385 7957
12938 2203 8152
12939 3464 8145
12940 10417 7850
12941 3464 8359
12942 9890 7851
12943 9048 10383
12944 9890 10383
12945 6631 10383
12946 9460 6173
12947 9460 6138
12948 7015 10386
12949 7486 10384
12950 9321 10651
12951 10436 8405
12952 10436 10716
12953 9005 8319
12954 8403 6311
12955 9070 8340
12956 0 10402
12957 9951 3086
12958 7039 10682
12959 9610 10406
12960 6514 10405
12961 9995 7859
12962 9022 8237
12963 10492 8294
12964 2370 8249
12965 0 10409
12966 7327 10414
12967 10078 5620
12968 10619 5618
12969 9071 5621
12970 10078 5797
12971 5061 8178
12972 3306 10689
12973 10661 10689
12974 9890 7868
12975 9890 7868
12976 7927 10685
12977 0 10416
12978 0 10416
12979 7346 10686
12980 9890 8001
12981 5001 10688
12982 9496 10687
12983 9882 10420
12984 8743 8007
12985 4739 10424
12986 7112 8156
12987 5589 10697
12988 5649 10704
12989 5649 10704
12990 4690 10701
12991 7593 10701
12992 6587 8157
12993 8578 5723
12994 9070 5635
12995 9070 6359
12996 6857 10430
12997 8722 8030
12998 7548 8498
12999 6589 8498
13000 9070 8038
13001 9962 4590
13002 7686 10437
13003 8651 5551
13004 10715 2763
13005 8651 7940
13006 6616 10635
13007 8054 10635
13008 5011 10638
13009 9088 10637
13010 10436 7944
13011 6589 8465
13012 4717 10442
13013 7475 10445
13014 9995 8330
13015 8052 10441
13016 0 10717
13017 7567 10451
13018 5004 10449
13019 5034 10625
13020 10188 918
13021 6897 10453
13022 6864 10628
13023 10571 10628
13024 9070 6395
13025 5080 10457
13026 9780 8212
13027 9024 10460
13028 9089 7984
13029 6864 10671
13030 7927 10668
13031 8054 10466
13032 5032 8188
13033 8651 10670
13034 7486 10465
13035 6770 10467
13036 10492 10473
13037 9126 921
13038 8566 8086
13039 10132 8041
13040 5211 10712
13041 6864 10712
13042 10713 5645
13043 8746 8040
13044 9814 8040
13045 4335 8228
13046 5061 10707
13047 5010 10709
13048 5589 10711
13049 9890 7888
13050 9890 10479
13051 10492 8043
13052 5011 10477
13053 6864 10480
13054 10389 45
13055 9329 5533
13056 3780 8147
13057 8543 6113
13058 10484 10672
13059 8052 10673
13060 8190 6039
13061 9082 2353
13062 9321 7988
13063 9071 10675
13064 3780 10675
13065 7126 10486
13066 9321 6139
13067 6738 10487
13068 10563 10490
13069 9110 8454
13070 6557 10674
13071 7528 8387
13072 9471 10488
13073 10595 927
13074 9529 928
13075 9780 10485
13076 10078 5657
13077 9890 5658
13078 9179 7898
13079 8519 10504
13080 9074 8065
13081 8118 6121
13082 9074 6203
13083 0 10507
13084 8651 8012
13085 9332 8014
13086 9124 10509
13087 10619 4259
13088 8651 5779
13089 5061 10516
13090 5061 10694
13091 10619 8024
13092 8700 933
13093 6579 10519
13094 6997 8309
13095 5004 10695
13096 5037 10693
13097 6769 8238
13098 10057 10517
13099 7346 10521
13100 6589 10524
13101 10387 7982
13102 8651 5580
13103 25 10666
13104 10571 10667
13105 10619 3917
13106 9880 5585
13107 0 8179
13108 8655 7981
13109 7486 8423
13110 6628 10523
13111 10492 10525
13112 10492 10525
13113 9801 5557
13114 8496 2415
13115 9107 10643
13116 6557 10696
13117 9333 5633
13118 9137 3784
13119 8403 8084
13120 9071 10531
13121 4717 10533
13122 9780 47
13123 5040 8154
13124 8298 8232
13125 9005 7908
13126 9093 10663
13127 8569 10541
13128 6486 10660
13129 6486 10664
13130 9071 945
13131 4739 10542
13132 4717 10545
13133 9890 10545
13134 9048 7910
13135 10492 7976
13136 10492 7976
13137 7335 10550
13138 9843 6159
13139 5011 8314
13140 9106 946
13141 10492 10659
13142 9780 10657
13143 10626 7912
13144 10166 8324
13145 7475 10662
13146 7486 10662
13147 9890 10544
13148 9962 7930
13149 10618 7913
13150 8047 8095
13151 5080 8129
13152 5599 10555
13153 9890 7932
13154 5684 8242
13155 9536 10587
13156 6616 10588
13157 9683 7933
13158 6514 10632
13159 6963 10556
13160 6963 10556
13161 6915 8384
13162 8052 10562
13163 8054 10558
13164 9440 10630
13165 4690 8153
13166 9650 8057
13167 9890 8049
13168 10492 10575
13169 6514 10574
13170 5011 10572
13171 10650 947
13172 10492 7917
13173 10214 8378
13174 8329 3901
13175 8569 5568
13176 9779 7962
13177 5061 10655
13178 10079 10654
13179 7637 10584
13180 6445 8130
13181 10661 4235
13182 8651 5602
13183 5649 8452
13184 6770 10591
13185 8052 8413
13186 7486 8253
13187 9508 951
13188 6864 8099
13189 8747 7959
13190 5001 10598
13191 9048 10653
13192 10389 10652
13193 10714 8066
13194 6587 10602
13195 5609 10605
13196 8594 2805
13197 8052 10642
13198 9070 10639
13199 7567 10639
13200 9890 7923
13201 8052 10609
13202 9890 10613
13203 7437 10641
13204 9071 10608
13205 9539 10612
13206 6818 8443
13207 5031 10621
13208 8539 5540
13209 6414 10627
13210 8076 3126
13211 6818 10629
13212 8651 961
13213 8651 3753
13214 9814 3749
13215 10680 2995
13216 10680 5554
13217 7927 10636
13218 8186 4074
13219 8651 3242
13220 8651 3242
13221 8651 1462
13222 8723 976
13223 8566 1229
13224 8721 3230
13225 8651 5571
13226 9071 6364
13227 8651 986
13228 8591 6033
13229 10619 988
13230 10619 5844
13231 10619 2550
13232 0 10669
13233 8685 993
13234 8651 2636
13235 8594 1004
13236 8651 1468
13237 8785 2359
13238 8785 2359
13239 9106 5845
13240 10619 4234
13241 9052 8009
13242 8651 6353
13243 8651 2998
13244 8651 8033
13245 10123 5637
13246 9320 5639
13247 8651 2544
13248 10715 8042
13249 8569 1636
13250 11170 0
13251 11170 0
13252 11170 0
13253 11170 0
13254 11170 0
13255 11170 0
13256 11170 0
13257 11170 0
13258 11170 0
13259 11170 0
13260 11170 0
13261 11170 0
13262 11170 0
13263 11170 0
13264 11170 0
13265 11170 0
13266 11170 0
13267 11170 0
13268 11170 0
13269 11170 0
13270 11170 0
13271 11170 0
13272 11170 0
13273 11170 0
13274 11170 0
13275 11170 0
13276 11170 0
13277 11170 0
13278 11170 0
13279 11170 0
13280 11170 0
13281 11170 0
13282 11170 0
13283 11170 0
13284 11170 0
13285 11170 0
13286 11170 0
13287 11170 0
13288 11253 0
13289 11253 0
13290 11322 0
13291 10767 0
13292 11083 0
13293 11427 0
13294 11427 0
13295 11428 0
13296 11620 0
13297 11619 0
13298 11618 0
13299 11618 0
13300 11039 0
13301 11760 0
13302 11760 0
13303 11822 0
13304 11844 0
13305 11222 0
13306 11956 0
13307 10752 0
13308 12028 0
13309 10989 0
13310 10988 0
13311 10988 0
13312 10988 0
13313 10988 0
13314 10988 0
13315 10988 0
13316 10880 0
13317 12105 0
13318 12155 0
13319 12155 0
13320 12155 0
13321 12154 0
13322 12154 0
13323 12135 0
13324 12135 0
13325 12135 0
13326 12135 0
13327 12135 0
13328 12135 0
13329 12135 0
13330 12135 0
13331 12135 0
13332 12135 0
13333 12135 0
13334 12135 0
13335 12135 0
13336 12135 0
13337 12135 0
13338 12135 0
13339 12135 0
13340 12135 0
13341 12135 0
13342 12135 0
13343 12135 0
13344 12135 0
13345 12135 0
13346 12135 0
13347 12135 0
13348 12135 0
13349 12135 0
13350 12135 0
13351 12135 0
13352 12135 0
13353 12135 0
13354 12135 0
13355 12135 0
13356 12135 0
13357 12135 0
13358 12135 0
13359 12135 0
13360 12135 0
13361 12135 0
13362 12135 0
13363 12132 0
13364 12132 0
13365 12132 0
13366 12132 0
13367 12132 0
13368 12132 0
13369 12132 0
13370 12132 0
13371 12132 0
13372 12132 0
13373 12132 0
13374 12132 0
13375 12132 0
13376 12132 0
13377 12132 0
13378 12132 0
13379 12132 0
13380 12132 0
13381 12132 0
13382 12132 0
13383 12132 0
13384 12164 0
13385 11046 0
13386 10769 0
13387 10769 0
13388 12235 0
13389 12235 0
13390 12273 0
13391 12273 0
13392 12273 0
13393 12275 0
13394 12275 0
13395 12318 0
13396 12382 0
13397 12382 0
13398 12382 0
13399 12382 0
13400 12382 0
13401 12382 0
13402 12382 0
13403 12382 0
13404 12382 0
13405 12382 0
13406 12382 0
13407 12382 0
13408 12382 0
13409 12382 0
13410 12382 0
13411 12382 0
13412 12382 0
13413 12382 0
13414 12382 0
13415 12382 0
13416 12382 0
13417 12382 0
13418 12382 0
13419 12382 0
13420 12382 0
13421 12382 0
13422 12382 0
13423 12382 0
13424 12382 0
13425 12382 0
13426 12382 0
13427 12382 0
13428 12382 0
13429 12382 0
13430 12382 0
13431 12382 0
13432 12382 0
13433 12382 0
13434 12382 0
13435 12382 0
13436 12382 0
13437 12382 0
13438 12450 0
13439 12450 0
13440 12450 0
13441 12450 0
13442 12476 0
13443 12476 0
13444 12609 0
13445 12617 0
13446 10979 0
13447 10756 0
13448 12875 0
13449 12875 0
13450 13238 0
13451 13238 0
13452 12984 0
13453 12984 0
13454 13224 0
13455 13159 0
13456 13167 0
13457 8785 10955
13458 6557 10955
13459 10988 4679
13460 11314 6436
13461 10988 3288
13462 10756 2806
13463 12024 3213
13464 10988 4811
13465 12450 192
13466 12938 6636
13467 12988 4826
13468 12988 4826
13469 10988 4323
13470 10987 209
13471 11780 3408
13472 13224 4842
13473 5211 11012
13474 10938 4034
13475 11021 6729
13476 10760 4475
13477 12609 5669
13478 10988 4911
13479 12192 3437
13480 12165 258
13481 11387 4964
13482 7927 10724
13483 12609 3133
13484 10989 3504
13485 11441 4302
13486 10979 359
13487 10932 3046
13488 10988 8853
13489 10756 429
13490 11415 2553
13491 12450 5312
13492 12318 2518
13493 12192 7996
13494 12432 11139
13495 9071 11138
13496 11312 11137
13497 12175 8966
13498 11760 11140
13499 6769 11143
13500 12564 11141
13501 6350 10915
13502 9627 10827
13503 7835 10977
13504 6627 11144
13505 11652 10916
13506 12942 11145
13507 6963 10978
13508 12450 8575
13509 11666 11150
13510 9473 11149
13511 12564 11152
13512 12450 8975
13513 11837 11147
13514 11666 11153
13515 12942 7027
13516 12450 7028
13517 11866 8813
13518 11456 11157
13519 12028 5151
13520 11455 8978
13521 6589 10725
13522 6799 11078
13523 12564 8812
13524 12990 8982
13525 12318 8160
13526 12942 6146
13527 12318 7296
13528 12318 8983
13529 11456 11161
13530 7486 11161
13531 9460 11162
13532 10079 11162
13533 11826 7293
13534 12707 10855
13535 11760 8984
13536 7308 11165
13537 12564 8988
13538 9321 11159
13539 9811 11163
13540 11618 6235
13541 12354 11167
13542 7346 11164
13543 8052 11168
13544 9780 10885
13545 12318 11166
13546 11253 11100
13547 11253 11100
13548 10988 9002
13549 10989 5711
13550 10989 6050
13551 10988 8857
13552 11253 7097
13553 10988 9000
13554 11492 7096
13555 0 11171
13556 13021 11177
13557 11826 11176
13558 11826 11178
13559 13021 11175
13560 13105 6811
13561 12407 7301
13562 10989 4952
13563 11038 5788
13564 10988 11199
13565 11457 6812
13566 12570 7304
13567 6817 11180
13568 9890 11181
13569 7686 11202
13570 13136 9009
13571 8047 11201
13572 5011 11203
13573 11837 11037
13574 11253 9003
13575 9761 11191
13576 9640 11182
13577 9048 11195
13578 11837 8392
13579 13167 11188
13580 11441 11189
13581 12450 11185
13582 12450 11193
13583 11038 4955
13584 6864 10939
13585 12318 7309
13586 11253 11207
13587 12318 11206
13588 13224 2753
13589 6818 10758
13590 11588 11211
13591 12611 6160
13592 6915 11214
13593 6915 11214
13594 0 11212
13595 12136 11212
13596 12318 9016
13597 11578 9017
13598 10988 4998
13599 10988 6859
13600 10988 4478
13601 11618 8393
13602 11225 9027
13603 12318 8884
13604 12407 11229
13605 9074 11227
13606 7093 11226
13607 7437 10726
13608 5001 11233
13609 12407 11230
13610 12450 8888
13611 12528 9036
13612 13021 9033
13613 11253 9031
13614 11578 11232
13615 11331 9032
13616 11394 7160
13617 11593 7164
13618 12450 10842
13619 12135 9042
13620 12135 9039
13621 10436 11241
13622 0 11243
13623 12358 11243
13624 11253 3322
13625 11312 6425
13626 12634 6185
13627 6770 11247
13628 9654 11248
13629 10810 10821
13630 0 11246
13631 7453 11251
13632 12791 9050
13633 5001 11102
13634 10422 11102
13635 12707 11254
13636 8052 11258
13637 10492 10783
13638 11441 11260
13639 9890 11266
13640 9890 11255
13641 11419 8873
13642 11441 11265
13643 11869 11265
13644 12617 9060
13645 9070 11256
13646 9070 11257
13647 10171 11264
13648 9070 11263
13649 11174 11259
13650 9780 11261
13651 0 11268
13652 7718 11272
13653 12987 5381
13654 12707 11276
13655 7348 11277
13656 11844 7329
13657 4723 11294
13658 4723 11293
13659 10417 11278
13660 8743 11291
13661 5004 11284
13662 11312 11281
13663 12318 9073
13664 9071 11282
13665 9610 11280
13666 11174 11286
13667 9610 11285
13668 3778 10883
13669 12458 4858
13670 9022 11013
13671 12003 4861
13672 8519 11310
13673 11618 11309
13674 6276 10909
13675 12450 5955
13676 0 10820
13677 5004 11298
13678 12638 11298
13679 5004 11295
13680 9780 10913
13681 9005 11296
13682 12450 11300
13683 5004 10866
13684 7475 11299
13685 12318 10727
13686 8052 11306
13687 11618 11304
13688 9610 11302
13689 12318 11308
13690 12450 8632
13691 12155 9084
13692 11652 6069
13693 11602 6384
13694 12985 9085
13695 12318 11315
13696 12985 11317
13697 10791 10728
13698 7895 11321
13699 10979 7344
13700 11618 11320
13701 9882 11035
13702 10436 11035
13703 7528 11032
13704 11103 9091
13705 7475 11031
13706 12273 7345
13707 10979 7349
13708 12318 6801
13709 11863 9098
13710 11253 9097
13711 11441 11323
13712 8052 10774
13713 11344 9099
13714 0 11326
13715 10988 7117
13716 12273 8877
13717 12273 6102
13718 10988 11104
13719 11174 10800
13720 10626 11329
13721 12273 7116
13722 10626 11328
13723 10988 10900
13724 11126 4156
13725 10988 7119
13726 10989 7355
13727 10936 6162
13728 12181 8907
13729 10979 7171
13730 8052 11349
13731 7486 11336
13732 7486 11336
13733 11578 11339
13734 12318 11341
13735 0 11340
13736 0 11345
13737 9005 11348
13738 10989 584
13739 11253 4306
13740 11253 4306
13741 10060 10789
13742 12609 11028
13743 11827 6747
13744 6589 11026
13745 12548 9139
13746 13129 8677
13747 11394 6760
13748 4723 11378
13749 10057 11351
13750 10622 11351
13751 10140 11380
13752 12274 9143
13753 11962 11355
13754 11844 11381
13755 8480 11381
13756 7486 11357
13757 9882 10858
13758 11459 10795
13759 12948 11354
13760 9882 11361
13761 9465 11353
13762 12028 11360
13763 9780 11367
13764 11618 11364
13765 11209 11362
13766 11760 11375
13767 11760 11375
13768 12154 9134
13769 11578 11373
13770 11428 10892
13771 12938 4914
13772 12614 2407
13773 12318 4908
13774 12564 7364
13775 9610 10919
13776 6589 11402
13777 9889 11401
13778 10665 11386
13779 12450 7368
13780 10492 11388
13781 12318 7369
13782 12945 7370
13783 11174 11408
13784 5004 11408
13785 6616 11405
13786 5649 11404
13787 12318 11389
13788 11618 9158
13789 9780 11407
13790 6915 11395
13791 9022 11398
13792 10216 11397
13793 10626 11396
13794 11602 3397
13795 11955 2754
13796 5061 10985
13797 6426 10983
13798 9890 10983
13799 5589 10983
13800 8052 10983
13801 6864 10982
13802 3476 10920
13803 4494 10719
13804 12640 3590
13805 12329 3651
13806 9882 10859
13807 11578 7373
13808 12274 8428
13809 12638 7375
13810 9447 11414
13811 11760 9170
13812 9071 11432
13813 12273 11081
13814 12480 9168
13815 12638 11434
13816 11253 11420
13817 11253 11421
13818 11419 11433
13819 9780 11424
13820 11427 9174
13821 11331 11422
13822 7835 10805
13823 4922 10746
13824 7486 11084
13825 5010 11084
13826 8743 11080
13827 6589 11080
13828 12273 589
13829 8048 11436
13830 10403 11085
13831 11441 7377
13832 12318 9190
13833 9070 11444
13834 12181 11435
13835 13167 9182
13836 10171 11450
13837 9070 11448
13838 11578 11439
13839 12480 11438
13840 8052 10747
13841 6963 10882
13842 11760 8518
13843 11760 8267
13844 9529 11463
13845 11332 10954
13846 12273 11453
13847 9761 11462
13848 11457 11458
13849 11826 11461
13850 11816 11454
13851 6503 11464
13852 13129 9209
13853 12329 6508
13854 11428 11467
13855 11253 9216
13856 13167 9202
13857 13167 7383
13858 12014 9200
13859 11297 11472
13860 6616 11482
13861 13031 10902
13862 12985 9215
13863 10139 11466
13864 9610 11474
13865 12014 11481
13866 9213 11479
13867 11441 11471
13868 6915 11476
13869 9195 10974
13870 10953 6507
13871 10757 2723
13872 8052 11123
13873 11428 4308
13874 10492 11486
13875 8052 11486
13876 11441 11485
13877 9780 10853
13878 11764 8211
13879 5211 10830
13880 10988 8836
13881 11666 7068
13882 11619 7387
13883 12996 11489
13884 5011 10854
13885 11253 11495
13886 11792 9225
13887 9460 10887
13888 10171 11500
13889 6514 10729
13890 5001 11498
13891 11253 8650
13892 0 11501
13893 11350 9238
13894 12318 6076
13895 12450 7390
13896 12450 11503
13897 11845 2276
13898 12707 5388
13899 11862 11504
13900 7346 11506
13901 12564 11505
13902 12730 9234
13903 8047 11510
13904 12985 9240
13905 9780 10759
13906 7437 10940
13907 6616 11512
13908 12480 9242
13909 12450 7183
13910 10988 7180
13911 11760 2226
13912 13052 6133
13913 13167 7182
13914 11441 9247
13915 12450 8914
13916 11869 7184
13917 11441 9248
13918 7486 11124
13919 11578 11515
13920 11968 2277
13921 13167 5283
13922 11334 5389
13923 13162 9246
13924 11331 9251
13925 9890 11518
13926 13059 3596
13927 12707 9256
13928 12707 7401
13929 12450 9258
13930 11441 7405
13931 12274 7400
13932 13021 11524
13933 0 11521
13934 11666 11526
13935 11755 7406
13936 7335 11534
13937 11430 11536
13938 13168 7408
13939 13052 10971
13940 12123 11528
13941 13052 9264
13942 11760 6986
13943 9106 11538
13944 7718 11539
13945 11459 8795
13946 12437 11540
13947 11174 11537
13948 11459 11537
13949 11394 9269
13950 12575 11542
13951 12707 8794
13952 12318 7190
13953 11312 27
13954 5037 11557
13955 11253 7192
13956 12640 11547
13957 12020 9277
13958 11417 8206
13959 12274 11558
13960 7678 11556
13961 12630 7191
13962 9352 10884
13963 12987 9275
13964 9179 11548
13965 11816 11550
13966 10582 11553
13967 9780 11551
13968 12548 11560
13969 12987 7188
13970 11225 6422
13971 12000 7413
13972 13055 11563
13973 5469 11565
13974 7465 11569
13975 12450 5396
13976 10873 607
13977 12543 11571
13978 11253 9295
13979 11852 11583
13980 12744 11572
13981 12476 9305
13982 11578 11576
13983 12450 11577
13984 13025 8541
13985 11841 7418
13986 11578 11585
13987 12480 9317
13988 6616 11598
13989 7437 10963
13990 11428 10961
13991 6963 11589
13992 11253 28
13993 12637 11599
13994 6915 11601
13995 11441 11597
13996 11816 9319
13997 11962 3897
13998 9631 11586
13999 10988 8301
14000 11544 9314
14001 5001 11587
14002 12318 6612
14003 12450 9324
14004 6628 10999
14005 6738 10776
14006 12564 11604
14007 10436 11607
14008 12723 8325
14009 11578 11606
14010 12723 11610
14011 12029 7196
14012 10684 11612
14013 12691 9330
14014 9769 11613
14015 4690 10906
14016 6589 10730
14017 12028 11113
14018 11253 11615
14019 12028 6163
14020 11490 5760
14021 11312 9346
14022 11490 11617
14023 11837 9344
14024 5034 11101
14025 10988 8216
14026 10387 11622
14027 9640 11626
14028 13167 11625
14029 11312 9337
14030 13167 11627
14031 7335 11624
14032 13224 5298
14033 11253 11125
14034 12450 7203
14035 11419 7199
14036 12450 618
14037 12450 5783
14038 11428 9349
14039 11428 9349
14040 9052 11637
14041 12274 10777
14042 10626 11640
14043 11760 11642
14044 12318 9354
14045 12273 9359
14046 9048 11651
14047 11760 9362
14048 9498 10860
14049 10057 11646
14050 6589 11646
14051 11816 9357
14052 8299 11650
14053 11816 11650
14054 13021 11650
14055 12318 11649
14056 11578 9356
14057 10988 8485
14058 12032 4276
14059 7437 11099
14060 6616 11095
14061 12476 7084
14062 12987 9364
14063 12987 8106
14064 10792 11657
14065 11253 7425
14066 10171 11653
14067 11618 11098
14068 10790 623
14069 0 11658
14070 11222 11658
14071 11578 11663
14072 12165 5206
14073 10988 7085
14074 10988 7082
14075 9106 11665
14076 5004 11118
14077 12958 8692
14078 13181 8690
14079 12638 10836
14080 6616 11669
14081 11253 7427
14082 11844 4944
14083 13181 10922
14084 4739 11671
14085 12329 9376
14086 6156 10923
14087 11044 626
14088 11826 9380
14089 12020 8921
14090 8519 10843
14091 9179 11679
14092 11430 11681
14093 10577 11680
14094 12456 7209
14095 12456 7209
14096 12570 8922
14097 7475 11692
14098 13167 9388
14099 10387 11688
14100 12318 9394
14101 11632 8924
14102 12707 9964
14103 0 11694
14104 12318 10831
14105 10765 8603
14106 8721 10832
14107 10997 11707
14108 10723 6388
14109 12028 9400
14110 11760 9402
14111 10387 11704
14112 11960 10811
14113 11578 11706
14114 11412 7448
14115 11413 7442
14116 7907 11709
14117 10988 8827
14118 12418 9419
14119 5061 11728
14120 8052 11714
14121 11331 9410
14122 6616 11727
14123 10389 11726
14124 9890 11713
14125 7475 11733
14126 11253 9412
14127 11618 11718
14128 8052 11730
14129 9465 11717
14130 12014 9427
14131 7335 11738
14132 12318 11716
14133 12638 11739
14134 10171 11719
14135 7335 11723
14136 7346 11734
14137 9005 11720
14138 12140 9416
14139 8329 10731
14140 12636 1355
14141 11578 9423
14142 9465 11729
14143 7475 11732
14144 9070 11742
14145 11578 6775
14146 12638 11743
14147 11428 8681
14148 12707 7214
14149 12707 10732
14150 12707 10733
14151 13131 9438
14152 7486 11757
14153 12707 8930
14154 7486 11748
14155 12274 9436
14156 9070 10787
14157 5004 11753
14158 11932 11758
14159 12274 9434
14160 12140 8929
14161 12987 9439
14162 11618 11751
14163 12274 9435
14164 12274 11749
14165 12275 6266
14166 13169 9449
14167 11083 9446
14168 11441 6943
14169 7313 11759
14170 12450 9450
14171 10057 11763
14172 10498 11762
14173 9001 11761
14174 10389 11769
14175 0 11766
14176 10389 11770
14177 11816 11765
14178 11852 9454
14179 12318 11058
14180 9321 11773
14181 12293 9452
14182 12634 5048
14183 5023 11057
14184 11083 9462
14185 11666 11783
14186 9005 11784
14187 11082 5752
14188 9071 11056
14189 13224 648
14190 9071 10874
14191 12875 11795
14192 7486 11788
14193 9048 11786
14194 7486 11790
14195 11841 11791
14196 11428 11794
14197 5211 10840
14198 12640 8934
14199 12987 7464
14200 8569 11000
14201 12611 6331
14202 5004 10894
14203 10057 10734
14204 11620 7009
14205 12987 8802
14206 12431 11811
14207 11588 9490
14208 13132 9488
14209 8569 11802
14210 6857 11071
14211 9299 11803
14212 12268 9475
14213 11441 9477
14214 10989 2686
14215 11578 9480
14216 10387 11806
14217 10171 11854
14218 12707 1359
14219 11544 11821
14220 6897 11823
14221 6897 11823
14222 6770 11823
14223 12638 8338
14224 12707 8438
14225 9006 11814
14226 12318 9502
14227 11578 11815
14228 0 11819
14229 10988 3823
14230 3546 11061
14231 10988 9500
14232 10988 9503
14233 11629 5417
14234 12617 9510
14235 12617 9510
14236 12570 8
14237 12274 660
14238 12274 660
14239 12791 11825
14240 10492 11834
14241 12135 11833
14242 12274 10998
14243 11955 4814
14244 11955 1176
14245 12960 10951
14246 13021 10952
14247 12628 8514
14248 9070 11842
14249 12020 9523
14250 8054 11224
14251 12450 9019
14252 7093 10751
14253 5001 11223
14254 12638 9025
14255 11614 11847
14256 5004 11221
14257 11441 11849
14258 11618 11848
14259 12450 6496
14260 12275 4010
14261 6514 10973
14262 9780 11859
14263 10389 11860
14264 12744 9531
14265 12719 7480
14266 11350 7483
14267 11760 6273
14268 11578 11861
14269 10979 6196
14270 10057 11865
14271 12564 8633
14272 11322 8634
14273 12154 7485
14274 12450 9541
14275 10171 11868
14276 5219 10967
14277 5258 10970
14278 5211 10924
14279 4723 11885
14280 12958 6462
14281 11094 6463
14282 11083 10964
14283 11578 8546
14284 13147 10966
14285 12450 11875
14286 7486 11877
14287 11760 7488
14288 6915 11884
14289 9048 11876
14290 12707 11886
14291 11837 6461
14292 13147 10965
14293 12318 7491
14294 12318 7491
14295 11826 6460
14296 0 11879
14297 11578 8380
14298 13147 9551
14299 13052 10812
14300 12136 11880
14301 11666 11881
14302 12155 6458
14303 11083 6464
14304 7486 11883
14305 12318 10968
14306 11603 6467
14307 11094 668
14308 10926 4702
14309 6915 11873
14310 9124 11890
14311 13147 9622
14312 11618 669
14313 0 11902
14314 6589 11903
14315 12318 9552
14316 11197 11892
14317 11441 9562
14318 12318 9561
14319 0 11900
14320 11441 9556
14321 0 11904
14322 12354 9621
14323 12450 11894
14324 11968 11893
14325 12691 11895
14326 10389 11897
14327 5203 10925
14328 2291 11093
14329 11441 11889
14330 6915 11986
14331 10057 11985
14332 12434 11092
14333 12318 9555
14334 10626 11909
14335 9070 11908
14336 12990 4257
14337 6589 11127
14338 4742 10801
14339 10979 5418
14340 13160 3612
14341 11652 10720
14342 6915 11916
14343 10626 11916
14344 12028 7230
14345 10979 7227
14346 11618 9577
14347 12020 11913
14348 11652 7495
14349 12875 9573
14350 9074 11925
14351 9966 11919
14352 10389 11912
14353 10389 11924
14354 12601 8720
14355 12476 5419
14356 10988 6853
14357 12548 11937
14358 12548 11929
14359 9070 11930
14360 9465 11936
14361 11441 11928
14362 10389 11928
14363 11760 6742
14364 12987 11024
14365 12614 9585
14366 5004 11023
14367 9882 11938
14368 12960 7499
14369 7348 11945
14370 10436 11944
14371 12564 11947
14372 13167 11941
14373 12318 8360
14374 6864 11950
14375 9005 11043
14376 7307 11949
14377 12318 11952
14378 11103 9589
14379 9005 11951
14380 12704 6015
14381 11441 10956
14382 12318 5791
14383 10979 10761
14384 12987 6439
14385 11620 8522
14386 11578 9601
14387 11956 9595
14388 11441 3330
14389 11312 9598
14390 11760 9603
14391 9761 11959
14392 13056 8659
14393 6589 11977
14394 5563 11977
14395 6738 11978
14396 10661 11978
14397 10661 11978
14398 10979 6723
14399 10979 6723
14400 11619 11018
14401 12617 9613
14402 11785 9611
14403 5004 11963
14404 12164 8654
14405 12704 8657
14406 12450 9605
14407 10979 11964
14408 12234 9612
14409 10171 11972
14410 11830 9608
14411 12408 8335
14412 10057 11980
14413 12723 9617
14414 12450 9618
14415 12984 5428
14416 12136 2283
14417 11801 7044
14418 11614 3541
14419 12318 7046
14420 11760 9625
14421 11441 9628
14422 6738 11086
14423 11441 9632
14424 11760 9626
14425 6897 11988
14426 12450 11988
14427 10577 11088
14428 10057 11991
14429 10057 11992
14430 6616 11087
14431 10216 11995
14432 12318 9635
14433 9048 11994
14434 10249 11990
14435 12318 9637
14436 0 11997
14437 10115 10972
14438 12601 9648
14439 12987 7513
14440 13021 8557
14441 12322 12019
14442 10626 12007
14443 9070 12013
14444 9683 12002
14445 7558 12011
14446 0 10814
14447 12753 12008
14448 9470 10770
14449 6589 12030
14450 11021 6319
14451 13160 6726
14452 5589 11019
14453 9137 11020
14454 5001 11022
14455 12707 4085
14456 12656 9663
14457 12707 8664
14458 11441 8288
14459 11442 12037
14460 12712 9668
14461 8052 12033
14462 12318 10785
14463 9780 12035
14464 12543 9658
14465 12707 9658
14466 12318 12027
14467 11760 6830
14468 11174 9670
14469 12450 9671
14470 9070 12041
14471 12197 12039
14472 12450 12043
14473 6616 12040
14474 12273 6258
14475 11253 8805
14476 8651 11072
14477 7335 10762
14478 12200 5139
14479 9070 12056
14480 12950 12046
14481 13021 7522
14482 11816 12047
14483 9005 10778
14484 5011 12055
14485 12480 7017
14486 11799 12050
14487 10988 5136
14488 12318 8595
14489 5011 10990
14490 12611 12057
14491 13167 688
14492 12318 2154
14493 6915 10941
14494 12322 9686
14495 13167 9688
14496 12318 9695
14497 0 12058
14498 5004 12062
14499 9070 12060
14500 11618 8289
14501 11666 9693
14502 12792 12065
14503 11253 9696
14504 11253 12068
14505 11174 12070
14506 11666 12061
14507 11666 9698
14508 0 12071
14509 11830 12075
14510 9110 12079
14511 12721 6664
14512 12719 9704
14513 12948 7532
14514 4723 10768
14515 6770 12096
14516 12318 6834
14517 9460 10802
14518 11045 9707
14519 11045 7536
14520 5001 12083
14521 10408 12098
14522 12480 9709
14523 6824 12084
14524 6915 12097
14525 6824 12085
14526 10057 12085
14527 11837 9712
14528 9188 12091
14529 12450 12090
14530 12450 12092
14531 11666 12094
14532 6426 11041
14533 10661 11041
14534 12179 4448
14535 12638 5097
14536 4588 10763
14537 11801 6981
14538 12154 12103
14539 11103 8792
14540 8052 10875
14541 6915 12107
14542 5011 10748
14543 6764 12101
14544 6623 12101
14545 6952 11064
14546 13160 10844
14547 8047 10826
14548 9874 12106
14549 6921 12108
14550 0 12102
14551 11844 12110
14552 7548 12109
14553 11844 697
14554 11441 12113
14555 11253 12114
14556 12028 7544
14557 11428 9741
14558 0 10864
14559 10057 12142
14560 7346 12146
14561 9059 12148
14562 12739 7550
14563 5004 12150
14564 12273 12153
14565 10387 10861
14566 11858 12157
14567 7335 12131
14568 9070 12137
14569 9447 12143
14570 9082 12145
14571 6864 12145
14572 10988 8781
14573 9026 12156
14574 7014 10828
14575 11965 9751
14576 9882 12152
14577 6620 11128
14578 6616 10735
14579 12274 10735
14580 11253 7238
14581 12713 8941
14582 11457 8942
14583 12998 12162
14584 12318 10848
14585 10988 5322
14586 12034 702
14587 7486 10865
14588 13021 12169
14589 7686 12167
14590 12564 12167
14591 10979 12172
14592 11253 12173
14593 9780 12177
14594 12136 12174
14595 11187 6867
14596 12407 6871
14597 6589 11047
14598 12165 9768
14599 6589 10846
14600 11187 6873
14601 6857 10847
14602 11965 2285
14603 7567 12178
14604 11441 12187
14605 9780 12182
14606 9780 12182
14607 12407 9766
14608 10389 12186
14609 11955 3478
14610 10988 3478
14611 11955 4000
14612 10988 8811
14613 11955 706
14614 9539 11074
14615 8052 10753
14616 3327 11077
14617 12318 9784
14618 11493 9776
14619 12601 8402
14620 6738 10819
14621 9070 12189
14622 12028 12189
14623 9188 11076
14624 12450 7022
14625 11618 9787
14626 9995 12194
14627 9321 12193
14628 9465 12190
14629 8052 12195
14630 8052 12195
14631 9947 12191
14632 11578 12198
14633 11578 12199
14634 9631 11129
14635 6644 11129
14636 12944 8943
14637 11253 4619
14638 12231 2125
14639 13167 6442
14640 12231 5735
14641 6589 12210
14642 7497 12230
14643 11619 6788
14644 12273 9810
14645 12450 7565
14646 12154 6116
14647 12273 9813
14648 11760 12229
14649 12200 12222
14650 6864 10806
14651 12450 9818
14652 12175 12233
14653 11760 9806
14654 10387 12223
14655 12985 6787
14656 12985 6787
14657 13031 12228
14658 12985 9819
14659 12985 12226
14660 12450 6782
14661 5080 10755
14662 12942 8686
14663 12273 8388
14664 12273 6784
14665 4739 12218
14666 12791 7569
14667 13070 3987
14668 11045 6629
14669 13070 8611
14670 9890 10721
14671 7486 12238
14672 10171 12236
14673 11578 12242
14674 9321 12244
14675 9321 12240
14676 9070 12239
14677 10171 12237
14678 12450 710
14679 12450 712
14680 6902 12258
14681 12450 8572
14682 11827 6082
14683 5034 10736
14684 12706 9834
14685 11103 12255
14686 0 12246
14687 9465 12253
14688 0 12250
14689 11103 12250
14690 11666 12248
14691 0 12254
14692 12200 9830
14693 9005 12256
14694 12528 8736
14695 11578 12261
14696 11760 8732
14697 12875 9842
14698 11441 8733
14699 11760 12263
14700 11427 9838
14701 11844 9839
14702 8052 12266
14703 11618 12272
14704 12601 5027
14705 4723 10749
14706 6589 10749
14707 9540 12276
14708 11262 9848
14709 11760 6889
14710 12476 1189
14711 8052 12280
14712 12018 9852
14713 12433 11050
14714 5004 12277
14715 12450 10870
14716 5004 12283
14717 9882 12278
14718 8052 10779
14719 10571 12279
14720 12450 9853
14721 11760 9854
14722 5004 12290
14723 9070 12288
14724 11760 12292
14725 9947 12294
14726 8569 12296
14727 10617 12295
14728 10988 9863
14729 11826 12297
14730 11760 8947
14731 10988 12299
14732 12984 12299
14733 12984 9858
14734 12432 7584
14735 9769 12301
14736 9769 12306
14737 12984 9869
14738 12984 9870
14739 12318 12307
14740 12984 9866
14741 12480 7588
14742 12139 12308
14743 5011 10737
14744 9070 12316
14745 8651 12326
14746 5001 12327
14747 6486 10944
14748 10979 6168
14749 8052 12320
14750 11427 12325
14751 11578 12324
14752 12164 6928
14753 8054 11060
14754 12273 7600
14755 12614 6923
14756 12691 6922
14757 12638 5056
14758 12539 9886
14759 12273 8763
14760 5011 12331
14761 9460 12330
14762 12638 9891
14763 11253 6930
14764 12638 9881
14765 12476 9884
14766 11253 8478
14767 12140 35
14768 10387 12332
14769 12638 10808
14770 9005 12341
14771 10756 10722
14772 10989 6929
14773 12638 6926
14774 11620 8365
14775 8506 10793
14776 9947 11383
14777 12318 9146
14778 12234 9896
14779 10079 12347
14780 11103 36
14781 12318 724
14782 12318 5334
14783 12029 7250
14784 12318 2263
14785 11595 7602
14786 9014 10738
14787 12318 9897
14788 11441 7252
14789 12450 12349
14790 11441 2262
14791 12744 9900
14792 11578 9901
14793 12450 8247
14794 9114 12350
14795 7335 12351
14796 13188 8505
14797 5034 12355
14798 5034 12355
14799 10582 10903
14800 12618 12353
14801 13167 7605
14802 12984 9905
14803 9070 11835
14804 12010 12416
14805 12139 7612
14806 7081 10928
14807 5171 11131
14808 7486 11131
14809 9070 12362
14810 13136 6207
14811 9890 12365
14812 11253 8337
14813 11253 9914
14814 11499 7610
14815 11270 12361
14816 11544 9913
14817 11366 12371
14818 9070 12364
14819 11666 12368
14820 9070 12370
14821 13237 5949
14822 11760 5208
14823 11297 8851
14824 12941 4550
14825 12941 8727
14826 8047 10803
14827 12564 11048
14828 12132 9920
14829 11484 7620
14830 11785 9921
14831 11441 12378
14832 10389 12379
14833 12730 12387
14834 11866 10948
14835 6514 12390
14836 11618 12391
14837 11578 6418
14838 11253 12402
14839 11760 10849
14840 7635 12401
14841 11760 10850
14842 10650 10809
14843 11103 9938
14844 13021 12403
14845 12730 12392
14846 10492 12395
14847 13021 12396
14848 11578 12394
14849 6557 10945
14850 11253 10929
14851 7475 10876
14852 6514 10946
14853 11578 10947
14854 12640 8320
14855 6514 10904
14856 12707 6059
14857 12640 6157
14858 9801 10907
14859 6897 12404
14860 9890 10908
14861 12273 12405
14862 12339 9942
14863 6915 12409
14864 11430 8537
14865 11209 9946
14866 13162 9945
14867 6616 11054
14868 5061 11054
14869 11253 9953
14870 13032 7643
14871 12273 8754
14872 12594 6910
14873 12570 11055
14874 11253 8173
14875 9843 12422
14876 11764 12415
14877 11253 5348
14878 11618 5349
14879 11253 8953
14880 11792 8954
14881 13162 8952
14882 13162 8955
14883 9441 10930
14884 7015 10976
14885 10979 6517
14886 11441 9969
14887 5001 12436
14888 12450 12435
14889 11602 9971
14890 9022 12438
14891 9460 12439
14892 9022 12440
14893 11843 7654
14894 12126 12444
14895 11760 6656
14896 8651 10766
14897 6963 10766
14898 12275 6650
14899 9070 12449
14900 11591 9985
14901 12337 9985
14902 8054 12448
14903 12275 9984
14904 11441 11010
14905 12450 11009
14906 7927 11009
14907 6864 11011
14908 12942 9986
14909 11800 5453
14910 10979 12455
14911 6589 12454
14912 6770 12452
14913 6770 12452
14914 10979 12452
14915 12450 5975
14916 9780 12451
14917 9780 12451
14918 11841 12459
14919 11826 12465
14920 5717 10804
14921 8016 10804
14922 12273 6667
14923 12564 6667
14924 12273 12468
14925 10979 7659
14926 8052 10914
14927 6963 12470
14928 11253 12477
14929 8052 10912
14930 12476 12479
14931 7686 12484
14932 6616 10839
14933 12638 9994
14934 12638 10006
14935 10979 8297
14936 5011 12475
14937 5011 12475
14938 12638 12475
14939 11253 7660
14940 10979 10003
14941 11253 7658
14942 6963 12472
14943 0 12482
14944 12273 10005
14945 9191 12469
14946 8519 12469
14947 6616 12467
14948 11618 3916
14949 10989 5971
14950 7528 10877
14951 10988 10878
14952 10988 5689
14953 11103 10020
14954 7437 12493
14955 7437 12493
14956 11253 10009
14957 12987 12495
14958 10492 12495
14959 10387 12494
14960 12638 12496
14961 12564 10019
14962 12564 12491
14963 8052 12502
14964 11427 12499
14965 11816 8639
14966 12488 4877
14967 12318 4874
14968 11350 12521
14969 9997 11015
14970 10419 12520
14971 12126 8645
14972 11816 12510
14973 11801 6704
14974 11830 10022
14975 6963 10818
14976 11760 7662
14977 11190 12505
14978 9840 12514
14979 12318 12515
14980 11578 12508
14981 5004 11016
14982 5001 12516
14983 12564 7663
14984 10171 12518
14985 11760 6695
14986 10769 749
14987 11826 11070
14988 10661 10841
14989 4824 11053
14990 8052 11053
14991 10626 12527
14992 6864 11108
14993 11103 8191
14994 10988 7144
14995 5001 11107
14996 6565 11109
14997 4723 10931
14998 11962 6214
14999 9992 11110
15000 12471 7139
15001 11427 10050
15002 12948 8891
15003 12450 10045
15004 9521 12531
15005 11618 10046
15006 12318 12530
15007 11816 10042
15008 12318 10047
15009 11741 3687
15010 11741 10051
15011 10537 12536
15012 11578 8361
15013 5623 10942
15014 9610 12538
15015 11618 10064
15016 5004 12546
15017 10389 12540
15018 11652 7071
15019 10979 10058
15020 9070 11091
15021 12318 12537
15022 7486 12549
15023 12450 10069
15024 0 12551
15025 10456 12555
15026 9966 12556
15027 11253 12552
15028 9843 12553
15029 5004 12559
15030 8052 12559
15031 6589 10897
15032 9890 12562
15033 13165 6107
15034 0 12557
15035 11331 7683
15036 6589 12566
15037 0 12565
15038 7486 12561
15039 12376 10086
15040 9780 10862
15041 9780 12568
15042 12450 10823
15043 9070 12572
15044 6915 12582
15045 7486 12579
15046 9780 12574
15047 11792 12578
15048 10084 12567
15049 9640 12584
15050 12548 8748
15051 11428 8749
15052 11441 12591
15053 12973 6904
15054 12274 7693
15055 12791 8175
15056 11755 766
15057 13059 10099
15058 12318 12592
15059 10436 12592
15060 10389 12589
15061 12564 4540
15062 12973 11051
15063 6864 11052
15064 11826 7079
15065 12942 12596
15066 9114 12597
15067 12707 10101
15068 12594 6641
15069 3476 11006
15070 11760 8119
15071 8052 11005
15072 4602 10891
15073 12570 12598
15074 11103 12599
15075 11394 6643
15076 11618 10102
15077 10436 10739
15078 10216 12608
15079 5948 10829
15080 5649 12600
15081 6897 11007
15082 12476 7696
15083 12458 4436
15084 12609 6561
15085 12707 6114
15086 6616 12615
15087 9106 12616
15088 12318 771
15089 12450 7699
15090 12318 6275
15091 12450 7697
15092 12480 10110
15093 12480 12612
15094 9013 10986
15095 4690 10933
15096 11620 6262
15097 12273 10934
15098 11578 12619
15099 12318 10114
15100 12140 8555
15101 5080 12623
15102 7457 10981
15103 12984 6548
15104 12984 10122
15105 11427 10119
15106 12265 10120
15107 10436 12620
15108 12450 8142
15109 9460 12633
15110 8052 12633
15111 7093 10754
15112 8054 10980
15113 12139 12642
15114 12450 10124
15115 12995 12635
15116 7486 10781
15117 5004 12626
15118 9465 12639
15119 10769 8455
15120 12614 6540
15121 11441 2760
15122 9001 12643
15123 9001 12644
15124 7486 11116
15125 10198 11117
15126 11441 7704
15127 0 12645
15128 11441 12647
15129 13167 12649
15130 7335 12653
15131 13167 12648
15132 11620 12650
15133 9882 12650
15134 9460 12651
15135 6514 12652
15136 11826 7154
15137 5001 11115
15138 11826 11114
15139 13168 7153
15140 11441 6964
15141 12318 7707
15142 11441 11062
15143 7548 10943
15144 7548 12658
15145 12450 8442
15146 11837 10138
15147 11837 10141
15148 7346 12659
15149 12990 12660
15150 0 12661
15151 11331 12662
15152 10595 12665
15153 12987 8083
15154 7548 12664
15155 12028 10154
15156 6420 12668
15157 11620 11134
15158 11760 10157
15159 11760 10157
15160 12139 12667
15161 10582 12677
15162 11578 12674
15163 12985 6635
15164 12990 5898
15165 10492 11001
15166 11578 12683
15167 12358 12689
15168 12358 12680
15169 11755 7719
15170 10171 12688
15171 11331 10167
15172 9841 10833
15173 11755 12679
15174 11755 12685
15175 8047 10740
15176 8047 11003
15177 12548 10160
15178 8047 11004
15179 8047 12682
15180 9890 12681
15181 6963 11002
15182 6628 11112
15183 12274 4566
15184 12450 10177
15185 6205 10898
15186 8052 12695
15187 7346 12692
15188 11841 10170
15189 12450 12697
15190 12034 12690
15191 12450 10175
15192 6954 10992
15193 3357 10994
15194 13238 6604
15195 10988 6591
15196 12268 6595
15197 12024 783
15198 10769 8468
15199 11187 6586
15200 10767 5936
15201 12407 10178
15202 7015 10991
15203 6864 12702
15204 12132 10197
15205 12318 7730
15206 10988 12709
15207 13159 10190
15208 9059 10996
15209 6589 10995
15210 12407 8273
15211 10988 10205
15212 10988 10211
15213 7015 10993
15214 7015 10993
15215 4739 12705
15216 10492 12705
15217 6770 12701
15218 11578 10186
15219 11312 10181
15220 12407 10180
15221 9070 12703
15222 12564 12708
15223 6766 12710
15224 12564 12720
15225 9610 12722
15226 0 12726
15227 12318 10218
15228 6770 11106
15229 0 12754
15230 12318 7123
15231 6864 11105
15232 12136 7125
15233 12264 10234
15234 12564 10226
15235 11578 10220
15236 8052 10834
15237 4723 12735
15238 12001 12736
15239 12945 8300
15240 9440 12732
15241 12945 10229
15242 11666 10221
15243 0 12733
15244 12450 12737
15245 12450 12737
15246 12318 12740
15247 12318 10232
15248 9070 12741
15249 10057 12741
15250 12450 10225
15251 12136 12748
15252 12564 12745
15253 9070 12747
15254 10988 2762
15255 11103 7737
15256 11103 10238
15257 11083 11135
15258 11760 12763
15259 11441 12761
15260 6915 11136
15261 7678 12760
15262 11844 12756
15263 11826 12757
15264 6915 12768
15265 0 12765
15266 12707 6939
15267 12712 12770
15268 9106 10784
15269 11851 10857
15270 11441 7739
15271 11441 10815
15272 9473 12773
15273 11174 12775
15274 12123 12774
15275 9005 12778
15276 10527 12216
15277 6915 12209
15278 7548 10935
15279 7437 10958
15280 9070 12206
15281 12638 7563
15282 12322 12214
15283 9070 12787
15284 11826 10246
15285 9070 12786
15286 10389 12208
15287 6857 12212
15288 10217 12213
15289 11932 5435
15290 12450 6199
15291 11863 12522
15292 11863 10250
15293 12197 10027
15294 8052 12789
15295 0 12524
15296 11863 10037
15297 9321 11068
15298 12987 7769
15299 11322 7771
15300 11126 7742
15301 8834 12803
15302 10684 12804
15303 10684 12317
15304 7348 12805
15305 12154 12808
15306 0 12801
15307 12450 10274
15308 0 12816
15309 11497 10270
15310 11497 10270
15311 10492 10867
15312 12064 10269
15313 10436 12814
15314 11578 12813
15315 11666 12811
15316 11297 12819
15317 6514 12832
15318 12450 10794
15319 10988 10290
15320 11297 8495
15321 11415 7758
15322 6960 12818
15323 11322 7748
15324 11253 12821
15325 12707 10280
15326 9321 10851
15327 11253 12835
15328 11870 10284
15329 11427 10288
15330 12450 12829
15331 12318 8266
15332 10757 801
15333 6770 12834
15334 7486 12827
15335 12318 8448
15336 9235 12828
15337 6514 12830
15338 5001 12843
15339 12638 10380
15340 11960 10304
15341 10492 12846
15342 7335 12847
15343 10953 10379
15344 11960 5515
15345 0 12933
15346 12318 8357
15347 12318 10378
15348 11417 833
15349 11312 12842
15350 11103 10299
15351 12744 10312
15352 6616 12851
15353 9005 12855
15354 12139 7800
15355 12564 12859
15356 10399 12850
15357 10399 12850
15358 0 12922
15359 12948 12854
15360 13059 12857
15361 8591 12856
15362 11459 5487
15363 6915 12925
15364 13059 10309
15365 12564 12923
15366 13169 12853
15367 12691 6131
15368 11841 10320
15369 7348 12869
15370 11863 12868
15371 12450 10321
15372 11441 7782
15373 13167 12867
15374 13036 12861
15375 10880 4280
15376 10975 7816
15377 0 12863
15378 9048 12928
15379 12318 12880
15380 12318 10325
15381 9005 12887
15382 9070 12874
15383 11270 12890
15384 12318 12876
15385 8591 12893
15386 11578 12884
15387 11620 4347
15388 11760 5509
15389 10938 837
15390 11253 10374
15391 12617 10371
15392 12634 838
15393 6770 12881
15394 8052 12881
15395 10979 7834
15396 11760 10323
15397 4717 12885
15398 12318 7833
15399 6864 12932
15400 9197 12882
15401 11851 10327
15402 10979 10331
15403 8052 12898
15404 10979 5495
15405 5649 12896
15406 10988 5493
15407 13169 10367
15408 6915 12905
15409 11253 10335
15410 11441 12931
15411 12638 12904
15412 11430 12901
15413 11666 12907
15414 13165 7787
15415 7927 12929
15416 13067 12908
15417 9761 12909
15418 9070 12926
15419 10600 12916
15420 11459 842
15421 10057 12913
15422 7348 12915
15423 9812 11779
15424 11441 12917
15425 11801 10358
15426 12707 10342
15427 12707 845
15428 9321 11778
15429 12318 8932
15430 6963 12912
15431 12458 8316
15432 11843 7845
15433 12318 10353
15434 12235 12921
15435 13052 12921
15436 11760 7847
15437 13167 10349
15438 13167 12919
15439 13167 12919
15440 10988 5516
15441 12319 7843
15442 10988 5520
15443 11760 3729
15444 12318 10351
15445 7486 12934
15446 12480 2335
15447 11837 3701
15448 11578 2336
15449 12105 858
15450 11046 3991
15451 7093 13220
15452 9460 13220
15453 6631 13219
15454 6514 12935
15455 13132 10648
15456 12564 7848
15457 7486 10750
15458 9005 12939
15459 11578 10651
15460 11312 8317
15461 12707 12946
15462 11174 903
15463 9780 12937
15464 10057 12937
15465 11792 8333
15466 0 12943
15467 12450 10393
15468 12450 10743
15469 6864 10743
15470 12450 10400
15471 12450 10397
15472 12318 10816
15473 0 12955
15474 6589 13236
15475 9874 13234
15476 12273 7999
15477 9890 13235
15478 12273 7858
15479 10979 12959
15480 9022 10807
15481 6616 10788
15482 0 12962
15483 5406 12964
15484 11253 8008
15485 12273 8003
15486 12273 6260
15487 12264 5622
15488 9460 12968
15489 12274 12971
15490 12274 12971
15491 11544 10824
15492 0 12967
15493 11816 12970
15494 11174 10425
15495 11816 12975
15496 12154 12981
15497 12154 12980
15498 7335 12969
15499 11618 10699
15500 11253 10700
15501 10456 12992
15502 10715 12992
15503 6902 13243
15504 9048 13246
15505 11578 10705
15506 12338 10698
15507 12950 13244
15508 4717 12989
15509 4717 12989
15510 9048 10899
15511 9070 12999
15512 12564 10438
15513 11647 10703
15514 10988 10634
15515 10988 3750
15516 10387 13005
15517 10436 13215
15518 7093 13213
15519 12476 8465
15520 9805 13214
15521 12450 10445
15522 12563 10439
15523 10387 13217
15524 11578 7945
15525 11841 13015
15526 10988 5531
15527 0 13016
15528 12480 7876
15529 13021 10446
15530 12034 8358
15531 10171 13018
15532 12275 10624
15533 0 13209
15534 7348 13209
15535 12461 10455
15536 12273 13019
15537 10571 13019
15538 10571 13019
15539 9683 13022
15540 10577 13026
15541 11044 5655
15542 12476 10459
15543 9024 10771
15544 11441 7983
15545 11312 10468
15546 11441 10466
15547 3220 13231
15548 8054 13231
15549 10987 10472
15550 9056 13230
15551 12273 7885
15552 10571 13229
15553 6589 13030
15554 11441 10475
15555 10599 13033
15556 13167 13028
15557 12105 10706
15558 7437 13247
15559 5011 13038
15560 7701 13042
15561 6915 13040
15562 7348 13039
15563 5004 13045
15564 6963 13047
15565 11441 10708
15566 6864 13044
15567 7307 13046
15568 13052 10476
15569 7307 13048
15570 6616 13041
15571 12629 13043
15572 11441 6174
15573 11760 13053
15574 11441 10813
15575 11312 6044
15576 9321 13233
15577 10741 4538
15578 12630 10675
15579 11322 7892
15580 11312 925
15581 9761 13064
15582 12471 6175
15583 10499 13060
15584 6963 13057
15585 11496 7990
15586 12318 8418
15587 10979 10678
15588 8052 13066
15589 12028 13062
15590 13023 13072
15591 10436 13063
15592 11442 13068
15593 11126 8064
15594 11866 10718
15595 12875 13079
15596 12028 10506
15597 9195 13077
15598 12329 13081
15599 11768 13078
15600 9441 13082
15601 12450 10691
15602 8578 13084
15603 11253 13241
15604 12421 10515
15605 6866 13088
15606 12318 7900
15607 13167 8309
15608 6687 13091
15609 7486 13242
15610 12707 13090
15611 9640 13092
15612 12318 10522
15613 10626 13096
15614 12318 2349
15615 8519 13227
15616 11544 10526
15617 12721 10528
15618 11441 13109
15619 13129 936
15620 11187 8028
15621 6239 10910
15622 7486 13119
15623 0 13115
15624 0 13121
15625 11316 10536
15626 6893 13206
15627 5040 13207
15628 11253 10538
15629 8823 10881
15630 5034 10879
15631 3476 13123
15632 9906 13208
15633 11253 10539
15634 12638 10623
15635 10988 5573
15636 11350 10658
15637 10988 7909
15638 5589 13225
15639 10988 7977
15640 9460 10744
15641 9321 13128
15642 12318 10551
15643 12318 10551
15644 11350 10553
15645 9070 13127
15646 7486 13130
15647 12318 13126
15648 11312 13144
15649 11312 13140
15650 0 13145
15651 11441 13141
15652 9070 13139
15653 9005 13135
15654 11441 7934
15655 12275 5923
15656 12376 7938
15657 12275 1221
15658 12432 10631
15659 11222 10559
15660 11966 8467
15661 11190 10565
15662 0 13154
15663 9332 13210
15664 11314 3742
15665 4723 13149
15666 9496 13152
15667 12492 13151
15668 9801 13150
15669 11441 10564
15670 11312 10561
15671 8807 13163
15672 12590 10567
15673 11578 13164
15674 7686 13153
15675 12707 5650
15676 12275 8057
15677 10979 8049
15678 12993 8221
15679 12028 5801
15680 11837 10905
15681 11253 7916
15682 9780 13172
15683 7637 13223
15684 6857 10937
15685 0 13222
15686 7486 13177
15687 12466 10580
15688 11039 10586
15689 11312 8391
15690 11493 13174
15691 11288 13179
15692 11826 10583
15693 11578 950
15694 11760 3210
15695 12180 13180
15696 10752 8305
15697 12450 10911
15698 12318 13182
15699 12020 10593
15700 9904 13184
15701 11666 10590
15702 7486 13185
15703 10171 13186
15704 12318 5887
15705 6864 13221
15706 12476 952
15707 8743 13189
15708 0 13187
15709 12714 10596
15710 9048 10780
15711 12640 10604
15712 0 13193
15713 0 13196
15714 11760 10616
15715 11760 10640
15716 9070 13200
15717 12480 13203
15718 10456 13203
15719 10456 13203
15720 10171 13202
15721 11618 10614
15722 10436 13199
15723 13188 3212
15724 11652 3777
15725 11652 5600
15726 10988 4106
15727 10918 4054
15728 10988 6005
15729 13564 0
15730 13564 0
15731 13636 0
15732 13721 0
15733 13826 0
15734 13846 0
15735 14018 0
15736 14252 0
15737 14252 0
15738 14747 0
15739 14745 0
15740 14937 0
15741 14925 0
15742 13473 0
15743 13473 0
15744 13473 0
15745 13473 0
15746 13473 0
15747 13473 0
15748 13473 0
15749 13473 0
15750 14990 0
15751 15143 0
15752 15192 0
15753 15192 0
15754 15192 0
15755 15474 0
15756 15474 0
15757 15508 0
15758 15705 0
15759 15705 0
15760 13840 3325
15761 14705 3351
15762 13473 4783
15763 14183 4856
15764 13473 6366
15765 13473 5053
15766 13799 4365
15767 15193 5361
15768 12450 13493
15769 14633 13494
15770 6769 13495
15771 14029 13499
15772 11331 13497
15773 13473 561
15774 15488 11148
15775 15497 13503
15776 9788 13504
15777 15705 6524
15778 14629 13502
15779 12183 13505
15780 13564 6193
15781 15089 11146
15782 14017 13507
15783 11103 13298
15784 13488 10799
15785 11046 13506
15786 10595 13508
15787 14884 11154
15788 14627 11155
15789 14294 10852
15790 15451 8977
15791 15627 7292
15792 13826 11158
15793 14747 11079
15794 13473 11133
15795 11841 13522
15796 14990 7296
15797 14747 7271
15798 10139 13318
15799 14990 13519
15800 13557 13529
15801 14627 13518
15802 11441 13521
15803 14627 11160
15804 9780 13531
15805 13826 8980
15806 14622 13520
15807 14627 13536
15808 12564 13539
15809 14074 13538
15810 14627 13530
15811 14627 13530
15812 9780 13527
15813 14627 13517
15814 9780 13526
15815 13826 8989
15816 13832 8992
15817 11618 13524
15818 15643 13533
15819 9780 13525
15820 13826 13528
15821 14627 8991
15822 13574 11169
15823 11666 13540
15824 14627 13542
15825 14627 13542
15826 13826 13543
15827 14627 13545
15828 13780 13523
15829 13826 13537
15830 13473 8852
15831 13564 8994
15832 13832 11172
15833 14886 13548
15834 12028 13549
15835 13564 8997
15836 9465 13550
15837 0 13553
15838 0 13552
15839 13488 11173
15840 11428 13554
15841 14627 13559
15842 14627 13559
15843 15551 6814
15844 13473 11205
15845 15118 8694
15846 5010 13447
15847 14747 11036
15848 14001 7300
15849 15214 5375
15850 12135 13562
15851 15551 13560
15852 10626 13569
15853 15474 8456
15854 15451 9007
15855 0 13571
15856 15451 13563
15857 13832 13567
15858 7335 13583
15859 15451 11194
15860 15451 11196
15861 13760 11184
15862 14886 13577
15863 15089 13578
15864 7486 13584
15865 15705 5664
15866 14924 7311
15867 15536 11215
15868 15192 11210
15869 15192 10917
15870 5001 13588
15871 6589 13589
15872 14256 8712
15873 13832 11217
15874 14944 11218
15875 0 13590
15876 13488 10822
15877 15089 13591
15878 14747 7317
15879 14747 11228
15880 15091 7316
15881 14627 11233
15882 15545 7318
15883 11837 13606
15884 9070 13607
15885 14627 11234
15886 10599 13611
15887 14504 9035
15888 10171 13609
15889 12028 13604
15890 14627 13604
15891 14627 9029
15892 14627 11231
15893 13168 13608
15894 13696 11235
15895 13167 13603
15896 15474 13612
15897 14627 11236
15898 14627 13613
15899 14627 13610
15900 14627 13605
15901 14627 13605
15902 14725 11238
15903 14627 13615
15904 13636 5264
15905 15144 2218
15906 15474 9041
15907 13488 9040
15908 13636 7164
15909 14629 5378
15910 13636 4434
15911 15474 10869
15912 14463 11240
15913 14629 11239
15914 15089 2271
15915 14555 13619
15916 10389 13618
15917 14294 13622
15918 14845 11242
15919 13488 8510
15920 13473 10949
15921 13488 9046
15922 14217 13625
15923 13473 11249
15924 14990 11245
15925 12125 13626
15926 15561 11250
15927 10387 13627
15928 15089 13629
15929 11666 13628
15930 15451 8867
15931 14990 8872
15932 15452 11252
15933 11441 13633
15934 11441 13633
15935 15536 13634
15936 11844 13640
15937 14361 11269
15938 0 13643
15939 14054 13644
15940 11331 13635
15941 13665 13638
15942 10577 13646
15943 13572 11273
15944 13572 9064
15945 14001 9063
15946 15471 13654
15947 15627 11271
15948 14906 4082
15949 15451 11279
15950 5004 13442
15951 7335 13659
15952 7335 13661
15953 13021 13664
15954 14627 13663
15955 14627 9069
15956 14627 11290
15957 14627 9068
15958 14627 13666
15959 14627 11287
15960 12003 13474
15961 14046 13670
15962 12318 13672
15963 15618 11300
15964 12095 13674
15965 15618 11307
15966 13473 11303
15967 13473 8481
15968 14627 9081
15969 11441 13677
15970 11441 13677
15971 13826 11301
15972 0 13679
15973 14217 13675
15974 0 13669
15975 0 13682
15976 11841 13682
15977 13667 13690
15978 9780 13685
15979 9780 13678
15980 13826 13686
15981 13826 13684
15982 9780 13681
15983 11837 13687
15984 13799 13673
15985 12984 13680
15986 14028 9078
15987 11253 13692
15988 9048 13691
15989 14361 11313
15990 13473 8394
15991 13488 1162
15992 13660 6793
15993 13825 11030
15994 13473 11029
15995 9126 13698
15996 15089 11034
15997 14627 7342
15998 9001 13480
15999 13660 9095
16000 12630 13700
16001 13564 9094
16002 14597 13703
16003 13826 13706
16004 14627 11324
16005 15474 11325
16006 11816 13701
16007 0 13708
16008 14018 13705
16009 14627 13704
16010 13767 9100
16011 9070 13702
16012 14627 13713
16013 14074 11119
16014 14724 11327
16015 13473 7114
16016 13473 11335
16017 7692 13724
16018 14936 8876
16019 14936 7118
16020 15451 9105
16021 12450 13723
16022 14627 13716
16023 12985 13717
16024 14556 13725
16025 0 13718
16026 15451 13719
16027 14627 13720
16028 9070 13722
16029 10494 13489
16030 10633 13489
16031 6589 13740
16032 0 13739
16033 5001 13726
16034 8052 13726
16035 13473 9116
16036 15559 11338
16037 13473 11342
16038 14627 11120
16039 9070 13731
16040 14074 13732
16041 15643 9115
16042 7335 13734
16043 14627 13729
16044 14725 9111
16045 14627 13730
16046 14627 13733
16047 0 13736
16048 14627 9117
16049 14627 9117
16050 14627 13737
16051 14627 13737
16052 14725 11343
16053 15193 7360
16054 15193 8184
16055 14627 6767
16056 14906 6767
16057 13826 8680
16058 13826 8680
16059 15493 8678
16060 14745 9136
16061 5080 13742
16062 14253 9125
16063 14955 8259
16064 14001 9141
16065 15192 9130
16066 12713 13479
16067 0 13477
16068 14627 9142
16069 14627 9142
16070 11826 13478
16071 15192 11025
16072 5080 13746
16073 13473 9133
16074 9197 13741
16075 7475 13772
16076 15023 11379
16077 7346 13753
16078 7014 13753
16079 12466 13755
16080 13826 11375
16081 15478 11371
16082 15478 11371
16083 11174 13754
16084 14627 11369
16085 14627 11369
16086 13827 13757
16087 7348 13758
16088 13826 13756
16089 14906 9131
16090 10341 13752
16091 13846 11356
16092 14627 13745
16093 14627 13751
16094 10171 13761
16095 13667 13759
16096 11428 13322
16097 13826 13764
16098 13826 13764
16099 13665 13763
16100 13826 11368
16101 14627 11385
16102 13473 9149
16103 13473 5857
16104 14664 6553
16105 6616 13795
16106 5001 13802
16107 12450 13797
16108 15559 13796
16109 13826 9160
16110 13826 9160
16111 15474 9160
16112 15559 9154
16113 14627 9155
16114 14627 9155
16115 14293 11405
16116 8054 13776
16117 15474 9157
16118 14555 11407
16119 15474 13778
16120 13699 13777
16121 15627 11392
16122 14627 13784
16123 14627 13784
16124 15627 13785
16125 14555 13779
16126 14627 11403
16127 0 13794
16128 0 13791
16129 15089 11391
16130 14074 11399
16131 13826 11393
16132 13826 11393
16133 14627 11400
16134 14627 13789
16135 13636 13783
16136 13639 9152
16137 15478 10984
16138 15454 13803
16139 15551 11411
16140 15478 11410
16141 13846 5155
16142 13827 7031
16143 13473 7034
16144 13488 7375
16145 15193 9178
16146 6616 13822
16147 8052 13823
16148 8052 13823
16149 15080 13486
16150 13488 8447
16151 13473 9171
16152 13473 9171
16153 13557 13808
16154 13817 8818
16155 15451 11425
16156 14627 13812
16157 13473 10856
16158 15451 13806
16159 13557 13811
16160 12010 13810
16161 15089 13809
16162 13696 13807
16163 14745 10805
16164 15193 7030
16165 6963 13828
16166 13826 9186
16167 15451 9192
16168 13473 11445
16169 14884 13829
16170 14627 11440
16171 14627 9189
16172 13826 9184
16173 14159 7382
16174 15474 11443
16175 13801 11447
16176 14747 9183
16177 14859 11452
16178 10171 13834
16179 13826 11449
16180 13826 11449
16181 13826 13838
16182 13826 11451
16183 11319 13839
16184 9473 13841
16185 13801 8382
16186 6915 13843
16187 10387 13842
16188 11578 13844
16189 13473 10921
16190 13473 5385
16191 15144 11465
16192 6616 13870
16193 12707 13870
16194 13473 9203
16195 15559 8223
16196 15451 9214
16197 14677 11470
16198 14257 9199
16199 13826 13852
16200 13665 11466
16201 15474 11475
16202 15451 9206
16203 13846 9204
16204 15089 11483
16205 10436 13851
16206 7335 13855
16207 0 13862
16208 5004 13856
16209 11469 13863
16210 0 13858
16211 9210 13865
16212 13826 13866
16213 14627 9208
16214 14627 9208
16215 14252 9218
16216 13564 10772
16217 13564 11485
16218 13473 8284
16219 7348 13874
16220 11578 13873
16221 15384 13877
16222 12243 13878
16223 13564 13871
16224 13801 10845
16225 9070 13882
16226 6915 13880
16227 13826 11491
16228 15474 9226
16229 9070 13884
16230 13826 8648
16231 15509 8646
16232 13473 13393
16233 14888 9230
16234 15474 9231
16235 0 13319
16236 12318 13384
16237 14627 11502
16238 13021 13890
16239 12791 13887
16240 14963 13892
16241 14222 13889
16242 14884 13891
16243 15627 9233
16244 14258 13897
16245 14326 9237
16246 11578 13895
16247 12744 13899
16248 13574 11507
16249 13665 13896
16250 13826 5
16251 13826 11509
16252 15451 13900
16253 12730 13888
16254 15559 6607
16255 15497 13903
16256 13835 13904
16257 13799 6476
16258 13780 8549
16259 14159 9243
16260 15451 11511
16261 13826 9245
16262 13826 11513
16263 14672 9241
16264 13826 13907
16265 14504 11514
16266 14627 7396
16267 13695 5389
16268 14482 9249
16269 15451 11517
16270 14627 9246
16271 13052 13910
16272 13162 13910
16273 10171 13448
16274 12016 13911
16275 14504 11519
16276 15646 13916
16277 15451 13912
16278 14627 13915
16279 13826 13914
16280 14627 13917
16281 14482 13920
16282 14482 13920
16283 9780 13909
16284 9780 13925
16285 11666 13923
16286 13826 13913
16287 14627 13924
16288 14627 13919
16289 14294 7185
16290 13574 9253
16291 14884 11527
16292 14294 7399
16293 13665 13930
16294 13564 11535
16295 15118 11531
16296 13665 9260
16297 13826 11533
16298 10577 13936
16299 14721 13938
16300 13660 11065
16301 13660 11540
16302 15451 8354
16303 15192 11541
16304 14955 11066
16305 13660 9268
16306 8052 13947
16307 0 13948
16308 13780 13945
16309 15451 13951
16310 13780 13949
16311 14627 13946
16312 15627 3383
16313 14074 11555
16314 14747 9283
16315 14990 8285
16316 9057 13956
16317 15626 60
16318 13557 13962
16319 13564 13958
16320 13837 13959
16321 8052 13964
16322 12020 13967
16323 14833 11554
16324 13631 11562
16325 15454 7416
16326 10988 13386
16327 8569 13470
16328 12179 13976
16329 12450 13469
16330 13473 11574
16331 13473 11570
16332 13473 11575
16333 12450 13981
16334 13546 9318
16335 9874 13462
16336 7475 13998
16337 13473 10775
16338 6915 13999
16339 5011 13461
16340 7686 13311
16341 13564 11584
16342 14884 29
16343 15089 31
16344 12154 13307
16345 9070 13997
16346 14938 11596
16347 9780 13984
16348 14605 13987
16349 13555 13994
16350 13473 4275
16351 14627 9323
16352 15192 8322
16353 13473 14004
16354 13564 14005
16355 14175 14002
16356 13574 14003
16357 15692 8482
16358 15682 14010
16359 13816 14006
16360 12028 14015
16361 8052 14016
16362 14944 8483
16363 11427 14019
16364 13943 8860
16365 13473 7422
16366 14074 9343
16367 15192 11633
16368 13799 11621
16369 12984 14022
16370 13826 8236
16371 10057 14025
16372 13826 11616
16373 13488 14020
16374 7348 14024
16375 13665 11630
16376 15536 7098
16377 14990 7202
16378 14924 5297
16379 13586 11636
16380 13586 11636
16381 9074 14032
16382 10571 14037
16383 9070 14036
16384 15451 14034
16385 14627 11641
16386 11864 14040
16387 10577 14033
16388 10577 14033
16389 13827 11635
16390 14627 11638
16391 14627 11643
16392 14362 14038
16393 12548 14039
16394 14627 11644
16395 10577 14041
16396 15546 10786
16397 15192 619
16398 13557 9358
16399 14884 14045
16400 9683 14049
16401 11441 14048
16402 11760 13438
16403 13826 11650
16404 15539 14050
16405 9001 14052
16406 15451 14052
16407 15451 14052
16408 14443 14047
16409 13827 9366
16410 15193 8204
16411 15192 11654
16412 15192 11662
16413 13473 9367
16414 13473 9367
16415 12638 14057
16416 11253 14063
16417 13473 11096
16418 13766 14073
16419 13473 8430
16420 11331 14062
16421 6963 14062
16422 9755 14064
16423 12480 14060
16424 13167 14060
16425 7348 14068
16426 9070 14061
16427 11427 14070
16428 13780 14065
16429 13832 9437
16430 14257 7426
16431 14884 9369
16432 11578 14076
16433 14944 4948
16434 14906 11674
16435 9843 14086
16436 13564 10796
16437 12480 14083
16438 13846 8691
16439 10436 14078
16440 9947 14079
16441 12480 14085
16442 14627 14084
16443 14563 14080
16444 14906 14082
16445 13557 13445
16446 15559 9372
16447 6589 14087
16448 15193 2239
16449 15559 9386
16450 7348 14090
16451 13572 9383
16452 13801 14088
16453 14531 11684
16454 13996 14091
16455 14531 11685
16456 14955 7434
16457 13473 9390
16458 14074 7435
16459 13473 7432
16460 14563 9391
16461 13826 11688
16462 11578 14237
16463 14028 14625
16464 15089 11690
16465 15089 11690
16466 14627 9311
16467 14627 9311
16468 14504 15481
16469 13826 12963
16470 11830 14095
16471 14884 9312
16472 15452 4554
16473 14886 8364
16474 14990 8925
16475 11578 14103
16476 13832 14101
16477 14106 4809
16478 12318 14105
16479 15474 9397
16480 15023 7440
16481 5589 14108
16482 14627 11700
16483 10389 13859
16484 14628 14109
16485 12450 14104
16486 14627 14107
16487 14628 14110
16488 14944 11705
16489 12354 14112
16490 14627 14113
16491 13602 7444
16492 13602 7445
16493 7501 14115
16494 14231 11728
16495 8052 13316
16496 8052 13316
16497 13473 14119
16498 5001 14119
16499 14398 639
16500 12014 13389
16501 13473 11736
16502 15384 11735
16503 13572 14139
16504 9995 14140
16505 12638 14140
16506 11441 13312
16507 15546 14117
16508 13547 10896
16509 15474 9427
16510 13473 6247
16511 7335 14122
16512 7335 14121
16513 12318 14128
16514 14217 9414
16515 11666 14143
16516 11334 14126
16517 14884 14136
16518 13473 8831
16519 13473 7062
16520 14163 11744
16521 13849 14146
16522 12010 14144
16523 13943 13490
16524 13446 6194
16525 9070 14150
16526 11618 14150
16527 7457 14156
16528 7457 14160
16529 0 14153
16530 12791 14149
16531 15192 5065
16532 15474 9443
16533 15192 8779
16534 15451 6942
16535 15474 6942
16536 12450 14165
16537 13573 9448
16538 14963 9445
16539 8052 14167
16540 14963 11771
16541 13557 14168
16542 13826 14171
16543 15143 5050
16544 14389 11772
16545 13826 8761
16546 15089 11774
16547 12136 14180
16548 14990 11776
16549 14482 11059
16550 13826 7
16551 15453 9461
16552 7927 14187
16553 15192 8958
16554 15023 9464
16555 9071 14184
16556 15559 13292
16557 11544 14188
16558 14627 9463
16559 14627 9463
16560 14444 9458
16561 12293 14197
16562 13488 9466
16563 11578 14194
16564 14650 14190
16565 13767 14195
16566 14627 9468
16567 14627 11797
16568 14627 14199
16569 14627 14199
16570 14627 14198
16571 15089 14201
16572 14671 7468
16573 13473 9474
16574 14627 9485
16575 11618 14214
16576 11618 14214
16577 14221 9481
16578 15703 14205
16579 10492 14206
16580 11428 14209
16581 13473 14209
16582 13564 14210
16583 14627 11805
16584 14627 11805
16585 15471 11804
16586 14627 11810
16587 14627 11810
16588 13573 11809
16589 13826 14211
16590 10387 14213
16591 14884 14207
16592 13826 9483
16593 13826 14208
16594 14627 9478
16595 9070 14212
16596 14605 3674
16597 14725 14216
16598 9780 14674
16599 14627 11198
16600 0 15464
16601 0 15464
16602 14627 11853
16603 14627 13580
16604 14886 15462
16605 14422 14230
16606 15192 8399
16607 13473 9499
16608 13473 11823
16609 15451 11813
16610 13825 9493
16611 6897 14232
16612 13488 14225
16613 12318 14225
16614 15451 11818
16615 14030 11815
16616 10387 14218
16617 12875 14224
16618 14030 9492
16619 14627 14220
16620 14627 14226
16621 11578 14219
16622 13473 8771
16623 13826 11824
16624 13473 9511
16625 13826 11829
16626 13473 11829
16627 13473 9507
16628 13826 11828
16629 15588 11831
16630 13826 14233
16631 13473 4815
16632 14200 8606
16633 15029 11839
16634 13473 14244
16635 11591 14243
16636 10626 13464
16637 10492 13464
16638 15559 6272
16639 15023 10950
16640 10436 14245
16641 14725 14247
16642 14725 14247
16643 14725 11840
16644 14725 14246
16645 14555 14249
16646 15451 14250
16647 5080 13599
16648 13473 13390
16649 13582 9023
16650 15643 14251
16651 13167 14251
16652 14884 13308
16653 13827 14254
16654 13587 9526
16655 15192 664
16656 13826 14261
16657 14559 11856
16658 14556 11857
16659 14627 14263
16660 14924 4636
16661 15147 14266
16662 15089 14267
16663 10389 14271
16664 13906 6688
16665 15474 7484
16666 13473 8745
16667 13801 13482
16668 13473 10773
16669 10436 13290
16670 14443 8744
16671 14443 14275
16672 14906 6459
16673 13473 9547
16674 9053 14277
16675 9053 14277
16676 13826 8293
16677 4717 13310
16678 15193 5963
16679 14990 7490
16680 11603 14276
16681 13846 10969
16682 13721 10868
16683 11760 14308
16684 12241 14281
16685 13488 11874
16686 15192 14302
16687 12241 14280
16688 12450 14307
16689 11826 14278
16690 11312 14279
16691 15451 9545
16692 12564 14304
16693 13721 11888
16694 15559 8287
16695 0 14309
16696 14627 14303
16697 14627 14305
16698 14627 14305
16699 14627 14287
16700 14627 9550
16701 14627 9548
16702 15451 14299
16703 9070 14285
16704 14627 14285
16705 14721 14288
16706 14627 14295
16707 14627 14295
16708 12730 14297
16709 15451 7221
16710 15452 7221
16711 15559 8276
16712 13801 8938
16713 12707 14328
16714 15451 8840
16715 13801 62
16716 14269 11901
16717 13801 13491
16718 11441 14331
16719 14955 670
16720 14884 9558
16721 14627 11907
16722 14627 11907
16723 15451 9553
16724 15559 9560
16725 15511 11896
16726 14937 14312
16727 7678 14314
16728 14627 14320
16729 9005 14317
16730 13817 14321
16731 13826 14313
16732 9070 14325
16733 11316 14319
16734 13826 14335
16735 15559 9576
16736 13799 7493
16737 9843 14338
16738 15559 9566
16739 13488 11911
16740 14924 5316
16741 14001 14342
16742 14745 11918
16743 14627 14337
16744 14627 14345
16745 12010 14336
16746 14627 9575
16747 14627 9575
16748 12010 14343
16749 15626 11923
16750 15559 14348
16751 11331 14341
16752 12632 14346
16753 14627 11920
16754 14627 14350
16755 14554 14349
16756 14627 14340
16757 13827 14352
16758 15648 9580
16759 11253 14356
16760 13837 14354
16761 14074 11934
16762 14627 11927
16763 14627 11927
16764 13826 11931
16765 9135 14355
16766 14627 14359
16767 14627 14359
16768 14627 11935
16769 14644 8673
16770 15559 5964
16771 13585 8219
16772 15559 10889
16773 14721 11939
16774 14990 13395
16775 15451 14368
16776 10436 14363
16777 11666 14366
16778 13826 11940
16779 13826 14370
16780 13826 14370
16781 13826 14372
16782 15503 6848
16783 13826 6847
16784 15503 8714
16785 7475 14373
16786 13826 9587
16787 12175 14380
16788 13826 9590
16789 9005 14376
16790 13826 9588
16791 13826 9588
16792 9070 14377
16793 13826 14377
16794 13826 14377
16795 13832 14378
16796 13780 14375
16797 13826 11953
16798 14627 14379
16799 12318 13457
16800 5649 13450
16801 15192 11954
16802 7014 14383
16803 13826 11958
16804 9070 14385
16805 11441 13458
16806 14440 14384
16807 15703 11957
16808 14725 9596
16809 10057 13306
16810 11666 14382
16811 15451 9602
16812 14222 14387
16813 13826 14391
16814 13826 14391
16815 14747 6718
16816 15192 11978
16817 13695 8653
16818 13826 11963
16819 14747 6721
16820 7014 14394
16821 11331 14396
16822 12196 14397
16823 12318 14392
16824 12234 14402
16825 13826 9612
16826 10626 14395
16827 11441 14393
16828 10213 14400
16829 13826 14404
16830 13826 14404
16831 11174 14405
16832 13817 11967
16833 13826 11969
16834 0 14407
16835 13695 11970
16836 15474 14403
16837 13826 11975
16838 13826 11975
16839 13826 11976
16840 14163 9615
16841 15086 2251
16842 11830 14411
16843 13826 14414
16844 14644 3677
16845 13840 7506
16846 4723 13487
16847 15559 9634
16848 14074 11987
16849 14627 11989
16850 14627 11989
16851 14906 7508
16852 12985 14426
16853 13826 14424
16854 13826 14424
16855 14627 14418
16856 13826 14420
16857 9005 14436
16858 13826 11996
16859 15451 11996
16860 9070 14429
16861 13826 14430
16862 13826 14428
16863 13826 14433
16864 13826 14419
16865 13826 11999
16866 15451 4216
16867 15192 6491
16868 0 14448
16869 14482 12005
16870 14886 14438
16871 9070 14445
16872 13710 9653
16873 13996 14439
16874 10661 13463
16875 12450 14452
16876 11826 13476
16877 12133 14450
16878 11832 13475
16879 14936 6734
16880 13473 5920
16881 15559 9668
16882 15089 12025
16883 15474 12026
16884 13826 12031
16885 14074 9655
16886 14627 14461
16887 13826 14451
16888 13826 14459
16889 13826 12036
16890 13826 12036
16891 15089 14462
16892 15147 14462
16893 13826 14466
16894 14627 14458
16895 14258 14465
16896 14627 14460
16897 13826 14464
16898 15551 8705
16899 15474 7519
16900 13572 8706
16901 14222 12042
16902 15474 11040
16903 15089 12045
16904 14627 12044
16905 14555 14472
16906 14627 14473
16907 15640 8805
16908 8054 14487
16909 14941 11073
16910 13801 8450
16911 14644 9674
16912 13473 14475
16913 11427 14474
16914 9465 13391
16915 13564 14477
16916 14627 9677
16917 14029 12048
16918 13799 14481
16919 14627 12053
16920 12243 14486
16921 15086 6569
16922 15509 1187
16923 14745 8598
16924 6997 13300
16925 14074 12059
16926 0 14489
16927 10171 14493
16928 11666 14495
16929 0 14492
16930 13826 14491
16931 15539 9694
16932 14627 14505
16933 13826 12073
16934 13826 14507
16935 15726 692
16936 13699 4843
16937 15453 8625
16938 12707 13472
16939 15451 12080
16940 13831 14513
16941 13668 5864
16942 13668 4967
16943 15192 9713
16944 15192 8709
16945 11826 14514
16946 6514 14514
16947 14990 6839
16948 15474 11042
16949 13846 12086
16950 5001 14515
16951 14884 14518
16952 9070 14519
16953 12739 14533
16954 15451 12087
16955 15451 12087
16956 14579 14517
16957 13801 14524
16958 10057 13481
16959 9070 14523
16960 10389 14516
16961 14725 12088
16962 13826 14525
16963 14884 14529
16964 14884 14528
16965 13826 14522
16966 14721 12093
16967 14253 6973
16968 13564 5104
16969 13473 5108
16970 14745 5966
16971 13799 9731
16972 13574 9721
16973 9520 14536
16974 9520 14536
16975 14555 11063
16976 13473 8295
16977 14887 12100
16978 14253 10893
16979 11253 14534
16980 13826 14545
16981 13826 14545
16982 14555 12112
16983 9070 14547
16984 13564 14537
16985 13826 14549
16986 14627 12117
16987 14555 14542
16988 15692 14541
16989 9005 14548
16990 13826 9736
16991 9070 14552
16992 13826 9742
16993 13826 9727
16994 13826 9727
16995 13826 14551
16996 12985 14546
16997 11666 14553
16998 14884 12124
16999 13826 14535
17000 10171 14540
17001 14627 12128
17002 11826 14558
17003 13826 12127
17004 14885 12144
17005 15451 9750
17006 9321 14576
17007 15478 14570
17008 12707 14571
17009 11441 13313
17010 9070 14572
17011 9070 14072
17012 15451 12159
17013 15451 12159
17014 13826 14569
17015 13826 14575
17016 15023 14575
17017 14711 14574
17018 9070 14561
17019 14884 14562
17020 15294 12158
17021 15451 10927
17022 14747 6227
17023 15081 12147
17024 14747 12151
17025 13473 6333
17026 5589 14577
17027 12987 14580
17028 13636 12160
17029 15707 12163
17030 15707 12161
17031 10171 14578
17032 11428 14583
17033 13021 14585
17034 13021 14585
17035 8052 14585
17036 14399 8473
17037 14627 12169
17038 15710 12166
17039 11578 14587
17040 11331 14586
17041 9697 14589
17042 14884 14588
17043 15192 7553
17044 13473 5967
17045 9780 13287
17046 10498 14595
17047 10389 14600
17048 11441 14598
17049 11441 14610
17050 11441 14610
17051 7346 14603
17052 14884 14602
17053 12984 14596
17054 9070 14599
17055 14627 12184
17056 14627 12184
17057 14074 14608
17058 15089 14608
17059 14627 14604
17060 13636 11075
17061 14200 8369
17062 11312 14611
17063 8052 14611
17064 9465 14612
17065 9074 14613
17066 15109 9786
17067 12154 14620
17068 9048 14619
17069 13801 14615
17070 9465 14615
17071 13473 13485
17072 12985 13485
17073 11841 14617
17074 14222 14630
17075 14963 14623
17076 14963 14614
17077 14963 14614
17078 14443 14624
17079 15536 7561
17080 11174 14635
17081 13988 11130
17082 15144 6443
17083 15545 8529
17084 13801 8525
17085 13801 10764
17086 14747 12220
17087 13826 6783
17088 13826 12221
17089 14955 12219
17090 11441 14661
17091 13473 12232
17092 12318 14642
17093 10057 14663
17094 12450 14646
17095 9113 14647
17096 13557 9807
17097 12450 13297
17098 15214 709
17099 13826 14665
17100 15474 14643
17101 13826 12227
17102 13826 12227
17103 10387 14645
17104 14677 12225
17105 12318 14657
17106 13826 14660
17107 13826 14666
17108 13826 14662
17109 13826 14659
17110 13826 14655
17111 13826 14654
17112 13826 14649
17113 12450 13314
17114 10979 13465
17115 10979 14679
17116 15559 14678
17117 11283 14667
17118 14955 14669
17119 12450 14670
17120 14925 9824
17121 11844 13449
17122 13564 6522
17123 13473 7575
17124 13473 7575
17125 13832 8574
17126 13473 6523
17127 14398 12245
17128 13801 14680
17129 11841 14682
17130 13564 9831
17131 14559 14684
17132 8052 14683
17133 14556 9829
17134 14671 12269
17135 12985 14698
17136 7335 14694
17137 14361 12262
17138 10171 14696
17139 9947 14699
17140 15087 8740
17141 15559 6083
17142 13315 4087
17143 9882 13443
17144 9882 13443
17145 12318 14710
17146 14017 14704
17147 15087 719
17148 14884 14708
17149 9610 14716
17150 14745 12287
17151 9005 14706
17152 9610 14714
17153 7335 14709
17154 14886 14709
17155 12318 14717
17156 15451 14720
17157 14886 12291
17158 14886 14715
17159 9780 14719
17160 15559 9860
17161 0 14728
17162 14627 9857
17163 14627 14727
17164 14627 12298
17165 14627 12298
17166 14627 12303
17167 14627 12303
17168 14627 14731
17169 10389 14726
17170 13557 14730
17171 14028 12304
17172 12984 14729
17173 14627 14735
17174 14627 14735
17175 14627 12300
17176 14627 12300
17177 14627 5436
17178 13799 7587
17179 9285 14743
17180 0 14739
17181 9284 14741
17182 14627 14742
17183 14627 12310
17184 13600 12328
17185 13801 7592
17186 15192 9872
17187 9780 14748
17188 14627 12323
17189 13473 7597
17190 15278 6927
17191 13473 7596
17192 9965 14771
17193 15707 8765
17194 10387 14772
17195 6164 13305
17196 13473 12333
17197 15023 9883
17198 9761 14752
17199 6915 14753
17200 9005 14761
17201 15089 14756
17202 11253 14755
17203 13582 14754
17204 13835 7594
17205 14627 14765
17206 13826 12340
17207 13826 14760
17208 0 14766
17209 14627 14762
17210 9001 14763
17211 10387 14769
17212 13826 12334
17213 14627 14770
17214 13473 6926
17215 15193 5673
17216 13824 5463
17217 9271 14774
17218 9543 14775
17219 14924 12342
17220 13827 9892
17221 13572 12345
17222 14924 10817
17223 14884 5333
17224 15485 5333
17225 13801 5829
17226 15485 5335
17227 15054 7603
17228 15451 6085
17229 14229 8949
17230 15451 8227
17231 13906 6058
17232 9070 14789
17233 15089 14786
17234 14627 14783
17235 10389 14781
17236 14627 14792
17237 14627 14791
17238 14627 14795
17239 11578 14793
17240 13557 14784
17241 15451 6413
17242 15705 8504
17243 13473 7604
17244 15451 10886
17245 12984 14796
17246 15559 9903
17247 12564 14799
17248 14222 14802
17249 14222 14802
17250 12707 14868
17251 9048 14870
17252 15559 8607
17253 13473 37
17254 15451 38
17255 10626 14872
17256 11816 14871
17257 12985 14240
17258 12318 14874
17259 14745 14869
17260 15451 12416
17261 9610 14875
17262 10387 14875
17263 13832 12356
17264 13651 14876
17265 14074 5336
17266 14074 7255
17267 15193 7257
17268 10979 13387
17269 13801 12360
17270 14672 9907
17271 15451 14806
17272 15627 7261
17273 6616 14807
17274 15634 14808
17275 15451 9912
17276 15451 7608
17277 15451 7608
17278 14627 11132
17279 15451 12363
17280 15451 12366
17281 14859 12367
17282 14627 12369
17283 11270 14813
17284 11174 14809
17285 10389 14812
17286 11666 14810
17287 11427 14817
17288 11666 14816
17289 14627 14819
17290 14705 8731
17291 14747 12384
17292 14074 9926
17293 10057 14825
17294 10387 14824
17295 14170 8404
17296 9001 14826
17297 9070 14830
17298 13826 7618
17299 13849 14831
17300 13826 14827
17301 13826 14829
17302 13826 14829
17303 13826 14832
17304 14835 4654
17305 14835 4654
17306 14170 10948
17307 12154 14851
17308 12450 14852
17309 12450 14852
17310 14954 12393
17311 15478 12400
17312 9780 14850
17313 11578 13288
17314 13826 12399
17315 14990 14839
17316 15451 14841
17317 11578 13439
17318 12318 13440
17319 12707 14842
17320 7335 14843
17321 11331 14840
17322 12730 14846
17323 15451 12397
17324 13564 4589
17325 14941 10946
17326 13826 10959
17327 13826 8536
17328 15474 12406
17329 14217 7638
17330 12095 14854
17331 14231 14858
17332 11851 14855
17333 14222 10798
17334 13826 14861
17335 12020 14860
17336 11428 13460
17337 13826 9941
17338 10171 14862
17339 13826 14863
17340 15478 14863
17341 13826 12410
17342 15703 14864
17343 14884 13295
17344 14884 12413
17345 15485 9944
17346 15451 12414
17347 13473 8751
17348 13473 12423
17349 13473 8755
17350 13473 8372
17351 13817 12424
17352 14725 14877
17353 14627 9957
17354 15646 9957
17355 14725 12427
17356 14627 14878
17357 14627 14880
17358 14627 14882
17359 14627 9961
17360 15559 6512
17361 15559 6512
17362 15503 6516
17363 13488 14883
17364 13780 9967
17365 15089 12435
17366 13906 7652
17367 13846 9977
17368 13636 9973
17369 12180 13385
17370 13636 9974
17371 14001 12445
17372 14030 40
17373 14030 14893
17374 15559 7458
17375 15192 9980
17376 13488 4839
17377 9005 14903
17378 15559 14898
17379 14242 13471
17380 15451 13394
17381 9780 14909
17382 15089 14909
17383 13473 14895
17384 15451 9989
17385 15559 14913
17386 12010 14908
17387 10387 14915
17388 14627 14905
17389 14627 12460
17390 14627 14904
17391 14627 12464
17392 14627 14916
17393 15451 14916
17394 12730 14917
17395 14229 4851
17396 13473 4638
17397 13473 4855
17398 13801 744
17399 13473 9999
17400 13473 8233
17401 6589 14921
17402 13575 12478
17403 8052 14946
17404 14605 12474
17405 13801 4565
17406 13826 14922
17407 15451 9996
17408 13826 12473
17409 14633 14931
17410 13826 14927
17411 14906 14942
17412 14258 14932
17413 12712 14930
17414 9005 14940
17415 13826 14929
17416 14884 14933
17417 15703 14926
17418 13832 14923
17419 13473 14920
17420 13473 6184
17421 13564 10005
17422 15081 10016
17423 13473 8304
17424 13825 2165
17425 14798 8637
17426 13473 10011
17427 7686 14949
17428 55 14948
17429 13587 12503
17430 11578 14956
17431 6915 14956
17432 11799 14951
17433 12638 14951
17434 11253 14952
17435 9471 14957
17436 9471 14950
17437 13826 10018
17438 13826 10018
17439 11578 14958
17440 14075 12504
17441 11801 14986
17442 12029 14966
17443 15193 8199
17444 14644 14969
17445 13826 12509
17446 14217 12506
17447 13826 10023
17448 14531 14977
17449 12126 14973
17450 14964 14976
17451 13021 14978
17452 15147 14983
17453 14183 3076
17454 13826 6989
17455 15643 8801
17456 14183 8800
17457 15559 14989
17458 13488 5455
17459 15144 8892
17460 25 14996
17461 14651 5244
17462 13558 8889
17463 14651 14995
17464 14747 10043
17465 12318 14993
17466 13191 14999
17467 13488 12529
17468 13136 14994
17469 9005 15000
17470 14644 10835
17471 15474 14998
17472 14252 14997
17473 9070 15004
17474 5004 15003
17475 9005 15002
17476 14627 15007
17477 15460 11090
17478 10057 15018
17479 15147 15012
17480 11618 15019
17481 9997 15013
17482 13665 10062
17483 15474 10068
17484 15474 10070
17485 13574 12550
17486 15454 10076
17487 15089 15027
17488 14677 15026
17489 14555 15028
17490 13473 8789
17491 13547 8113
17492 13473 7689
17493 15474 7689
17494 8490 13392
17495 15627 12558
17496 14627 7690
17497 13639 12569
17498 13639 12569
17499 6864 13320
17500 9890 13309
17501 9882 15031
17502 13801 12571
17503 14627 12571
17504 14627 10095
17505 13473 10089
17506 12318 15034
17507 13721 10837
17508 6589 15038
17509 15290 12581
17510 13760 12580
17511 9780 15032
17512 14021 10088
17513 13574 15033
17514 14711 12583
17515 13488 15045
17516 14627 15044
17517 14627 12573
17518 15205 12573
17519 7346 15039
17520 10436 15037
17521 14227 765
17522 14227 12586
17523 14627 15041
17524 14724 15040
17525 15703 15035
17526 12564 13483
17527 13662 10098
17528 6915 15053
17529 6915 15058
17530 14627 15050
17531 7348 13303
17532 14627 12587
17533 15089 15056
17534 13473 10100
17535 14936 15064
17536 14627 15065
17537 14627 15067
17538 13575 15069
17539 14627 10105
17540 12136 13467
17541 9321 13468
17542 14018 8618
17543 15451 12606
17544 13574 10107
17545 13798 10108
17546 13473 15079
17547 13488 12607
17548 11428 15082
17549 11428 15068
17550 14627 15074
17551 9780 15077
17552 14627 15073
17553 14627 15075
17554 14884 10103
17555 12329 15072
17556 15474 12616
17557 6616 13444
17558 15559 7699
17559 12450 15095
17560 11312 15096
17561 0 15097
17562 15089 15094
17563 15089 13
17564 11578 15085
17565 14221 15085
17566 11331 15083
17567 14253 6394
17568 15561 6484
17569 11578 15100
17570 13826 15099
17571 13585 7703
17572 14627 10118
17573 13546 8583
17574 13564 10117
17575 13586 15102
17576 13801 15106
17577 15147 12621
17578 14627 10121
17579 14627 12622
17580 14627 15105
17581 6616 15119
17582 8052 15119
17583 14884 12641
17584 12450 15112
17585 12450 15112
17586 12154 15111
17587 12154 15111
17588 12638 15113
17589 13826 15120
17590 13826 15120
17591 12450 15121
17592 11578 15110
17593 12318 15108
17594 11578 15116
17595 15279 10126
17596 13826 10137
17597 14159 12646
17598 13167 15136
17599 9640 15138
17600 13167 15132
17601 10626 15135
17602 0 15137
17603 8786 15134
17604 14221 12649
17605 13826 10135
17606 15703 12653
17607 13167 15124
17608 12960 15126
17609 15474 5255
17610 13790 8899
17611 13473 12655
17612 6915 15145
17613 11830 15142
17614 14294 15140
17615 13826 8371
17616 13826 10142
17617 13826 10142
17618 13826 15148
17619 13826 15149
17620 13826 15149
17621 12984 15151
17622 12984 13293
17623 12984 15150
17624 13564 7713
17625 13473 12678
17626 15627 10149
17627 13564 10156
17628 13826 10155
17629 13826 12666
17630 13826 12672
17631 13564 10145
17632 13826 8962
17633 13826 12669
17634 11578 15154
17635 14627 15157
17636 11652 15156
17637 14627 12676
17638 11652 15153
17639 8052 15152
17640 13826 12675
17641 11837 15155
17642 14897 6638
17643 13473 5976
17644 15559 8115
17645 6616 15164
17646 8278 13454
17647 6963 13466
17648 14944 15176
17649 15559 15176
17650 15559 15176
17651 10599 15175
17652 9761 15179
17653 13473 8614
17654 13473 8613
17655 14440 12684
17656 15147 15165
17657 14440 15174
17658 14724 15169
17659 15726 5248
17660 13846 5247
17661 15451 15182
17662 13826 12693
17663 12034 15185
17664 11826 13302
17665 13826 12699
17666 13826 12700
17667 13826 10174
17668 13826 12698
17669 13826 12698
17670 15453 7146
17671 15559 3203
17672 15559 6585
17673 15559 6585
17674 15478 15197
17675 12132 15194
17676 15474 10194
17677 10498 15198
17678 15451 10192
17679 11253 15200
17680 15451 10200
17681 13827 10210
17682 11331 15199
17683 15634 15195
17684 5004 15203
17685 15588 12718
17686 15451 15215
17687 11832 15201
17688 15474 15210
17689 15091 10207
17690 13168 15196
17691 14725 15202
17692 14482 15207
17693 15219 15208
17694 14886 10215
17695 7346 13289
17696 13712 12731
17697 14028 12729
17698 15451 10224
17699 15451 8882
17700 15451 8374
17701 14627 8881
17702 15451 10230
17703 13473 7733
17704 13473 15237
17705 15451 15237
17706 11578 15231
17707 13473 12742
17708 10217 15239
17709 14361 12752
17710 14627 15238
17711 14627 15238
17712 14202 8484
17713 15089 12746
17714 14627 15246
17715 6623 15230
17716 14555 15236
17717 15451 15234
17718 14362 15232
17719 14362 15232
17720 15643 15252
17721 15146 10228
17722 14627 15244
17723 11578 15245
17724 14627 15250
17725 14627 15250
17726 14362 15235
17727 10389 15243
17728 14362 15248
17729 15559 7738
17730 15559 12759
17731 14627 10237
17732 14671 15256
17733 15559 12758
17734 15474 12762
17735 13801 12755
17736 7348 15257
17737 13826 15263
17738 14326 12766
17739 14294 15264
17740 15214 6940
17741 15143 10742
17742 14944 12771
17743 9070 15268
17744 14925 12769
17745 15144 789
17746 15474 9919
17747 15474 5440
17748 14747 8381
17749 12010 14823
17750 15147 10244
17751 9780 13456
17752 15118 12776
17753 15451 12780
17754 14627 15273
17755 14627 12779
17756 14361 12781
17757 14627 15274
17758 14627 15274
17759 11427 14640
17760 7437 14637
17761 12564 14638
17762 12318 15287
17763 14798 12215
17764 13473 12788
17765 13473 12211
17766 0 13459
17767 14944 7564
17768 15147 7564
17769 9070 15276
17770 14444 10957
17771 9947 15277
17772 13826 15286
17773 13667 13299
17774 13832 15288
17775 11820 15281
17776 15114 9796
17777 13473 9799
17778 14944 7669
17779 15192 7669
17780 13488 10038
17781 11826 14988
17782 14944 10026
17783 15192 10032
17784 15474 7666
17785 14944 10251
17786 13760 13321
17787 14886 15297
17788 13826 12794
17789 14074 12795
17790 14627 12795
17791 14627 12795
17792 14906 10248
17793 14074 10035
17794 14627 12790
17795 13826 15295
17796 14747 12523
17797 15451 10030
17798 14018 7001
17799 14745 7768
17800 15627 12836
17801 13826 12799
17802 15705 10259
17803 13826 12798
17804 13826 10262
17805 15454 10297
17806 13826 7745
17807 9070 15298
17808 13826 15305
17809 13826 15305
17810 13832 15304
17811 13826 15299
17812 14751 12806
17813 13826 12809
17814 14650 10268
17815 15022 796
17816 11841 15311
17817 15089 12815
17818 13827 15307
17819 13557 2299
17820 13488 5471
17821 9070 15321
17822 13564 10895
17823 13906 12833
17824 9755 15322
17825 14773 12820
17826 15192 10291
17827 10389 15323
17828 6616 15317
17829 14627 10281
17830 15451 10281
17831 10171 15319
17832 14606 10278
17833 15030 12823
17834 9321 15320
17835 11870 15318
17836 14990 15324
17837 14884 15326
17838 13801 10293
17839 13473 10295
17840 13473 10283
17841 15147 10287
17842 13473 12824
17843 13826 10286
17844 14163 7750
17845 12318 15333
17846 15454 12826
17847 15474 15337
17848 14074 12831
17849 14074 15334
17850 14222 15331
17851 14884 15331
17852 9936 15332
17853 14202 12841
17854 14203 10306
17855 14202 15348
17856 9780 15346
17857 13021 15338
17858 14627 12844
17859 14258 15341
17860 14258 15341
17861 14627 15350
17862 14627 2317
17863 13665 7775
17864 14532 5514
17865 5211 15343
17866 14954 13317
17867 14242 12860
17868 15537 7776
17869 11253 15354
17870 12638 15367
17871 12948 15363
17872 11578 15356
17873 15147 15362
17874 11319 15366
17875 14991 15360
17876 13557 12849
17877 14443 10313
17878 14443 15359
17879 14028 15352
17880 14746 10357
17881 14256 3698
17882 14747 7818
17883 15278 7780
17884 13695 12865
17885 11863 15376
17886 11863 15376
17887 12318 15375
17888 14559 7779
17889 14504 15377
17890 15147 12872
17891 14627 12864
17892 14627 15372
17893 14222 15369
17894 11760 15387
17895 7475 13296
17896 13473 12889
17897 14074 12892
17898 10214 15393
17899 13131 15393
17900 13473 8210
17901 11365 15397
17902 13473 12891
17903 7346 15392
17904 15451 15388
17905 13488 13441
17906 13801 12883
17907 13826 15380
17908 14627 15394
17909 0 15391
17910 9498 15389
17911 15144 7808
17912 0 15405
17913 13832 12897
17914 13564 12900
17915 11618 15406
17916 15029 12895
17917 13996 12899
17918 14627 15402
17919 13826 15401
17920 13473 5496
17921 15192 7807
17922 15109 10332
17923 15474 10365
17924 9024 15415
17925 14627 7826
17926 14074 12903
17927 11666 15407
17928 13827 12906
17929 13826 15409
17930 14627 12902
17931 14627 15413
17932 12337 15449
17933 13488 7789
17934 13488 1205
17935 14627 10339
17936 14627 15418
17937 14231 2244
17938 13872 10345
17939 15451 10348
17940 13827 3667
17941 13872 10343
17942 12707 15428
17943 10387 15429
17944 13826 15420
17945 0 15431
17946 14627 15424
17947 9070 15421
17948 14606 15422
17949 13826 15427
17950 15451 15426
17951 14627 12911
17952 14627 12911
17953 15192 2321
17954 13879 12914
17955 13801 3606
17956 14914 10350
17957 14627 15440
17958 13826 15434
17959 13826 10349
17960 13826 15441
17961 10171 15433
17962 11578 15443
17963 13167 15436
17964 7335 15432
17965 14627 15465
17966 14914 12920
17967 14718 12934
17968 13826 7794
17969 13826 5480
17970 13826 5480
17971 13826 15448
17972 15474 10647
17973 14887 5561
17974 13639 10901
17975 14579 7852
17976 15559 12940
17977 15451 10797
17978 9070 15450
17979 15559 12936
17980 10387 15457
17981 14944 12946
17982 13801 12947
17983 14884 10388
17984 13488 12949
17985 12318 15461
17986 0 15456
17987 12185 15459
17988 14745 9327
17989 14627 10392
17990 14222 10391
17991 15451 10396
17992 13780 12953
17993 15086 7854
17994 15114 12954
17995 13579 10398
17996 11441 15469
17997 9070 15472
17998 0 15468
17999 13826 12959
18000 13826 10404
18001 13826 15476
18002 14389 6110
18003 0 15475
18004 15474 12961
18005 15474 15477
18006 15451 15480
18007 14361 7865
18008 15192 4089
18009 15453 13240
18010 15178 12972
18011 13564 8002
18012 13564 10427
18013 13574 10421
18014 15279 10426
18015 13826 10428
18016 13798 12979
18017 13473 10418
18018 13832 15486
18019 12154 15486
18020 10436 15487
18021 10171 15489
18022 12976 15496
18023 13826 12978
18024 13826 15494
18025 14200 10700
18026 14745 12986
18027 13586 8093
18028 13825 10432
18029 15474 15502
18030 10434 15500
18031 14884 12991
18032 15451 8258
18033 13473 10429
18034 9070 15728
18035 9070 15728
18036 15451 12997
18037 12318 15499
18038 15474 10888
18039 13660 911
18040 13557 13001
18041 13696 13002
18042 11816 15510
18043 14884 15504
18044 0 15501
18045 15618 10890
18046 13473 912
18047 13798 13216
18048 13574 10440
18049 13473 13217
18050 13473 7945
18051 13798 15518
18052 12730 15515
18053 13574 13011
18054 15089 15514
18055 13798 15520
18056 15205 15519
18057 14627 15521
18058 14627 15521
18059 14627 15523
18060 13473 10448
18061 13473 10448
18062 13473 10448
18063 13473 10450
18064 14990 10447
18065 15294 10452
18066 13488 8311
18067 11331 15526
18068 13558 13455
18069 9516 15530
18070 14028 15528
18071 14028 15528
18072 0 15529
18073 14936 4433
18074 13473 10454
18075 11816 15532
18076 15474 13022
18077 15451 15563
18078 15474 15543
18079 11768 15542
18080 15451 6270
18081 8054 15547
18082 15559 10467
18083 13801 7886
18084 15559 13035
18085 14944 10474
18086 14627 13029
18087 14627 13034
18088 15474 13028
18089 14559 13037
18090 14627 15553
18091 14627 10464
18092 9947 15544
18093 13827 15552
18094 15474 13248
18095 13473 10478
18096 13817 10476
18097 13826 15557
18098 14627 10710
18099 0 15558
18100 13826 15570
18101 13826 15562
18102 14884 13050
18103 15559 10482
18104 13826 15566
18105 13826 15566
18106 11618 15566
18107 13826 15567
18108 13826 15569
18109 13826 15560
18110 14627 13051
18111 13826 15568
18112 15451 15572
18113 14627 15573
18114 15508 6112
18115 15117 7986
18116 14884 13061
18117 13564 15580
18118 10979 15584
18119 13564 10677
18120 10492 15575
18121 7348 15579
18122 9110 15579
18123 12273 15582
18124 13564 10489
18125 13473 7893
18126 15089 8406
18127 10436 15577
18128 12564 15586
18129 14482 13074
18130 13790 10501
18131 11331 15583
18132 11331 15589
18133 13021 15587
18134 0 15578
18135 14200 10503
18136 14725 10505
18137 15451 15593
18138 12020 15594
18139 14884 15600
18140 14745 10513
18141 15488 10510
18142 13167 15602
18143 14627 10692
18144 14627 10512
18145 13167 15601
18146 15497 13086
18147 13840 10518
18148 15192 13087
18149 11816 15605
18150 14627 13089
18151 14627 13089
18152 13832 10520
18153 13832 8205
18154 14627 15608
18155 14627 13096
18156 14627 13096
18157 8052 15609
18158 0 15607
18159 14444 15604
18160 14627 13098
18161 7598 15611
18162 10387 15610
18163 11841 15612
18164 14163 15615
18165 13988 13108
18166 14563 13100
18167 15205 13106
18168 13826 13101
18169 14605 15614
18170 15205 13228
18171 13826 13104
18172 14724 15616
18173 13826 13112
18174 14747 937
18175 14747 7903
18176 6770 13451
18177 11603 13291
18178 15451 13118
18179 14886 7904
18180 13816 13117
18181 9947 15620
18182 4723 15620
18183 13826 10535
18184 12738 15619
18185 15710 13114
18186 11652 15621
18187 14886 13120
18188 13815 15622
18189 13826 15624
18190 13827 80
18191 14725 20
18192 13827 48
18193 14074 10538
18194 14074 6224
18195 12273 15631
18196 12638 15631
18197 12273 15630
18198 11826 15629
18199 15554 13124
18200 0 15628
18201 14227 10540
18202 13473 7968
18203 13473 5572
18204 13473 8314
18205 13473 7975
18206 13473 13128
18207 13473 10548
18208 11253 15635
18209 15559 13226
18210 13662 15637
18211 9005 15723
18212 10626 15723
18213 14627 10554
18214 14886 13138
18215 13025 15636
18216 14886 15642
18217 14627 13137
18218 14627 10555
18219 15508 13212
18220 9780 15659
18221 8052 15657
18222 9473 15655
18223 6420 15662
18224 12450 15660
18225 15451 13161
18226 12063 15664
18227 15451 10557
18228 14963 13158
18229 14627 10560
18230 13639 15666
18231 10595 15667
18232 13639 13156
18233 14627 15671
18234 12318 15670
18235 7348 15654
18236 15634 15672
18237 14627 15669
18238 13473 13249
18239 13473 8056
18240 5563 15678
18241 8054 15676
18242 12638 15679
18243 14888 15681
18244 14888 10576
18245 13665 10579
18246 15707 5567
18247 15109 2341
18248 9321 15684
18249 14644 10838
18250 14398 13178
18251 12028 15683
18252 7348 15685
18253 12730 15693
18254 11288 15690
18255 11083 15724
18256 15618 15725
18257 15649 15695
18258 15559 15696
18259 15474 10592
18260 13488 15694
18261 11578 15697
18262 11427 15702
18263 11427 15702
18264 15192 10594
18265 13586 10745
18266 15451 15709
18267 15626 10603
18268 13826 7921
18269 14627 13194
18270 13826 15712
18271 13473 7947
18272 14941 7950
18273 15192 7922
18274 15143 7923
18275 14941 7949
18276 13906 13218
18277 14627 23
18278 9539 15713
18279 13826 24
18280 13581 15718
18281 13826 15722
18282 14627 13201
18283 15122 15719
18284 0 15716
18285 14627 13205
18286 15987 0
18287 16672 0
18288 16672 0
18289 16672 0
18290 16672 0
18291 16672 0
18292 16672 0
18293 16672 0
18294 16672 0
18295 16672 0
18296 16672 0
18297 16672 0
18298 16672 0
18299 16672 0
18300 16672 0
18301 16672 0
18302 16672 0
18303 16672 0
18304 16672 0
18305 16672 0
18306 16672 0
18307 16672 0
18308 16672 0
18309 16672 0
18310 16672 0
18311 16672 0
18312 16672 0
18313 16672 0
18314 16672 0
18315 16672 0
18316 16672 0
18317 16672 0
18318 16672 0
18319 16672 0
18320 16672 0
18321 16672 0
18322 16672 0
18323 16672 0
18324 16672 0
18325 16672 0
18326 16672 0
18327 16672 0
18328 16672 0
18329 16672 0
18330 16672 0
18331 16672 0
18332 16672 0
18333 16672 0
18334 17144 0
18335 17348 0
18336 17582 0
18337 18238 13501
18338 18238 8969
18339 17361 13504
18340 17246 8974
18341 15652 15777
18342 9048 15758
18343 8052 15779
18344 16526 13510
18345 13167 15783
18346 14504 15773
18347 15859 15778
18348 14627 15786
18349 17387 15785
18350 14672 15784
18351 17438 15789
18352 16143 10871
18353 17348 7295
18354 18238 8981
18355 12630 15798
18356 12480 15791
18357 14627 15790
18358 18238 13388
18359 18112 13534
18360 7348 15802
18361 17093 8990
18362 13826 15794
18363 13826 15794
18364 11578 15794
18365 13826 15793
18366 13826 15793
18367 14627 15797
18368 14627 15797
18369 17848 13541
18370 14627 15806
18371 14627 15804
18372 17648 13544
18373 14721 15819
18374 17031 15822
18375 15860 15823
18376 18081 5214
18377 16616 7299
18378 18081 8995
18379 15830 8854
18380 17587 13551
18381 16082 13552
18382 13557 15831
18383 15147 15831
18384 16081 8998
18385 9780 15839
18386 16987 15833
18387 11253 15846
18388 16031 11186
18389 18123 11183
18390 18092 13561
18391 17648 11204
18392 14906 15844
18393 17411 13568
18394 14886 15764
18395 16405 11200
18396 8052 15848
18397 17411 15850
18398 17259 15849
18399 18092 15847
18400 14884 15853
18401 17411 13565
18402 17411 15851
18403 18092 13566
18404 18092 13566
18405 12730 15854
18406 17411 15852
18407 17070 15843
18408 17411 15861
18409 17411 11216
18410 12136 15865
18411 0 15866
18412 9001 15868
18413 13473 15869
18414 12010 15871
18415 17983 15871
18416 10387 15870
18417 15917 13595
18418 17594 13596
18419 17377 11220
18420 16997 15874
18421 11666 15877
18422 16535 13601
18423 16525 11226
18424 17348 8887
18425 14627 15878
18426 18019 11237
18427 16056 15883
18428 14627 15879
18429 11318 15884
18430 14627 15880
18431 14627 15886
18432 14627 15896
18433 13826 15895
18434 13826 15887
18435 13826 15893
18436 18123 9045
18437 17771 9043
18438 17771 7162
18439 16636 9038
18440 16968 9044
18441 14722 15905
18442 17239 15908
18443 16954 9680
18444 10387 15910
18445 17771 7321
18446 17771 13617
18447 10389 15911
18448 17771 13620
18449 17034 11244
18450 9070 15907
18451 17771 15906
18452 17771 15913
18453 14721 15909
18454 17771 13616
18455 16143 6424
18456 18123 2272
18457 17980 13624
18458 17070 15920
18459 14440 15923
18460 14884 15924
18461 13832 15927
18462 16406 15928
18463 17090 11267
18464 17090 13637
18465 17093 11261
18466 11174 15750
18467 17093 15931
18468 13837 15935
18469 17771 13641
18470 17090 13632
18471 17771 15933
18472 17771 15937
18473 17648 13647
18474 18238 7328
18475 16339 13652
18476 16930 9062
18477 17154 13655
18478 17348 11292
18479 17094 9073
18480 16413 13658
18481 16072 13657
18482 9048 15948
18483 11441 15950
18484 16339 11289
18485 14627 15952
18486 18092 15951
18487 15730 8068
18488 17070 11311
18489 17347 10872
18490 16143 11014
18491 11441 15763
18492 15451 15960
18493 17377 9079
18494 16031 7337
18495 16363 13671
18496 17377 13671
18497 18123 11305
18498 18123 13683
18499 18123 15962
18500 18076 15967
18501 15089 15966
18502 13826 15961
18503 17093 15978
18504 11843 15964
18505 10436 15965
18506 14627 15969
18507 12984 15970
18508 16363 13688
18509 11837 15963
18510 16968 15983
18511 14627 15985
18512 17070 8670
18513 15753 8426
18514 13488 15742
18515 17070 13693
18516 11666 15991
18517 15988 7344
18518 16168 9090
18519 10979 15729
18520 11103 15993
18521 14627 15995
18522 16344 13697
18523 14258 15998
18524 18076 11033
18525 9001 16001
18526 14627 15999
18527 14627 16002
18528 15147 16005
18529 16143 16008
18530 17980 16006
18531 17399 9102
18532 0 16013
18533 17784 9103
18534 17483 13715
18535 15114 16017
18536 12564 16015
18537 17586 11330
18538 14627 16020
18539 17094 13738
18540 14021 16030
18541 12318 16032
18542 14021 16029
18543 16339 11346
18544 14627 16037
18545 11578 16034
18546 0 16035
18547 15294 16035
18548 17648 16036
18549 14725 16039
18550 14725 16039
18551 14725 16042
18552 16339 16041
18553 14627 16040
18554 17582 13771
18555 9070 16053
18556 14627 16053
18557 14627 16053
18558 17070 13744
18559 17493 16071
18560 16571 11372
18561 9780 16061
18562 17348 11370
18563 17771 13750
18564 17771 11374
18565 17771 11374
18566 17348 16074
18567 11209 16064
18568 11826 16067
18569 9947 16067
18570 17348 11352
18571 17483 13743
18572 13831 16054
18573 13846 16066
18574 14627 16066
18575 16616 11359
18576 17664 16063
18577 12791 16079
18578 16927 16075
18579 11428 16078
18580 17090 13768
18581 17587 13294
18582 13831 16073
18583 15860 16076
18584 17394 16091
18585 14888 16096
18586 17093 13770
18587 14627 16083
18588 17771 16095
18589 14627 16102
18590 17348 9156
18591 17044 11390
18592 17348 13778
18593 17348 9163
18594 16056 13782
18595 13639 16106
18596 0 16105
18597 16056 13786
18598 16056 13786
18599 12274 16116
18600 16081 13775
18601 16107 13787
18602 14627 16103
18603 14627 16103
18604 16056 13781
18605 16056 13781
18606 0 16137
18607 16056 13800
18608 16525 16121
18609 14627 16121
18610 13826 16120
18611 16056 13788
18612 14627 16136
18613 14627 16112
18614 17985 16111
18615 11666 16117
18616 14627 16104
18617 13826 16108
18618 12318 16124
18619 14627 16128
18620 0 16135
18621 17962 16125
18622 9524 16138
18623 17648 13823
18624 16611 9172
18625 18264 9167
18626 18264 16163
18627 11419 16150
18628 17648 16149
18629 18238 13813
18630 16107 16164
18631 18035 11431
18632 10171 16142
18633 16571 9176
18634 17348 16145
18635 13780 16147
18636 10389 16157
18637 14555 16146
18638 15089 16151
18639 11666 16152
18640 17090 11429
18641 11331 16141
18642 18245 13818
18643 16571 16154
18644 17348 11446
18645 18029 11437
18646 0 16167
18647 13826 16167
18648 13826 16167
18649 14294 16176
18650 13826 16174
18651 14627 16177
18652 14627 16177
18653 14627 16178
18654 0 16175
18655 13826 16173
18656 11760 16169
18657 13827 16185
18658 13826 16188
18659 13826 16188
18660 9610 16194
18661 18112 13853
18662 11441 16190
18663 13574 16189
18664 18029 13861
18665 13665 16191
18666 18214 13863
18667 6915 16195
18668 11427 16202
18669 13826 16206
18670 13826 16208
18671 17848 11478
18672 13826 16209
18673 16777 13869
18674 14627 16203
18675 14627 16197
18676 14627 16197
18677 16652 9218
18678 16339 9217
18679 11428 15736
18680 15474 16215
18681 18092 13875
18682 0 15751
18683 17090 16218
18684 16184 16223
18685 16954 16216
18686 0 16220
18687 16611 7178
18688 15987 7388
18689 16339 11494
18690 11578 16224
18691 17094 9227
18692 17348 13884
18693 16339 13881
18694 15147 16226
18695 16339 16225
18696 17006 9239
18697 0 16232
18698 15474 16231
18699 17374 13891
18700 14627 16235
18701 13574 16236
18702 16143 16243
18703 0 16234
18704 10577 16239
18705 17239 16241
18706 13832 16254
18707 13826 16260
18708 15934 13905
18709 13826 16257
18710 13826 16259
18711 0 16265
18712 17645 5282
18713 16306 13918
18714 16031 10825
18715 16186 8913
18716 14627 16269
18717 9780 16271
18718 13826 16276
18719 14627 16272
18720 12995 16273
18721 13826 16275
18722 17040 9257
18723 16143 9255
18724 17593 11520
18725 13052 15734
18726 16858 13928
18727 17239 9254
18728 17348 6481
18729 17648 8553
18730 17143 6480
18731 17784 11530
18732 16640 11529
18733 17593 11532
18734 13826 16295
18735 16415 6478
18736 17006 11067
18737 17006 6985
18738 17006 13944
18739 17119 16303
18740 16184 16302
18741 17688 11559
18742 17348 11546
18743 11174 16314
18744 16927 16319
18745 14944 16315
18746 11430 16312
18747 13572 16317
18748 16927 9278
18749 17593 16318
18750 14627 16321
18751 14627 16322
18752 12358 16326
18753 18264 9296
18754 18264 16327
18755 16033 11579
18756 16891 9302
18757 17411 9301
18758 12564 16328
18759 18123 16325
18760 17073 11580
18761 16081 9304
18762 18083 11573
18763 11288 16332
18764 14554 16331
18765 17593 13982
18766 18007 11601
18767 18123 9310
18768 10492 15743
18769 18011 10962
18770 18011 16335
18771 16535 13985
18772 16535 13993
18773 0 16346
18774 14554 16345
18775 17246 9325
18776 18238 11605
18777 12293 16350
18778 18081 11609
18779 18123 16352
18780 17980 14009
18781 14627 16354
18782 16647 14012
18783 16184 16362
18784 17980 11623
18785 17688 16367
18786 18238 9338
18787 16229 11634
18788 17411 16376
18789 17411 16376
18790 13665 16371
18791 17093 14027
18792 11830 16368
18793 16611 11639
18794 16611 9353
18795 14152 16381
18796 15474 16377
18797 9070 16382
18798 14627 16378
18799 17411 14035
18800 14627 16379
18801 14627 16380
18802 14627 16380
18803 10389 16383
18804 14627 16386
18805 12730 16395
18806 18092 16389
18807 17688 14043
18808 17348 9362
18809 5004 16397
18810 9005 16401
18811 0 16396
18812 14627 16399
18813 14627 16404
18814 10171 16402
18815 16601 11097
18816 11253 16410
18817 0 16414
18818 15834 11659
18819 16082 11656
18820 16968 11655
18821 17348 14058
18822 0 16412
18823 10577 16421
18824 18035 16419
18825 12480 16409
18826 17348 16422
18827 17348 14067
18828 16562 11660
18829 15618 16426
18830 11843 16425
18831 13766 16530
18832 18214 11754
18833 15836 7157
18834 17377 16446
18835 16946 11668
18836 17340 9375
18837 15184 16433
18838 17093 11673
18839 16535 11672
18840 10387 16435
18841 13557 16436
18842 17286 11670
18843 14257 16440
18844 16761 16444
18845 14627 16434
18846 16339 16437
18847 14627 16438
18848 0 16445
18849 11822 16447
18850 4494 16448
18851 17594 11682
18852 17594 16449
18853 17360 11689
18854 17186 9389
18855 17493 16677
18856 13826 16674
18857 6897 16675
18858 18092 11693
18859 11830 16459
18860 13832 16457
18861 12721 16456
18862 13826 16673
18863 16306 14238
18864 17837 14094
18865 14627 16460
18866 13832 15741
18867 13826 18002
18868 18092 14099
18869 18092 14099
18870 0 16462
18871 13557 16465
18872 14627 16471
18873 14627 16342
18874 14627 16342
18875 17785 7436
18876 9780 16472
18877 16972 11695
18878 14217 16473
18879 17062 9404
18880 16811 16481
18881 14887 16477
18882 12434 16478
18883 18092 11703
18884 16023 16479
18885 14361 16485
18886 14627 16484
18887 11666 16480
18888 16811 14111
18889 11852 16489
18890 0 16488
18891 14627 16483
18892 17070 9409
18893 16562 11731
18894 17686 9426
18895 16248 14120
18896 17484 9428
18897 7348 16495
18898 16339 16496
18899 12638 16496
18900 15703 16494
18901 15703 16494
18902 17361 11715
18903 15703 16498
18904 17348 9430
18905 11841 16519
18906 16415 11722
18907 9780 16497
18908 7335 16504
18909 17034 16501
18910 17312 14142
18911 13846 16505
18912 12318 16508
18913 16858 9411
18914 17850 16503
18915 17348 16500
18916 13827 16510
18917 17702 16518
18918 17093 14135
18919 16608 16506
18920 16337 7059
18921 17582 11747
18922 17348 11750
18923 16082 11752
18924 14884 16523
18925 17587 14155
18926 12466 16524
18927 16339 14161
18928 17074 16531
18929 12744 16531
18930 15395 15766
18931 16429 16532
18932 16987 14174
18933 16987 14174
18934 16608 14176
18935 16338 9453
18936 10387 16543
18937 13826 16544
18938 17246 8758
18939 9175 16552
18940 16968 14189
18941 16970 11782
18942 9539 16553
18943 14627 16551
18944 14884 16551
18945 18011 16555
18946 14884 16556
18947 16339 16557
18948 14888 16560
18949 16339 9467
18950 18123 11790
18951 17587 11796
18952 18083 11793
18953 17980 14191
18954 16913 11787
18955 18083 14193
18956 0 16563
18957 16087 11798
18958 16611 6056
18959 18238 9486
18960 16056 11807
18961 17090 14204
18962 16056 11808
18963 7475 15744
18964 17360 11812
18965 17360 16573
18966 17980 9482
18967 17034 16572
18968 17686 16572
18969 12015 16575
18970 12015 16575
18971 12015 16576
18972 14627 16579
18973 12547 16577
18974 16056 16582
18975 16056 16582
18976 16406 14215
18977 14627 16585
18978 14627 16585
18979 14627 16591
18980 14725 16588
18981 14725 16588
18982 9780 18037
18983 14627 18037
18984 11441 17115
18985 17208 17114
18986 14627 18036
18987 17377 11198
18988 10387 15856
18989 14884 18039
18990 16361 17978
18991 10387 17979
18992 15089 18038
18993 12185 17116
18994 17594 14675
18995 17771 15463
18996 17648 17120
18997 15451 17120
18998 14627 15857
18999 14627 16605
19000 14627 16605
19001 14021 16607
19002 9780 16607
19003 17348 14223
19004 18123 16613
19005 17348 11817
19006 14627 16614
19007 9780 16617
19008 17031 16618
19009 17585 8770
19010 18197 11829
19011 17702 661
19012 13574 16626
19013 17090 9513
19014 13826 16627
19015 13826 16629
19016 18123 14244
19017 16339 15760
19018 18123 9522
19019 14555 16638
19020 14725 16639
19021 17648 13598
19022 17387 14255
19023 16611 16648
19024 18123 11850
19025 14884 16646
19026 16836 11859
19027 16836 9528
19028 17259 7478
19029 18238 14260
19030 16611 11855
19031 13191 15761
19032 11441 16655
19033 9070 16658
19034 14627 16656
19035 16954 14272
19036 17070 14272
19037 11837 16664
19038 12564 16660
19039 18123 9533
19040 14257 16665
19041 18076 7482
19042 17348 11872
19043 16535 16668
19044 17156 11871
19045 15290 16678
19046 10389 16679
19047 13695 16683
19048 13586 15732
19049 17034 16688
19050 14627 16690
19051 16339 14286
19052 14627 16686
19053 14627 16686
19054 17484 14306
19055 17255 11878
19056 17040 14290
19057 13557 16694
19058 0 16682
19059 17771 16680
19060 13826 16693
19061 13826 16695
19062 15451 16689
19063 17771 11882
19064 17771 11882
19065 18092 11887
19066 14721 16702
19067 14627 16691
19068 18238 11891
19069 16892 11892
19070 12985 15759
19071 16968 14330
19072 17377 11906
19073 17588 14310
19074 9001 16719
19075 16608 14315
19076 17348 14315
19077 17070 11905
19078 13473 16710
19079 17593 14324
19080 13826 16713
19081 16608 16711
19082 16608 16723
19083 14721 16716
19084 9001 16714
19085 10389 16724
19086 13827 16725
19087 11430 16712
19088 17031 16715
19089 14627 16729
19090 16339 16720
19091 16874 8841
19092 17588 7077
19093 15864 7222
19094 17348 8936
19095 17071 14327
19096 16874 8724
19097 17585 9574
19098 16143 11921
19099 17594 9565
19100 16021 11915
19101 16021 16742
19102 17592 14344
19103 14627 16735
19104 16021 11917
19105 14627 16749
19106 14627 16741
19107 12714 16737
19108 14644 16751
19109 17093 16745
19110 17585 16748
19111 16927 11926
19112 17069 9579
19113 11760 16759
19114 14627 16759
19115 14627 16760
19116 15949 9586
19117 16056 7500
19118 17186 14364
19119 17340 14365
19120 13826 16769
19121 17648 14367
19122 17648 16772
19123 11666 16770
19124 13826 16775
19125 16608 16774
19126 15451 16771
19127 17186 4897
19128 13780 16773
19129 18123 14374
19130 13816 16784
19131 14627 16782
19132 0 16785
19133 14627 16783
19134 17233 16787
19135 13826 16792
19136 14627 16789
19137 15752 6100
19138 14912 16800
19139 16165 9600
19140 13826 16801
19141 16562 14386
19142 16662 16799
19143 13574 16802
19144 14884 16809
19145 13826 16804
19146 13826 16805
19147 14888 16810
19148 14725 16812
19149 16148 6720
19150 18035 9609
19151 15988 11967
19152 13826 16823
19153 13817 16820
19154 16608 14401
19155 13826 16819
19156 13826 16826
19157 13826 16832
19158 13826 16832
19159 13826 16817
19160 14258 16835
19161 13826 16831
19162 13826 16831
19163 16072 9619
19164 17062 9616
19165 0 16841
19166 14627 16846
19167 17612 11993
19168 16851 14425
19169 16851 14425
19170 16608 8472
19171 17784 14417
19172 6915 16845
19173 13826 16847
19174 17612 14421
19175 13826 16852
19176 13826 16852
19177 16851 14432
19178 16851 16860
19179 16851 16848
19180 16851 14435
19181 16851 16857
19182 17348 12004
19183 13710 16867
19184 17771 12017
19185 18123 14442
19186 17771 12009
19187 16601 16866
19188 13021 16866
19189 18123 14441
19190 17587 14446
19191 0 16868
19192 17771 16870
19193 17771 12006
19194 17771 16869
19195 17771 16873
19196 16413 9660
19197 17094 12023
19198 17243 14453
19199 17363 9669
19200 16082 12031
19201 16954 12022
19202 16148 9667
19203 14884 16877
19204 17984 16881
19205 18123 14455
19206 12712 16879
19207 10577 16879
19208 16306 16883
19209 16954 16880
19210 14627 16888
19211 13826 16882
19212 13826 16885
19213 16306 12038
19214 17208 14469
19215 16026 14467
19216 18123 14471
19217 15089 16898
19218 13826 16899
19219 13826 16902
19220 13826 16900
19221 17377 16903
19222 14627 16901
19223 10492 15747
19224 9890 16908
19225 9465 16910
19226 17255 9676
19227 15395 16907
19228 14627 16911
19229 14627 16911
19230 16640 14476
19231 17090 12051
19232 16608 16914
19233 14627 16909
19234 14627 16909
19235 17090 12052
19236 9947 16915
19237 11578 16912
19238 17377 12058
19239 16148 12069
19240 0 16922
19241 18123 14498
19242 16148 14488
19243 11441 16924
19244 12656 16921
19245 16148 7525
19246 16306 14500
19247 17093 12071
19248 9005 16926
19249 13826 16926
19250 13826 16926
19251 14627 16928
19252 13021 16935
19253 16339 14510
19254 9070 16937
19255 16339 12077
19256 14627 16938
19257 16363 16936
19258 16016 4971
19259 10057 16941
19260 12273 16942
19261 16065 12081
19262 17676 9711
19263 17587 12082
19264 18238 16943
19265 17650 14521
19266 13826 16953
19267 17394 14520
19268 12564 16944
19269 12564 15731
19270 14725 16948
19271 14751 16948
19272 15837 16945
19273 16339 14530
19274 11578 16947
19275 14751 16956
19276 14627 16959
19277 14627 16951
19278 13826 16960
19279 14627 16964
19280 17347 5103
19281 17678 8793
19282 16339 9739
19283 16165 14543
19284 18112 14544
19285 16562 12104
19286 17678 8401
19287 8609 16973
19288 13190 16974
19289 17348 9740
19290 17645 16967
19291 17093 16978
19292 16987 12115
19293 12985 16969
19294 14936 16984
19295 17837 12121
19296 17034 12129
19297 17593 16983
19298 12744 16982
19299 11208 16977
19300 14257 16975
19301 14627 16998
19302 17348 12149
19303 16624 14573
19304 12339 15738
19305 11578 17022
19306 13826 17024
19307 16624 12141
19308 17348 14564
19309 12010 17021
19310 16339 12138
19311 18017 17009
19312 13826 17008
19313 13826 17008
19314 14884 17011
19315 15146 17012
19316 0 17013
19317 17984 17016
19318 13826 17004
19319 11666 17017
19320 9780 17023
19321 17980 14567
19322 13799 17020
19323 15453 15745
19324 15474 17025
19325 14449 17028
19326 17090 14584
19327 13826 17032
19328 13826 17032
19329 14627 17035
19330 11632 17043
19331 16339 14590
19332 14294 17038
19333 17034 17039
19334 17034 17041
19335 16616 8353
19336 17348 14592
19337 17980 14591
19338 16996 17045
19339 15987 14609
19340 17141 14601
19341 17348 14607
19342 14627 17046
19343 14627 17046
19344 14627 17046
19345 14627 17049
19346 14627 17049
19347 0 17050
19348 9352 17054
19349 15646 17057
19350 17360 9777
19351 17962 7022
19352 16107 14616
19353 18123 9785
19354 16339 9782
19355 17070 12188
19356 14030 17066
19357 17363 14632
19358 14555 17065
19359 15973 17075
19360 13780 17077
19361 16608 12203
19362 16535 17080
19363 18112 9791
19364 14555 17002
19365 17348 12224
19366 9070 17092
19367 13826 17092
19368 13826 17092
19369 16891 17086
19370 17648 14652
19371 13826 17097
19372 17933 17098
19373 17399 17100
19374 11666 17095
19375 10389 17095
19376 13826 17103
19377 16652 17085
19378 11427 17113
19379 15703 17121
19380 17144 12259
19381 17374 9830
19382 16836 14689
19383 14721 17130
19384 16535 14687
19385 16892 17132
19386 13826 17127
19387 13665 17126
19388 16535 17133
19389 17312 17123
19390 16514 17129
19391 15987 9837
19392 15859 12267
19393 17348 12270
19394 15987 12271
19395 16836 14697
19396 17348 14703
19397 16608 9846
19398 10171 17142
19399 18123 9850
19400 12010 17145
19401 17154 12285
19402 14074 17147
19403 17688 17150
19404 16526 14723
19405 16858 12289
19406 12243 17157
19407 14721 17158
19408 7710 17179
19409 13790 17184
19410 13780 17185
19411 17784 13484
19412 18238 14758
19413 16970 12336
19414 15990 12332
19415 10213 17189
19416 15036 17192
19417 8052 17191
19418 17586 9887
19419 13826 17199
19420 13826 17199
19421 11830 17190
19422 11578 17194
19423 17070 12335
19424 17702 17196
19425 11933 17195
19426 14217 17197
19427 13826 17202
19428 17438 17211
19429 14627 17200
19430 14627 17201
19431 18012 11122
19432 17771 14780
19433 17771 14780
19434 17348 11384
19435 18081 8909
19436 15689 17215
19437 13587 17222
19438 16026 14779
19439 17483 17218
19440 17348 12343
19441 0 17219
19442 11331 17221
19443 18238 9899
19444 17365 8248
19445 14555 17229
19446 11841 17224
19447 16608 17226
19448 17411 14787
19449 9780 17228
19450 17980 14790
19451 17411 14785
19452 18123 17230
19453 11578 17231
19454 16608 17223
19455 11961 17227
19456 16608 17225
19457 13167 17242
19458 15559 15746
19459 17034 17245
19460 14627 17245
19461 14627 17245
19462 11666 17244
19463 14627 17241
19464 11666 16634
19465 11666 16634
19466 11837 17350
19467 13665 16631
19468 18123 16631
19469 11441 15748
19470 7346 16632
19471 17034 12357
19472 17070 12357
19473 18017 11838
19474 17377 14867
19475 11830 15739
19476 13665 17260
19477 14721 17262
19478 14248 17349
19479 17771 11
19480 17094 9907
19481 8052 17267
19482 6915 17273
19483 14629 17272
19484 17094 14811
19485 17094 14811
19486 17044 17268
19487 15537 17265
19488 17063 14805
19489 13826 17266
19490 13826 17266
19491 17348 12374
19492 11666 17277
19493 12730 17271
19494 15451 17282
19495 11331 17281
19496 11830 17280
19497 14627 17284
19498 14293 17274
19499 14627 17269
19500 16339 17285
19501 15864 7617
19502 15934 9923
19503 16168 11049
19504 12707 17290
19505 17071 12381
19506 17067 12377
19507 13826 17297
19508 13826 17293
19509 13826 17291
19510 13826 17291
19511 13665 17295
19512 0 17296
19513 16892 9929
19514 17985 7630
19515 17582 8296
19516 7475 17324
19517 17348 14834
19518 10492 17310
19519 11844 17307
19520 9780 17318
19521 12543 17319
19522 11578 17306
19523 16339 17306
19524 9780 17325
19525 15054 17305
19526 15451 17308
19527 13557 17309
19528 15545 17316
19529 12125 17320
19530 15451 17313
19531 14721 17317
19532 10389 17314
19533 17582 6417
19534 17348 8535
19535 17144 6450
19536 17348 14857
19537 11441 17331
19538 13826 17336
19539 17582 14856
19540 12480 17333
19541 17688 17344
19542 12243 17330
19543 17688 17335
19544 18245 17329
19545 16413 7640
19546 13826 17345
19547 18092 14866
19548 18092 14866
19549 18092 14865
19550 18092 17346
19551 17214 5343
19552 18017 7262
19553 18092 12430
19554 14627 17351
19555 14906 17362
19556 17070 2292
19557 16413 68
19558 16143 14891
19559 17585 14892
19560 16056 14890
19561 15052 17366
19562 11602 17369
19563 17093 12453
19564 16148 12446
19565 17070 14903
19566 16081 14896
19567 16148 8622
19568 17399 12457
19569 17399 14902
19570 16927 12462
19571 17438 14900
19572 12318 15757
19573 18019 9990
19574 17070 14915
19575 9005 15754
19576 14627 17375
19577 16363 12463
19578 14555 17385
19579 14627 17376
19580 18123 17380
19581 14627 17383
19582 17360 12468
19583 11419 17395
19584 11816 17396
19585 17093 17419
19586 10387 17398
19587 9048 17400
19588 17360 17397
19589 18076 12486
19590 15451 17421
19591 17399 14935
19592 13826 17403
19593 13826 17403
19594 14884 17401
19595 17000 12481
19596 14217 17405
19597 9471 17424
19598 17771 12489
19599 14924 17423
19600 17587 12498
19601 14555 17428
19602 8052 17425
19603 10171 17435
19604 16608 17427
19605 17771 14960
19606 17771 17426
19607 17090 17433
19608 17587 14953
19609 18123 17434
19610 16892 14962
19611 13826 17430
19612 14627 17439
19613 16604 17432
19614 17186 7664
19615 17348 12511
19616 17582 11017
19617 16107 10021
19618 18238 12517
19619 16107 14968
19620 17186 14975
19621 12234 17441
19622 16416 14981
19623 13826 17442
19624 12450 17443
19625 14627 17440
19626 17493 11069
19627 16360 11070
19628 17062 7142
19629 17062 10048
19630 18209 14994
19631 16647 10041
19632 17348 10044
19633 17411 11111
19634 17771 17460
19635 15474 17470
19636 11618 17465
19637 17031 17459
19638 11578 17472
19639 17648 15001
19640 14725 17467
19641 17411 17467
19642 14627 17463
19643 14627 17463
19644 11841 17468
19645 16406 17471
19646 17411 15005
19647 16339 17474
19648 14725 17475
19649 14725 17475
19650 16842 15021
19651 14721 17477
19652 17156 17480
19653 13557 17482
19654 13587 17479
19655 18120 12544
19656 9780 17481
19657 15474 17481
19658 16339 10065
19659 17348 10077
19660 16535 12554
19661 16023 15024
19662 13587 17486
19663 11545 17485
19664 16987 15025
19665 9780 17495
19666 5004 17495
19667 9070 17499
19668 13574 17494
19669 17348 15032
19670 17985 17501
19671 17348 15042
19672 14361 17492
19673 10436 17500
19674 13826 17490
19675 11578 17507
19676 11578 17513
19677 12951 17491
19678 17149 17510
19679 13826 17514
19680 13826 17514
19681 16339 15047
19682 13826 17498
19683 16082 15043
19684 11830 17512
19685 13826 17519
19686 14627 17511
19687 17093 17502
19688 16601 17509
19689 16339 17522
19690 11334 17521
19691 16611 2185
19692 17348 12595
19693 16339 12593
19694 16056 15063
19695 11427 17526
19696 16600 10097
19697 16344 12588
19698 15859 15061
19699 14888 17527
19700 16306 17530
19701 16344 4345
19702 14672 17531
19703 14627 17534
19704 14627 17534
19705 14627 17535
19706 17348 12605
19707 16608 11008
19708 17348 15070
19709 17587 17555
19710 17587 17555
19711 17587 13301
19712 18029 12603
19713 13564 17541
19714 17593 12602
19715 17587 12604
19716 14627 17554
19717 16339 17545
19718 16339 17545
19719 15078 17546
19720 14627 17542
19721 11578 15735
19722 18242 6563
19723 16955 6115
19724 17648 15762
19725 17588 42
19726 11578 17557
19727 13817 15737
19728 11427 17559
19729 18019 12610
19730 16611 15088
19731 0 17560
19732 16611 17556
19733 18242 17567
19734 15046 17565
19735 16954 15092
19736 16361 17564
19737 18133 17566
19738 16258 17563
19739 17070 10109
19740 17377 17568
19741 17612 15106
19742 9780 17573
19743 14627 17574
19744 14627 17574
19745 17850 17576
19746 17070 15113
19747 17070 12627
19748 15859 12624
19749 17093 772
19750 18123 12625
19751 13826 17595
19752 13832 17591
19753 14294 17583
19754 16608 15133
19755 9070 17601
19756 13167 17609
19757 15122 17597
19758 16056 17606
19759 17648 15141
19760 17399 12657
19761 11578 17611
19762 17587 7274
19763 16600 10159
19764 14627 15767
19765 18238 12670
19766 14627 17625
19767 14627 17625
19768 18238 17626
19769 9179 17638
19770 14627 17624
19771 17348 10165
19772 17648 12679
19773 14718 17646
19774 17070 15180
19775 13488 17643
19776 11288 17642
19777 16608 12686
19778 17070 17653
19779 16082 15163
19780 18076 17644
19781 17348 12687
19782 15147 17651
19783 16219 15177
19784 13557 17654
19785 16608 10168
19786 16535 7721
19787 15484 17659
19788 13558 17670
19789 14222 17660
19790 17072 12696
19791 17965 17663
19792 13826 17661
19793 15864 10212
19794 17348 10184
19795 16107 10209
19796 17771 15212
19797 10403 17671
19798 12318 17673
19799 9947 17672
19800 17784 15211
19801 16662 15206
19802 17771 12715
19803 17771 15213
19804 14482 17674
19805 17587 17677
19806 15471 17679
19807 17771 15223
19808 17771 15225
19809 16339 12724
19810 17381 15227
19811 14361 17695
19812 17034 17696
19813 16913 15228
19814 18112 12734
19815 17348 15241
19816 16361 15233
19817 16608 12743
19818 17348 15247
19819 14627 17699
19820 14627 17705
19821 17208 15249
19822 14555 17707
19823 16955 15230
19824 11666 17700
19825 17587 17712
19826 14627 17706
19827 12243 17708
19828 14482 17704
19829 17848 12749
19830 14627 17715
19831 14627 17715
19832 17438 12750
19833 17031 17721
19834 18264 17716
19835 17933 12764
19836 16339 12756
19837 17399 15254
19838 17648 15258
19839 12575 17741
19840 16640 15269
19841 14301 17740
19842 16608 17743
19843 17648 12772
19844 15834 14821
19845 15765 791
19846 17457 12777
19847 17457 14823
19848 9780 17745
19849 16021 14822
19850 9697 17748
19851 11427 17746
19852 13651 17747
19853 13780 17751
19854 17648 12779
19855 15987 12205
19856 11837 17760
19857 17070 8532
19858 15860 17082
19859 14627 17765
19860 0 17763
19861 16339 15289
19862 16023 14639
19863 17248 12207
19864 16608 12783
19865 13826 17764
19866 15554 17083
19867 16339 17759
19868 13826 17084
19869 13826 17084
19870 17347 12526
19871 11826 17453
19872 13826 17456
19873 12434 17781
19874 13826 17783
19875 14074 17779
19876 18123 17786
19877 16611 12793
19878 16600 17798
19879 15451 17778
19880 13826 17797
19881 16339 17797
19882 16600 17792
19883 14627 17782
19884 13826 17793
19885 17070 10039
19886 15860 10254
19887 15765 2309
19888 15089 17802
19889 17648 12817
19890 16811 17820
19891 15089 17814
19892 17980 15313
19893 16811 15310
19894 15089 17815
19895 15838 17817
19896 17980 17819
19897 17243 10267
19898 15836 10279
19899 18207 15316
19900 10171 17826
19901 13801 17823
19902 14627 17824
19903 11578 17834
19904 10389 17834
19905 11760 17822
19906 17997 15325
19907 14627 17833
19908 14627 17827
19909 14627 17827
19910 17093 7763
19911 16976 7749
19912 17093 10282
19913 17093 10285
19914 13826 17842
19915 13826 17842
19916 11427 17839
19917 11830 17838
19918 17249 12825
19919 11441 17852
19920 17648 15330
19921 15474 17846
19922 17648 15335
19923 13826 17847
19924 14627 17844
19925 9811 17864
19926 17348 12845
19927 16339 15347
19928 17593 2318
19929 13665 17855
19930 0 17854
19931 14963 17863
19932 17348 8080
19933 17399 12924
19934 17582 12852
19935 17648 10355
19936 17247 10311
19937 11209 17866
19938 17249 17870
19939 13826 17871
19940 17249 15365
19941 17581 10354
19942 17144 12871
19943 17678 7783
19944 16535 10316
19945 18035 12866
19946 16622 12862
19947 6915 17883
19948 15451 17887
19949 16891 17886
19950 11578 17881
19951 14627 17888
19952 15765 8177
19953 9048 17910
19954 17258 10322
19955 17648 12878
19956 17594 17894
19957 17582 15399
19958 16609 12888
19959 17648 12888
19960 14074 17902
19961 13780 17896
19962 11760 17896
19963 18076 17895
19964 18123 17905
19965 9070 17900
19966 14627 17898
19967 16571 17903
19968 17594 12879
19969 13826 17904
19970 13826 17904
19971 17069 7832
19972 13826 17921
19973 9001 17922
19974 15451 17914
19975 17070 17920
19976 13826 17916
19977 13826 17917
19978 16365 12930
19979 16608 15414
19980 18092 10334
19981 18092 17924
19982 18092 15408
19983 18092 15412
19984 18092 15411
19985 18092 15411
19986 14627 17923
19987 16968 15410
19988 13826 17926
19989 13826 17927
19990 16609 10340
19991 10577 17934
19992 18076 17932
19993 17645 10346
19994 17070 15430
19995 16184 10347
19996 14399 17954
19997 17457 17937
19998 17374 17953
19999 16306 17945
20000 14627 17955
20001 17593 17941
20002 16339 17944
20003 16842 17949
20004 16365 7216
20005 15987 12921
20006 15934 10352
20007 17090 15440
20008 16056 15442
20009 16056 15442
20010 16056 15445
20011 16056 15445
20012 14627 17956
20013 14627 17956
20014 16056 15444
20015 17648 17967
20016 14627 17961
20017 17090 3700
20018 18112 10644
20019 16184 10390
20020 17093 15455
20021 0 17974
20022 15089 17972
20023 13827 17982
20024 15147 17977
20025 11844 17975
20026 13780 17981
20027 16996 17973
20028 17593 17987
20029 18076 10394
20030 17312 17988
20031 17771 15467
20032 17771 15467
20033 15942 15482
20034 16624 18006
20035 16339 15469
20036 17069 10401
20037 0 17994
20038 18081 15473
20039 17837 12956
20040 15451 17998
20041 16021 12957
20042 16229 15479
20043 13826 18004
20044 13826 18003
20045 18112 5527
20046 17593 10413
20047 16339 10683
20048 18208 13239
20049 16165 18009
20050 16525 12982
20051 16339 15490
20052 16405 15490
20053 17348 18008
20054 13826 18010
20055 17457 15491
20056 17348 18014
20057 13826 18021
20058 13826 18021
20059 14627 18022
20060 17090 15727
20061 17399 6067
20062 17933 10705
20063 17070 10782
20064 9070 18028
20065 13162 18025
20066 13162 18025
20067 15474 18030
20068 17688 18034
20069 16987 15510
20070 17070 18032
20071 17394 15512
20072 16429 18026
20073 16023 15505
20074 16927 18045
20075 15863 13000
20076 17650 13004
20077 11253 18046
20078 17650 10443
20079 10436 18050
20080 17094 13014
20081 9005 18053
20082 15089 18049
20083 17387 10444
20084 17072 15517
20085 14627 18048
20086 17034 18056
20087 14627 18054
20088 14443 18063
20089 14627 18060
20090 14627 18061
20091 14627 18061
20092 10456 18062
20093 11666 18066
20094 16608 18064
20095 15451 18069
20096 14627 18065
20097 12273 18074
20098 12273 18074
20099 17090 13024
20100 17073 13020
20101 12985 18073
20102 16143 8061
20103 16708 18078
20104 16413 7887
20105 17648 13229
20106 16033 15549
20107 18238 15548
20108 17374 15550
20109 14884 15756
20110 14884 18082
20111 11666 18080
20112 17980 18080
20113 11666 18088
20114 14627 18084
20115 17034 18089
20116 11578 18085
20117 11441 18095
20118 14627 18103
20119 14627 18103
20120 13826 18106
20121 17648 15574
20122 17686 8198
20123 16165 13065
20124 16339 13071
20125 17090 13073
20126 10979 18114
20127 11331 18118
20128 18012 13058
20129 11170 18122
20130 17090 15581
20131 17983 15576
20132 14884 18126
20133 0 18125
20134 15451 18117
20135 16089 18115
20136 16996 18128
20137 0 18130
20138 16339 10508
20139 16339 15596
20140 18245 15598
20141 18092 15597
20142 14725 18192
20143 14725 18192
20144 16339 13083
20145 18092 15595
20146 18092 15595
20147 18092 15599
20148 17044 8017
20149 16968 10511
20150 17044 10514
20151 16647 10690
20152 12564 18141
20153 17374 13094
20154 17411 13093
20155 16339 15606
20156 16339 18147
20157 10436 18147
20158 16339 18158
20159 11578 18153
20160 14627 18152
20161 18238 13102
20162 16536 13110
20163 17411 13103
20164 17411 10530
20165 13826 18165
20166 13826 18167
20167 17411 15617
20168 17411 18164
20169 17771 13111
20170 17771 18166
20171 14627 18172
20172 17348 3089
20173 16148 13116
20174 15091 18176
20175 0 18174
20176 13826 18182
20177 11430 18186
20178 13816 18177
20179 13826 18181
20180 15859 18184
20181 13826 18187
20182 17771 18179
20183 0 18185
20184 14030 18185
20185 13826 18188
20186 10214 18194
20187 16023 18193
20188 10214 18195
20189 16954 15632
20190 13021 18196
20191 18123 15633
20192 17377 18198
20193 17031 18199
20194 11441 18202
20195 14294 18203
20196 7335 18204
20197 14361 18205
20198 9780 18205
20199 16608 15639
20200 9048 18206
20201 16082 10549
20202 16306 13134
20203 17034 18212
20204 16306 15650
20205 18092 18215
20206 15147 18211
20207 13211 18219
20208 14627 18223
20209 16884 15663
20210 15916 15661
20211 10079 18227
20212 17067 18221
20213 14482 18222
20214 13826 18231
20215 13826 18231
20216 9005 18224
20217 14627 18230
20218 15147 18225
20219 12570 18228
20220 17348 8056
20221 17090 15678
20222 10979 15749
20223 17093 18239
20224 7348 18240
20225 17090 13171
20226 17348 10578
20227 17090 15680
20228 16339 13175
20229 17594 13175
20230 14227 18248
20231 16640 15688
20232 17156 15683
20233 16339 13176
20234 12126 18247
20235 17387 18246
20236 9780 18249
20237 11288 18251
20238 16429 15690
20239 16184 7991
20240 18033 10589
20241 10171 18255
20242 9780 18259
20243 10171 18258
20244 17208 18260
20245 14509 18261
20246 17581 15706
20247 17594 15704
20248 15988 18265
20249 17348 10601
20250 17348 10606
20251 16611 10607
20252 18123 10615
20253 17650 10610
20254 10389 18274
20255 13581 18276
20256 11441 18273
20257 17312 13204
20258 13826 18275
20259 13557 18272
20260 13826 18271
20261 18621 0
20262 18621 0
20263 18621 0
20264 18621 0
20265 18621 0
20266 18621 0
20267 18621 0
20268 18621 0
20269 18621 0
20270 18621 0
20271 18621 0
20272 18621 0
20273 18621 0
20274 18621 0
20275 18621 0
20276 18621 0
20277 18621 0
20278 18621 0
20279 18621 0
20280 18621 0
20281 18621 0
20282 18621 0
20283 18621 0
20284 18621 0
20285 18621 0
20286 18621 0
20287 18621 0
20288 18621 0
20289 18621 0
20290 18621 0
20291 18621 0
20292 18621 0
20293 18621 0
20294 18621 0
20295 18621 0
20296 18621 0
20297 18621 0
20298 18621 0
20299 18621 0
20300 18621 0
20301 18621 0
20302 18621 0
20303 18621 0
20304 18621 0
20305 18621 0
20306 18621 0
20307 18621 0
20308 18621 0
20309 18621 0
20310 18621 0
20311 18621 0
20312 18621 0
20313 18621 0
20314 18621 0
20315 18621 0
20316 18621 0
20317 18621 0
20318 18621 0
20319 18621 0
20320 18621 0
20321 18621 0
20322 18621 0
20323 18621 0
20324 18621 0
20325 18621 0
20326 18621 0
20327 18621 0
20328 18621 0
20329 18621 0
20330 18621 0
20331 18621 0
20332 18621 0
20333 18621 0
20334 18621 0
20335 18621 0
20336 18621 0
20337 18621 0
20338 18621 0
20339 18621 0
20340 18621 0
20341 18621 0
20342 18621 0
20343 18621 0
20344 18621 0
20345 18621 0
20346 18621 0
20347 18621 0
20348 18621 0
20349 18621 0
20350 18621 0
20351 18621 0
20352 18621 0
20353 18621 0
20354 18621 0
20355 18621 0
20356 18621 0
20357 18621 0
20358 18621 0
20359 18621 0
20360 18621 0
20361 18621 0
20362 18621 0
20363 18621 0
20364 18621 0
20365 18621 0
20366 18621 0
20367 18621 0
20368 18621 0
20369 18621 0
20370 18621 0
20371 18621 0
20372 18621 0
20373 18621 0
20374 18621 0
20375 18621 0
20376 18621 0
20377 18621 0
20378 18621 0
20379 18621 0
20380 18621 0
20381 18621 0
20382 18621 0
20383 18621 0
20384 18621 0
20385 18621 0
20386 18621 0
20387 18621 0
20388 18621 0
20389 18621 0
20390 18621 0
20391 18621 0
20392 18629 0
20393 18629 0
20394 19738 0
20395 19738 0
20396 19738 0
20397 19738 0
20398 19738 0
20399 19738 0
20400 19738 0
20401 19738 0
20402 19738 0
20403 19738 0
20404 19738 0
20405 19738 0
20406 19738 0
20407 19738 0
20408 19738 0
20409 19738 0
20410 19738 0
20411 19738 0
20412 19738 0
20413 19738 0
20414 19738 0
20415 19738 0
20416 19738 0
20417 19738 0
20418 19738 0
20419 19738 0
20420 19738 0
20421 19738 0
20422 19738 0
20423 19738 0
20424 19738 0
20425 19738 0
20426 19738 0
20427 19738 0
20428 19738 0
20429 19738 0
20430 19738 0
20431 19738 0
20432 19738 0
20433 19738 0
20434 19738 0
20435 19738 0
20436 19738 0
20437 19738 0
20438 19738 0
20439 19738 0
20440 19738 0
20441 19738 0
20442 19738 0
20443 19738 0
20444 19738 0
20445 19738 0
20446 19738 0
20447 19738 0
20448 19738 0
20449 19738 0
20450 19738 0
20451 19738 0
20452 19738 0
20453 19738 0
20454 19738 0
20455 19738 0
20456 19738 0
20457 19738 0
20458 19738 0
20459 19738 0
20460 19738 0
20461 19738 0
20462 19738 0
20463 19738 0
20464 19738 0
20465 19738 0
20466 19738 0
20467 19738 0
20468 19738 0
20469 19738 0
20470 19738 0
20471 19738 0
20472 19738 0
20473 19738 0
20474 19738 0
20475 19738 0
20476 19738 0
20477 19738 0
20478 19738 0
20479 19738 0
20480 19738 0
20481 19738 0
20482 19738 0
20483 19738 0
20484 19738 0
20485 19738 0
20486 19738 0
20487 19738 0
20488 19738 0
20489 19738 0
20490 19738 0
20491 19738 0
20492 19738 0
20493 19738 0
20494 19738 0
20495 19738 0
20496 19738 0
20497 19738 0
20498 19738 0
20499 19738 0
20500 19738 0
20501 19738 0
20502 19738 0
20503 19738 0
20504 19738 0
20505 19738 0
20506 19738 0
20507 19738 0
20508 19738 0
20509 19738 0
20510 19738 0
20511 19738 0
20512 19738 0
20513 19738 0
20514 19738 0
20515 19738 0
20516 19738 0
20517 19738 0
20518 19738 0
20519 19738 0
20520 19738 0
20521 19738 0
20522 19738 0
20523 19738 0
20524 19738 0
20525 19738 0
20526 19738 0
20527 19738 0
20528 19738 0
20529 19738 0
20530 19738 0
20531 19738 0
20532 19738 0
20533 19738 0
20534 19738 0
20535 19738 0
20536 19738 0
20537 19738 0
20538 19738 0
20539 19738 0
20540 19738 0
20541 19738 0
20542 19738 0
20543 19738 0
20544 19738 0
20545 19738 0
20546 19738 0
20547 19738 0
20548 19738 0
20549 19738 0
20550 19738 0
20551 19738 0
20552 19738 0
20553 19738 0
20554 19738 0
20555 19738 0
20556 19738 0
20557 19738 0
20558 19738 0
20559 19738 0
20560 19738 0
20561 19738 0
20562 19738 0
20563 19738 0
20564 19738 0
20565 19738 0
20566 19738 0
20567 19738 0
20568 19738 0
20569 19738 0
20570 19738 0
20571 19738 0
20572 19738 0
20573 19738 0
20574 19738 0
20575 19738 0
20576 19738 0
20577 19738 0
20578 19738 0
20579 19738 0
20580 19738 0
20581 19738 0
20582 19738 0
20583 19738 0
20584 19738 0
20585 19738 0
20586 19738 0
20587 19738 0
20588 19738 0
20589 19738 0
20590 19738 0
20591 19738 0
20592 19738 0
20593 19738 0
20594 19738 0
20595 19738 0
20596 19738 0
20597 19738 0
20598 19738 0
20599 19738 0
20600 19738 0
20601 19738 0
20602 19738 0
20603 19738 0
20604 19738 0
20605 19738 0
20606 19738 0
20607 19738 0
20608 19738 0
20609 19738 0
20610 19738 0
20611 19738 0
20612 19738 0
20613 19738 0
20614 19738 0
20615 19738 0
20616 19738 0
20617 19738 0
20618 19738 0
20619 19738 0
20620 19738 0
20621 19738 0
20622 19738 0
20623 19738 0
20624 19738 0
20625 19738 0
20626 19738 0
20627 19738 0
20628 19738 0
20629 19738 0
20630 19738 0
20631 19738 0
20632 19738 0
20633 19738 0
20634 19738 0
20635 19738 0
20636 19738 0
20637 19738 0
20638 19738 0
20639 19738 0
20640 19738 0
20641 19738 0
20642 19738 0
20643 19738 0
20644 19738 0
20645 19738 0
20646 19738 0
20647 19738 0
20648 19738 0
20649 19738 0
20650 19738 0
20651 19738 0
20652 19738 0
20653 19738 0
20654 19738 0
20655 19738 0
20656 19738 0
20657 19738 0
20658 20107 0
20659 20107 0
20660 20107 0
20661 20107 0
20662 20107 0
20663 20107 0
20664 20107 0
20665 20107 0
20666 20107 0
20667 20107 0
20668 20107 0
20669 20107 0
20670 20107 0
20671 20107 0
20672 20107 0
20673 20107 0
20674 20107 0
20675 20107 0
20676 20107 0
20677 20107 0
20678 20107 0
20679 20107 0
20680 20107 0
20681 20107 0
20682 20107 0
20683 20107 0
20684 20107 0
20685 20107 0
20686 20107 0
20687 20107 0
20688 20107 0
20689 20107 0
20690 20107 0
20691 20107 0
20692 20107 0
20693 20107 0
20694 20107 0
20695 20107 0
20696 20107 0
20697 20107 0
20698 20107 0
20699 20107 0
20700 20107 0
20701 20107 0
20702 20107 0
20703 20107 0
20704 20107 0
20705 20107 0
20706 20107 0
20707 20107 0
20708 20107 0
20709 20107 0
20710 20107 0
20711 20107 0
20712 20107 0
20713 20107 0
20714 20107 0
20715 20107 0
20716 20107 0
20717 20107 0
20718 20107 0
20719 20107 0
20720 20107 0
20721 20107 0
20722 20107 0
20723 20107 0
20724 20107 0
20725 20107 0
20726 20107 0
20727 20107 0
20728 20107 0
20729 20107 0
20730 20107 0
20731 20107 0
20732 20107 0
20733 20107 0
20734 20107 0
20735 20107 0
20736 20107 0
20737 20107 0
20738 20107 0
20739 20107 0
20740 20107 0
20741 20107 0
20742 20107 0
20743 20107 0
20744 20107 0
20745 20107 0
20746 20107 0
20747 20107 0
20748 20107 0
20749 20107 0
20750 20107 0
20751 20107 0
20752 20107 0
20753 20107 0
20754 20107 0
20755 20107 0
20756 20107 0
20757 20107 0
20758 20107 0
20759 20107 0
20760 20107 0
20761 20107 0
20762 20107 0
20763 20107 0
20764 20107 0
20765 20107 0
20766 20107 0
20767 20107 0
20768 20107 0
20769 20107 0
20770 20107 0
20771 20107 0
20772 20107 0
20773 20107 0
20774 20107 0
20775 20107 0
20776 20107 0
20777 20107 0
20778 20107 0
20779 20107 0
20780 20107 0
20781 20107 0
20782 20107 0
20783 20107 0
20784 20107 0
20785 20107 0
20786 20107 0
20787 20107 0
20788 20107 0
20789 20107 0
20790 20107 0
20791 20107 0
20792 20107 0
20793 20107 0
20794 20107 0
20795 18629 11142
20796 18629 13496
20797 18629 13498
20798 18629 15770
20799 18629 15768
20800 18629 15768
20801 18629 15771
20802 18629 13500
20803 18629 15772
20804 18629 15769
20805 18629 11151
20806 18629 11151
20807 18629 15774
20808 19213 15776
20809 19324 15780
20810 19213 15782
20811 18629 18340
20812 14627 18343
20813 19213 13512
20814 19213 13512
20815 17648 18342
20816 18629 15785
20817 12730 18337
20818 19208 18339
20819 18629 15775
20820 18629 15787
20821 18629 18341
20822 18629 18341
20823 19208 13509
20824 19024 18346
20825 18629 13514
20826 18629 18344
20827 18667 11156
20828 19213 18349
20829 19213 18349
20830 19213 13515
20831 7348 18355
20832 14627 18360
20833 14627 18360
20834 19013 13523
20835 14627 18354
20836 11578 18358
20837 9005 18352
20838 14888 18356
20839 18400 18359
20840 19531 15816
20841 19213 15818
20842 19213 15818
20843 16705 18372
20844 19113 11179
20845 15022 18376
20846 19213 15835
20847 14627 18377
20848 18629 18380
20849 18018 18384
20850 19248 11192
20851 17093 18388
20852 19024 13576
20853 19213 18389
20854 19213 18398
20855 18092 18407
20856 19213 18395
20857 19476 11213
20858 19240 15872
20859 15917 18410
20860 18465 13593
20861 19231 15867
20862 19231 18413
20863 20101 15876
20864 19213 18412
20865 19081 18419
20866 19081 18419
20867 19213 15873
20868 19213 18421
20869 19213 18421
20870 19708 15889
20871 19085 18424
20872 14627 18423
20873 14725 18423
20874 14627 18426
20875 19467 15904
20876 18817 11244
20877 14605 18444
20878 19584 13621
20879 14294 18447
20880 19467 18439
20881 19700 18450
20882 14028 18440
20883 17771 18441
20884 19700 18443
20885 19700 18449
20886 18817 15926
20887 19004 15925
20888 18817 18456
20889 18629 11267
20890 19580 15932
20891 18629 15930
20892 18629 13642
20893 19213 13646
20894 18629 13649
20895 18629 15936
20896 18629 13645
20897 18629 13645
20898 18629 15938
20899 13665 18466
20900 18629 18463
20901 17771 18470
20902 17771 18470
20903 18629 13650
20904 18629 13650
20905 18543 18467
20906 19213 18473
20907 20121 13656
20908 13816 18474
20909 19240 15943
20910 19213 18475
20911 18092 18480
20912 20236 18482
20913 9070 18481
20914 19208 18478
20915 12461 18489
20916 10389 18494
20917 14884 18490
20918 18629 18491
20919 11647 18487
20920 18629 18492
20921 17377 18500
20922 18629 13689
20923 16608 18498
20924 14627 18501
20925 14627 18501
20926 19008 15976
20927 17040 18504
20928 18629 18509
20929 18629 13676
20930 18629 13676
20931 18629 15982
20932 18629 15971
20933 19008 18495
20934 19008 15975
20935 19008 15975
20936 14627 18514
20937 18497 13694
20938 14672 18513
20939 18497 18515
20940 18497 18512
20941 19671 13707
20942 14627 18520
20943 19671 9096
20944 18817 13711
20945 15988 18522
20946 19314 18517
20947 18629 16008
20948 18636 15996
20949 17980 18529
20950 16021 18531
20951 18629 16019
20952 18629 18535
20953 18629 16018
20954 18629 18534
20955 18629 16025
20956 18629 16024
20957 18629 18537
20958 20198 11333
20959 18629 11121
20960 20098 13727
20961 18629 11337
20962 14627 18541
20963 18629 13728
20964 18629 13728
20965 14627 18542
20966 14627 18540
20967 14627 18540
20968 15123 18539
20969 19410 18547
20970 19213 18548
20971 20107 11027
20972 20107 11363
20973 18629 11364
20974 18629 11364
20975 18569 13748
20976 18629 16062
20977 18629 13758
20978 18569 16061
20979 18465 13773
20980 18629 18554
20981 12631 18554
20982 18629 13749
20983 18817 13762
20984 18629 11376
20985 18629 11377
20986 18629 16090
20987 18636 18568
20988 18629 16077
20989 18629 16077
20990 18629 16060
20991 18629 16070
20992 18569 11358
20993 18629 18571
20994 18629 18571
20995 10577 18555
20996 20116 13765
20997 18629 18567
20998 18629 18561
20999 17093 18577
21000 18629 16094
21001 17771 18570
21002 19013 18581
21003 19671 18576
21004 14627 18580
21005 14627 18580
21006 16891 18575
21007 16891 18579
21008 14627 18582
21009 19779 18572
21010 14627 18566
21011 17771 18560
21012 17771 18578
21013 17771 18583
21014 19019 16099
21015 19326 26
21016 18629 7365
21017 18629 7365
21018 18629 7176
21019 18629 7176
21020 18629 13774
21021 18629 13774
21022 20098 6558
21023 20098 9165
21024 20098 11406
21025 9092 18593
21026 19113 13791
21027 13826 18591
21028 18817 16119
21029 14627 18595
21030 14627 18595
21031 18629 18599
21032 18629 18599
21033 18629 18599
21034 14627 18590
21035 12570 18608
21036 13826 18601
21037 19081 16130
21038 18916 18600
21039 13557 18618
21040 19264 18615
21041 19264 16129
21042 19264 16118
21043 19700 16127
21044 20198 11416
21045 18569 11423
21046 12480 18626
21047 11331 18627
21048 11331 18624
21049 18569 18625
21050 20236 16158
21051 17648 18631
21052 18569 18630
21053 18569 18630
21054 18569 16155
21055 18569 16155
21056 18629 11426
21057 19231 13820
21058 18569 18632
21059 18629 13819
21060 18629 13819
21061 18536 16153
21062 18629 13821
21063 14627 18641
21064 14627 18641
21065 18629 13814
21066 18629 13814
21067 12010 18623
21068 12010 18637
21069 12010 18633
21070 18569 13830
21071 18569 13833
21072 14627 18645
21073 19876 13836
21074 14294 18644
21075 14644 18646
21076 19700 18654
21077 19240 11460
21078 18629 13845
21079 19190 13847
21080 18629 16187
21081 18629 11468
21082 19182 11475
21083 19077 11473
21084 18629 9207
21085 18629 16192
21086 18629 16196
21087 19113 16204
21088 13826 18660
21089 20236 13867
21090 20202 16201
21091 20202 16201
21092 18629 13864
21093 18629 13864
21094 18629 11480
21095 13826 18662
21096 20132 18664
21097 18629 18668
21098 18629 16198
21099 18629 16198
21100 20202 16211
21101 20202 18661
21102 20202 18661
21103 18629 16207
21104 20111 16217
21105 16954 18679
21106 16968 18687
21107 18092 18687
21108 19324 15740
21109 18629 13876
21110 15089 18682
21111 18629 18678
21112 19187 18677
21113 18629 9221
21114 18629 11487
21115 18629 13883
21116 18629 13882
21117 18663 11488
21118 15294 18688
21119 18629 13885
21120 18629 16228
21121 18629 18691
21122 19008 18693
21123 18629 13893
21124 19853 16230
21125 19584 13894
21126 18629 13898
21127 18629 13898
21128 18629 18698
21129 16708 18700
21130 20241 13901
21131 11578 18699
21132 16535 18697
21133 18629 16247
21134 18629 16240
21135 18629 11508
21136 11666 18701
21137 19208 16238
21138 19208 18704
21139 19208 18704
21140 19264 16245
21141 19264 16249
21142 19264 16233
21143 19264 16233
21144 19264 16244
21145 19264 16246
21146 18569 13902
21147 18569 16253
21148 19208 16254
21149 19208 16255
21150 19208 16255
21151 19213 16256
21152 19213 18706
21153 18629 11512
21154 18629 13908
21155 18629 16263
21156 18657 18708
21157 19125 9250
21158 10171 18712
21159 9780 18714
21160 18817 11516
21161 18817 16267
21162 14627 18715
21163 18817 13922
21164 0 18717
21165 19113 16282
21166 15859 18720
21167 19008 7185
21168 19077 13926
21169 20111 11523
21170 19231 13927
21171 19371 13931
21172 12744 18725
21173 18809 16290
21174 19008 16293
21175 19008 16293
21176 19213 18727
21177 19213 18727
21178 19213 16291
21179 19122 16289
21180 19213 13934
21181 19213 18726
21182 19213 18726
21183 19213 18724
21184 19224 8552
21185 18629 8553
21186 18629 9262
21187 16339 18728
21188 19410 13941
21189 18629 13937
21190 18629 9261
21191 18629 13939
21192 18629 16294
21193 13665 18730
21194 19077 13935
21195 19710 18731
21196 18629 18735
21197 18629 18732
21198 19710 16296
21199 19213 18733
21200 20053 11543
21201 20107 11561
21202 20107 11561
21203 19113 9274
21204 20107 13969
21205 20107 13969
21206 20107 16316
21207 20107 11552
21208 20107 13953
21209 19008 13966
21210 20107 13965
21211 20107 13955
21212 16339 18746
21213 17851 18745
21214 14627 18744
21215 19008 16324
21216 19700 11567
21217 19224 7415
21218 19213 16330
21219 18083 18753
21220 20236 16329
21221 19213 18758
21222 18497 13975
21223 17093 18752
21224 19700 16333
21225 14030 18759
21226 20192 18755
21227 19700 11582
21228 19213 18757
21229 19213 18757
21230 19213 13979
21231 19700 18756
21232 18629 13989
21233 18629 11592
21234 19462 11601
21235 18629 11590
21236 18629 11594
21237 18992 13991
21238 18516 16340
21239 14672 18768
21240 18392 16341
21241 12480 18767
21242 18629 16336
21243 18629 18770
21244 18629 13995
21245 18629 18769
21246 18629 13990
21247 18629 14000
21248 18629 16334
21249 19747 9326
21250 20192 14007
21251 20192 14007
21252 14074 18778
21253 20098 14008
21254 20192 16356
21255 14605 18777
21256 16023 18775
21257 19314 18776
21258 17263 18779
21259 19043 16357
21260 17771 18780
21261 18629 16364
21262 18629 11628
21263 19188 16373
21264 18629 16369
21265 18629 16374
21266 18629 16374
21267 19240 18786
21268 18629 14023
21269 18740 18787
21270 18629 16366
21271 18629 16366
21272 18629 16372
21273 18629 16372
21274 18817 16370
21275 18629 14026
21276 18629 18790
21277 18629 18790
21278 18629 18791
21279 18629 18791
21280 18629 16375
21281 18629 16375
21282 18629 16384
21283 9005 18793
21284 14627 18794
21285 19231 14042
21286 14627 18795
21287 19700 16387
21288 19700 18803
21289 18629 14044
21290 18629 16400
21291 10622 18808
21292 18629 14053
21293 13826 18810
21294 16306 18811
21295 15934 18814
21296 19213 16398
21297 18817 14059
21298 18629 16411
21299 18629 16411
21300 19472 11661
21301 11578 18816
21302 18629 16424
21303 16339 18823
21304 14028 18824
21305 18629 14069
21306 18629 18822
21307 15546 18821
21308 18629 16427
21309 18629 14071
21310 18629 16423
21311 15561 18818
21312 18629 16428
21313 19700 16420
21314 19700 18825
21315 18629 18829
21316 19700 18830
21317 19700 18828
21318 19700 16418
21319 19700 16418
21320 18629 18924
21321 12744 18926
21322 17360 18922
21323 18629 11756
21324 19556 9433
21325 18629 18927
21326 18629 11664
21327 18629 16431
21328 18629 16431
21329 18629 18833
21330 18629 16432
21331 19188 16430
21332 19713 4945
21333 18629 9370
21334 19713 9371
21335 19182 9378
21336 18629 11676
21337 18629 14077
21338 18629 11667
21339 19963 14081
21340 14258 18835
21341 18629 16439
21342 18629 11675
21343 17377 18843
21344 18629 16441
21345 17377 18841
21346 18629 18844
21347 18629 18839
21348 18629 18839
21349 18488 18848
21350 19213 18846
21351 19213 16442
21352 19213 16442
21353 19213 18842
21354 20198 16450
21355 20098 9385
21356 20132 11687
21357 20132 14093
21358 19213 14092
21359 19213 18852
21360 18629 14626
21361 15451 18857
21362 18629 14097
21363 20132 18854
21364 17588 18853
21365 18629 18861
21366 14028 19011
21367 18629 16462
21368 18629 14098
21369 19213 14098
21370 19213 14098
21371 18629 11691
21372 18092 18855
21373 17980 18863
21374 19013 18866
21375 19213 18859
21376 19213 18859
21377 19213 16470
21378 19905 11699
21379 18586 11698
21380 18400 14102
21381 18351 18875
21382 18586 16475
21383 19213 11701
21384 19213 11701
21385 18629 16479
21386 16811 18879
21387 18629 16487
21388 18629 18881
21389 14627 18885
21390 19213 18884
21391 19213 18887
21392 19213 18889
21393 19213 14115
21394 19213 16491
21395 19213 11712
21396 19213 16492
21397 19213 16492
21398 19213 16493
21399 19213 11708
21400 18878 11737
21401 19586 11089
21402 18629 11740
21403 18629 9430
21404 18629 14124
21405 19452 14125
21406 19038 14123
21407 18629 14138
21408 18629 11724
21409 19240 18899
21410 19586 9413
21411 18081 18920
21412 18629 14130
21413 18629 16499
21414 18629 16509
21415 17985 18902
21416 18629 11725
21417 18629 11725
21418 18629 16511
21419 18422 18906
21420 19213 14127
21421 19213 14127
21422 19018 14135
21423 18629 14134
21424 18629 18908
21425 14886 18907
21426 14886 18894
21427 19422 18915
21428 19584 18898
21429 19584 18893
21430 14028 18912
21431 19584 14141
21432 14744 18917
21433 14744 18917
21434 18629 18892
21435 18629 16513
21436 18629 14137
21437 18629 18895
21438 18629 18895
21439 18629 16516
21440 16339 18903
21441 16892 18919
21442 17980 18901
21443 18629 16515
21444 19213 12389
21445 19213 12389
21446 19213 18909
21447 18629 18921
21448 18629 16520
21449 18629 11745
21450 18629 11746
21451 18629 16521
21452 18629 14147
21453 18629 14145
21454 18629 16522
21455 18629 14151
21456 18629 14157
21457 18629 14154
21458 18629 14154
21459 18629 14158
21460 18629 14148
21461 20221 16527
21462 18629 16528
21463 19008 16533
21464 19964 14166
21465 19794 14172
21466 19794 11767
21467 19008 16542
21468 18488 16534
21469 19008 14173
21470 19964 16537
21471 19208 16541
21472 19208 16541
21473 19208 18934
21474 19208 18931
21475 19008 18932
21476 19208 18933
21477 18629 14182
21478 18629 14182
21479 18629 14182
21480 19231 14179
21481 18629 11777
21482 13826 18935
21483 18629 16548
21484 13826 18936
21485 18629 16547
21486 18629 16547
21487 18629 16549
21488 14627 18939
21489 14627 18942
21490 19013 18938
21491 14627 18945
21492 14627 18945
21493 14888 18940
21494 18809 14186
21495 12730 18944
21496 19580 18946
21497 17593 18941
21498 20198 18943
21499 19213 18948
21500 19798 14192
21501 19208 14196
21502 19043 16564
21503 19213 11789
21504 19213 11789
21505 18817 16561
21506 19213 18951
21507 19213 18951
21508 12739 18955
21509 0 18949
21510 19213 18949
21511 19213 18954
21512 0 18950
21513 17593 18957
21514 14884 18963
21515 19004 16580
21516 9070 18958
21517 20236 18964
21518 14627 18961
21519 14627 18973
21520 14721 18968
21521 19024 18971
21522 14627 18969
21523 16954 18970
21524 20111 17117
21525 14627 20067
21526 18629 17976
21527 18987 17118
21528 18629 18982
21529 18987 15858
21530 18987 14676
21531 14627 18984
21532 17771 18988
21533 19113 18989
21534 18629 18994
21535 18629 18990
21536 18987 18391
21537 18987 18993
21538 20236 16606
21539 18569 16610
21540 18569 16610
21541 18569 16610
21542 14627 19001
21543 18569 16612
21544 18569 20056
21545 14030 20055
21546 16339 19003
21547 18569 14228
21548 14627 19007
21549 18629 9512
21550 18629 14239
21551 13826 19010
21552 16339 19009
21553 18629 16645
21554 18629 19017
21555 19190 11846
21556 18629 14251
21557 18629 16649
21558 18629 16649
21559 18629 16653
21560 18629 19022
21561 18629 19021
21562 18629 14259
21563 18629 9530
21564 19462 16654
21565 18629 19031
21566 18345 19032
21567 19113 19029
21568 18629 14262
21569 14627 19027
21570 13826 19028
21571 13826 19028
21572 14627 19026
21573 18536 16669
21574 20111 16670
21575 18667 9549
21576 20107 14282
21577 18629 14296
21578 17648 19048
21579 19207 19045
21580 19208 16681
21581 19213 19055
21582 17771 19054
21583 19125 14291
21584 13780 19058
21585 19213 19049
21586 19213 19051
21587 19208 19056
21588 19224 8544
21589 19213 19066
21590 19213 19066
21591 12707 19091
21592 18629 14310
21593 18629 16718
21594 18629 14323
21595 18667 16726
21596 20236 14329
21597 17785 19093
21598 18629 16709
21599 18629 16709
21600 18629 16727
21601 18629 11898
21602 16608 19070
21603 9074 19068
21604 11792 19073
21605 17399 19092
21606 18516 19095
21607 18629 19084
21608 13557 19078
21609 14463 19074
21610 19013 11899
21611 16608 19072
21612 20202 19087
21613 19213 19071
21614 19213 19086
21615 19231 33
21616 18516 19069
21617 19213 19088
21618 19213 19079
21619 18629 9564
21620 18629 11910
21621 9780 19096
21622 18629 14334
21623 20198 11914
21624 19700 16738
21625 19213 11922
21626 19700 19104
21627 19700 19101
21628 19700 19101
21629 9947 19102
21630 9947 19098
21631 19213 19110
21632 19213 16750
21633 19213 16757
21634 18629 9582
21635 18629 14360
21636 18629 16758
21637 18629 15755
21638 18629 16765
21639 18629 14357
21640 18629 14358
21641 18629 19111
21642 18629 19112
21643 18629 11942
21644 18629 11942
21645 18629 11943
21646 18629 11943
21647 20192 14366
21648 18629 14369
21649 18629 14369
21650 16056 19127
21651 18629 19118
21652 13826 19116
21653 19780 14371
21654 17593 19123
21655 20192 19121
21656 19081 19126
21657 19213 11946
21658 19213 19128
21659 0 19130
21660 14627 19130
21661 18629 16795
21662 18629 19132
21663 19208 16796
21664 18387 9599
21665 19584 14390
21666 7346 19138
21667 11841 19137
21668 13826 19143
21669 14888 19144
21670 14725 19141
21671 18629 16822
21672 18629 16816
21673 18629 16821
21674 18629 11971
21675 18629 14406
21676 18629 14406
21677 20132 11973
21678 18629 16824
21679 19013 14408
21680 18629 16827
21681 19013 19150
21682 18629 19153
21683 18629 16828
21684 18629 14409
21685 18629 14409
21686 13826 19151
21687 18629 11974
21688 18629 19160
21689 18629 14410
21690 18629 11979
21691 18629 14412
21692 18629 11984
21693 20107 11983
21694 18629 11982
21695 18629 19163
21696 18629 11981
21697 13826 19164
21698 13826 19164
21699 18629 14413
21700 20107 16840
21701 18629 19165
21702 18629 5429
21703 18629 11997
21704 18629 11998
21705 18629 9638
21706 18629 14434
21707 18629 14423
21708 18629 14423
21709 14222 18336
21710 18629 14431
21711 18629 19172
21712 15147 19170
21713 18629 14427
21714 18629 19171
21715 13826 19166
21716 18629 19174
21717 18629 16859
21718 16851 19167
21719 18629 14437
21720 18629 5431
21721 18629 5431
21722 17771 19183
21723 19213 19189
21724 19213 19189
21725 19213 19185
21726 19213 14447
21727 19213 14447
21728 20192 12023
21729 10389 19196
21730 18629 14454
21731 20192 19198
21732 19013 14465
21733 18629 16878
21734 18629 16878
21735 18629 16881
21736 20202 14457
21737 18629 16875
21738 14627 19197
21739 18629 19202
21740 18629 19202
21741 14627 19203
21742 20202 10
21743 20202 14456
21744 14627 19204
21745 18629 19206
21746 14627 19199
21747 14627 19199
21748 16408 19209
21749 17593 19205
21750 20202 19200
21751 13826 19216
21752 19208 19216
21753 14627 19217
21754 13826 19215
21755 7335 19223
21756 18629 12048
21757 18629 12048
21758 18629 14484
21759 18629 14484
21760 18629 9675
21761 18629 12049
21762 18629 14480
21763 18683 12054
21764 18629 16917
21765 19584 34
21766 20236 14483
21767 18629 14478
21768 18629 19235
21769 19700 19236
21770 19326 12074
21771 18629 14490
21772 19240 14496
21773 18629 12066
21774 18629 14503
21775 18629 14503
21776 19231 14503
21777 18629 14494
21778 14362 19245
21779 18488 16923
21780 18629 19242
21781 11830 19243
21782 13780 19246
21783 18629 12067
21784 14627 19244
21785 18629 12078
21786 18497 9705
21787 18629 12076
21788 18629 19254
21789 18629 16939
21790 18629 14512
21791 19574 14511
21792 18629 16940
21793 18497 19252
21794 18629 19255
21795 20192 12099
21796 18629 12089
21797 18629 12091
21798 13801 19258
21799 13826 19258
21800 13826 19260
21801 13826 19260
21802 11841 19260
21803 18629 16958
21804 13557 19261
21805 20192 14526
21806 18488 19259
21807 18629 19265
21808 16082 19269
21809 20192 19263
21810 20192 19268
21811 18629 16957
21812 18629 14527
21813 18629 16963
21814 20192 19271
21815 18629 12111
21816 18629 12118
21817 18629 12118
21818 18629 12119
21819 13169 19280
21820 19574 16978
21821 18629 19287
21822 18629 19287
21823 18987 12120
21824 18629 9722
21825 18629 9735
21826 18629 12122
21827 19710 16979
21828 18629 19290
21829 18629 16989
21830 11820 19281
21831 12730 19286
21832 18629 19288
21833 18817 19291
21834 14886 19291
21835 14627 19294
21836 18629 14550
21837 17980 19293
21838 12944 19298
21839 18629 19299
21840 18629 12116
21841 19213 19284
21842 19213 19297
21843 19324 12134
21844 18569 12130
21845 18569 12130
21846 17984 19302
21847 17090 19304
21848 18629 14560
21849 18629 14560
21850 18629 14566
21851 18629 14566
21852 19708 14565
21853 17688 19305
21854 18629 17010
21855 14627 19308
21856 20241 17007
21857 18629 17005
21858 16708 19311
21859 18569 19303
21860 17034 19307
21861 12730 19309
21862 18629 17018
21863 18629 17019
21864 18629 17019
21865 18569 19319
21866 18569 19319
21867 18569 19317
21868 18392 9756
21869 18392 9756
21870 18629 17026
21871 18629 17026
21872 14944 19323
21873 9947 19325
21874 18392 17027
21875 19422 12168
21876 19422 17036
21877 13636 18334
21878 11288 19330
21879 19213 12170
21880 19213 12170
21881 13817 19329
21882 18629 16285
21883 18629 12176
21884 18629 12176
21885 20101 14593
21886 16023 19335
21887 0 19339
21888 0 19340
21889 19264 17052
21890 19264 17052
21891 18987 17061
21892 18381 9789
21893 18629 17060
21894 18629 14630
21895 19710 14623
21896 18629 14618
21897 18381 17068
21898 18987 19355
21899 18987 17076
21900 18987 17076
21901 18987 19350
21902 18987 19358
21903 18987 14621
21904 19008 19351
21905 19008 19351
21906 19008 19359
21907 18629 12204
21908 18629 14634
21909 18629 12202
21910 18629 12201
21911 20192 17079
21912 20192 17079
21913 14555 19282
21914 14627 19289
21915 18569 16991
21916 18629 16732
21917 18629 16284
21918 17365 19365
21919 19700 14656
21920 17031 19374
21921 19700 17105
21922 19700 14653
21923 19700 17091
21924 17593 19373
21925 0 19372
21926 0 19377
21927 19666 14668
21928 18629 9832
21929 18629 9832
21930 18629 12249
21931 18629 12249
21932 18629 12252
21933 18629 12252
21934 19225 17122
21935 19012 12260
21936 18629 14681
21937 18629 14681
21938 19213 12251
21939 18897 12247
21940 18569 9828
21941 19466 14685
21942 18483 14686
21943 18629 12257
21944 13832 19380
21945 18629 14691
21946 18629 17128
21947 18569 19381
21948 18629 19381
21949 18629 19381
21950 19240 17124
21951 19213 17131
21952 18629 14690
21953 18629 14693
21954 18629 14693
21955 18629 19388
21956 18629 19388
21957 18629 19387
21958 18629 14688
21959 18569 19384
21960 18629 14702
21961 12985 19391
21962 19208 19394
21963 18629 17138
21964 19208 14701
21965 18629 17136
21966 18629 17136
21967 13557 19393
21968 18629 14700
21969 18629 17135
21970 18629 19395
21971 20107 12281
21972 20198 14716
21973 20107 14712
21974 20107 12282
21975 18817 17145
21976 20107 14707
21977 20107 17140
21978 18519 14719
21979 19008 17152
21980 19584 17146
21981 19584 19398
21982 20198 12284
21983 20198 12284
21984 19008 17155
21985 19008 17155
21986 19008 17155
21987 19965 17151
21988 10389 19402
21989 20198 19400
21990 19008 19401
21991 19008 19406
21992 18629 19403
21993 18629 19403
21994 18629 19405
21995 18394 9859
21996 18516 14736
21997 18545 17160
21998 19264 9865
21999 19264 12315
22000 19264 12313
22001 19264 12309
22002 19264 12311
22003 19213 12312
22004 19264 17180
22005 19264 17178
22006 18629 12332
22007 18629 17193
22008 19264 7595
22009 18629 17194
22010 18629 17194
22011 18629 14767
22012 18629 14767
22013 18629 14764
22014 14627 19417
22015 17377 19414
22016 18629 14757
22017 18629 19416
22018 18394 19425
22019 13826 19424
22020 13826 19415
22021 18569 12334
22022 14627 19418
22023 18629 14768
22024 18629 17206
22025 18569 19423
22026 17438 19413
22027 14627 19412
22028 18400 11383
22029 19240 9893
22030 19324 14778
22031 15559 19436
22032 19324 17217
22033 19422 14776
22034 18629 17216
22035 18629 17220
22036 18629 12346
22037 19240 19437
22038 18809 11382
22039 18629 19441
22040 17771 19434
22041 19700 12348
22042 19700 12348
22043 17771 19440
22044 19700 19442
22045 19264 12351
22046 19264 14782
22047 19057 19443
22048 18545 17235
22049 0 19446
22050 19231 19456
22051 14721 19454
22052 19057 19455
22053 14721 19453
22054 11764 19444
22055 18629 8507
22056 18629 14797
22057 18629 9905
22058 13167 19458
22059 18629 16635
22060 18629 12419
22061 18629 12417
22062 18629 16637
22063 18629 14875
22064 14884 19016
22065 18629 14803
22066 11830 19469
22067 11830 19469
22068 15451 19469
22069 19081 12420
22070 19700 17252
22071 19700 17252
22072 19700 17252
22073 18629 17250
22074 19700 12359
22075 18629 19470
22076 18629 17257
22077 18629 17261
22078 19700 19468
22079 19208 19473
22080 19208 19473
22081 15859 19475
22082 19208 19464
22083 19213 19465
22084 19213 19478
22085 19213 19478
22086 19213 19477
22087 18629 12364
22088 18629 9911
22089 18629 14814
22090 18629 17276
22091 18422 19486
22092 19780 17279
22093 14627 19480
22094 14627 19480
22095 18629 12375
22096 18629 19488
22097 18629 19488
22098 18629 19485
22099 13826 19487
22100 13826 19487
22101 14627 19483
22102 18629 12372
22103 18629 19484
22104 18629 19481
22105 18629 19495
22106 18629 19495
22107 18629 19495
22108 18629 17283
22109 17034 19492
22110 18629 12373
22111 19555 12380
22112 13826 19501
22113 16892 19504
22114 19700 19504
22115 18497 14828
22116 13826 19503
22117 19700 19503
22118 18488 17294
22119 13826 19505
22120 13826 19505
22121 15147 19511
22122 19671 17292
22123 19700 14832
22124 18629 7621
22125 18629 7621
22126 18629 7623
22127 18629 7624
22128 18629 12385
22129 18629 12385
22130 18629 9928
22131 18629 7627
22132 19085 14849
22133 19213 14836
22134 17837 19516
22135 11578 19533
22136 7348 19515
22137 18629 17304
22138 18629 17304
22139 18629 14837
22140 19213 19518
22141 14627 19518
22142 19156 17315
22143 18629 9934
22144 18545 17311
22145 18629 19525
22146 18629 14848
22147 18905 19520
22148 19710 14844
22149 18629 19526
22150 18629 19521
22151 18629 17322
22152 18629 17322
22153 18629 19528
22154 16339 19522
22155 15859 19532
22156 20107 10960
22157 11830 18335
22158 19018 19536
22159 13826 19534
22160 20107 12411
22161 17582 19535
22162 18629 17328
22163 18629 17338
22164 18629 17338
22165 17688 19539
22166 18629 19537
22167 19472 17343
22168 19584 12412
22169 19208 19542
22170 19208 17342
22171 18092 19545
22172 18092 19545
22173 18392 9959
22174 18629 14879
22175 18629 12428
22176 13790 19551
22177 18392 12425
22178 18629 12426
22179 18629 17354
22180 18629 14881
22181 18629 9960
22182 18629 9960
22183 18092 19552
22184 18629 12429
22185 14051 19557
22186 19213 7655
22187 19213 17372
22188 18817 12447
22189 13826 19572
22190 18817 14901
22191 16339 19575
22192 14627 19563
22193 20236 14919
22194 16608 19573
22195 17377 19564
22196 17154 19567
22197 19378 19566
22198 19213 17391
22199 19213 19571
22200 18629 12485
22201 19584 9991
22202 18629 12487
22203 18629 14947
22204 18629 14939
22205 18629 14934
22206 13826 19583
22207 13826 19588
22208 15942 19587
22209 16954 19582
22210 18629 14945
22211 18809 12483
22212 17980 19591
22213 15942 19589
22214 19213 17409
22215 19472 17412
22216 19213 17418
22217 14028 19596
22218 19213 14943
22219 18629 12490
22220 18629 12490
22221 16526 19597
22222 19467 17436
22223 11331 19599
22224 18629 17422
22225 13826 19609
22226 13826 19609
22227 18629 19602
22228 18629 14961
22229 18629 12501
22230 18629 12501
22231 13826 19601
22232 19779 12497
22233 18629 12500
22234 18629 14959
22235 18629 17429
22236 18629 19608
22237 18629 19600
22238 14627 19607
22239 18629 19603
22240 18629 19603
22241 18629 17431
22242 17771 19610
22243 17771 19613
22244 17771 19604
22245 18536 14970
22246 18629 14985
22247 18629 12512
22248 18629 12512
22249 18629 12513
22250 17688 19614
22251 11841 19620
22252 18629 14979
22253 19208 14967
22254 13826 19621
22255 17688 19616
22256 19753 14972
22257 18629 19619
22258 18629 19619
22259 19472 19615
22260 18629 14965
22261 18629 14965
22262 18629 19617
22263 16913 19618
22264 19753 14984
22265 19213 17452
22266 18667 17461
22267 14627 19629
22268 18629 17464
22269 18629 17458
22270 14627 19631
22271 18629 12532
22272 18629 19628
22273 18629 12533
22274 18987 19636
22275 17411 19630
22276 0 19635
22277 14725 19632
22278 14725 19632
22279 18629 17466
22280 18629 17466
22281 18629 15006
22282 18629 15006
22283 18629 17462
22284 18629 17473
22285 19213 10052
22286 19213 10053
22287 19213 12535
22288 19213 10056
22289 19213 15010
22290 19213 15009
22291 19213 15009
22292 18629 8839
22293 18629 12545
22294 18692 12541
22295 17093 19656
22296 20198 15021
22297 18629 17478
22298 18629 12542
22299 14074 19658
22300 18629 19657
22301 18536 15014
22302 19471 15020
22303 18629 17480
22304 18629 15015
22305 18629 15015
22306 18629 19655
22307 19213 19653
22308 19213 19654
22309 18569 41
22310 13557 19659
22311 18629 12560
22312 18629 12576
22313 18629 12577
22314 19008 17506
22315 18629 10094
22316 18629 10094
22317 18536 12585
22318 17985 19668
22319 18629 15049
22320 18629 17518
22321 16339 19673
22322 0 19667
22323 14627 19676
22324 19008 19678
22325 18465 19677
22326 14627 19669
22327 14627 19688
22328 16339 19687
22329 18545 17524
22330 19366 19690
22331 19008 19670
22332 19008 19670
22333 19008 19670
22334 19213 17525
22335 19008 19681
22336 18387 10863
22337 18387 15062
22338 19555 15057
22339 17069 19691
22340 19231 17529
22341 16026 19697
22342 18497 15059
22343 18817 19701
22344 13557 19693
22345 16640 19698
22346 19540 17533
22347 19422 15060
22348 19188 19702
22349 18629 15066
22350 18629 15066
22351 18629 15066
22352 18629 15071
22353 19707 15076
22354 15451 19706
22355 18629 19712
22356 18629 17547
22357 16023 19721
22358 18629 19709
22359 18629 17549
22360 18629 17544
22361 16023 19718
22362 18629 17538
22363 19584 19711
22364 18629 19714
22365 19671 17551
22366 18536 15084
22367 19231 15090
22368 19213 17558
22369 19732 12613
22370 16417 19726
22371 16143 19739
22372 16608 19727
22373 19019 19733
22374 17771 19722
22375 17771 19725
22376 12730 19729
22377 19213 19728
22378 18817 19723
22379 19700 15093
22380 17771 19731
22381 20111 17561
22382 17771 19734
22383 19213 19735
22384 19700 19737
22385 18629 15098
22386 18690 8554
22387 18629 15101
22388 19208 15107
22389 18629 17575
22390 18987 17571
22391 18987 19741
22392 18987 19741
22393 19208 19742
22394 19208 17577
22395 19013 19749
22396 19780 15115
22397 13826 19750
22398 13826 19750
22399 20107 19750
22400 20202 18510
22401 20202 18510
22402 19905 10134
22403 18629 17604
22404 18629 17604
22405 18629 17599
22406 18629 15128
22407 18629 15130
22408 18629 15130
22409 18629 15139
22410 18629 17610
22411 16056 19754
22412 16056 19754
22413 16056 19757
22414 18629 12663
22415 12984 19762
22416 18629 15
22417 18629 15
22418 18629 12671
22419 18569 17636
22420 18569 17636
22421 18629 15159
22422 18629 17627
22423 18629 17627
22424 18629 12673
22425 18629 17641
22426 14627 19768
22427 18629 17634
22428 18629 17640
22429 18569 17639
22430 16407 19765
22431 18629 19769
22432 18629 17647
22433 18629 15181
22434 18629 15181
22435 19225 15172
22436 18629 15173
22437 18629 17649
22438 12480 19773
22439 19556 17652
22440 18629 15168
22441 18629 19774
22442 19018 15170
22443 0 19781
22444 18629 15171
22445 19213 19772
22446 19213 19785
22447 19213 19777
22448 19213 19777
22449 18629 19782
22450 18629 15166
22451 18516 12694
22452 19240 15183
22453 19410 15190
22454 18497 15189
22455 18497 15191
22456 18497 15191
22457 13826 19787
22458 19013 15186
22459 18497 15187
22460 19208 15188
22461 14725 19789
22462 18629 17681
22463 18629 15220
22464 18629 12711
22465 18629 12711
22466 18569 10189
22467 18629 15216
22468 18629 12717
22469 19700 12716
22470 17034 19797
22471 14361 19793
22472 18629 15221
22473 18629 17680
22474 18629 19799
22475 18629 12727
22476 19188 12728
22477 19113 15226
22478 18629 15218
22479 18629 17690
22480 18629 17690
22481 18629 19800
22482 19700 17694
22483 18536 19806
22484 18629 17685
22485 18629 17685
22486 18629 15224
22487 18629 15224
22488 19700 15222
22489 18569 17682
22490 18629 19805
22491 18629 19805
22492 18629 17692
22493 18629 17692
22494 19700 17697
22495 19700 19801
22496 18817 12742
22497 20110 15240
22498 18925 17703
22499 19574 17705
22500 18817 15252
22501 19700 15251
22502 20110 12751
22503 16306 19824
22504 11316 19815
22505 16987 19825
22506 19700 15242
22507 18817 19823
22508 19366 19828
22509 19700 17727
22510 19700 17723
22511 19700 17728
22512 19700 17728
22513 19700 19821
22514 19700 17719
22515 19700 17719
22516 19081 10241
22517 18629 15262
22518 18629 15262
22519 18629 17734
22520 18629 15260
22521 16968 19839
22522 16842 19840
22523 13574 19845
22524 12010 19846
22525 16339 19844
22526 18488 15270
22527 15271 19847
22528 12730 19848
22529 19043 19850
22530 14627 19849
22531 14627 19849
22532 18629 14641
22533 19472 12217
22534 14627 19855
22535 18629 15282
22536 18629 17776
22537 18629 17761
22538 13826 19856
22539 13826 19856
22540 18629 15284
22541 18629 15284
22542 18629 19860
22543 18629 17775
22544 16339 19857
22545 18783 17762
22546 18629 17773
22547 19156 17774
22548 18629 15283
22549 17377 19862
22550 18629 15280
22551 18629 19858
22552 18629 19858
22553 18629 19861
22554 18629 17769
22555 18629 19863
22556 18629 17768
22557 18569 12524
22558 19002 10031
22559 18629 7668
22560 18123 19871
22561 18629 19870
22562 18569 14987
22563 18569 15293
22564 18536 12525
22565 18629 15296
22566 18629 17796
22567 13826 19873
22568 13826 19627
22569 18629 17455
22570 14627 19875
22571 19002 19885
22572 13826 19626
22573 18629 5426
22574 18629 5427
22575 18629 5427
22576 19530 16844
22577 18585 14416
22578 18629 12802
22579 18629 12802
22580 20192 10258
22581 18629 10260
22582 18629 12807
22583 19240 12800
22584 18629 15300
22585 18629 15301
22586 18629 2310
22587 18629 15303
22588 18629 10263
22589 20192 10263
22590 20192 10263
22591 18629 17800
22592 18629 17800
22593 18629 10252
22594 18629 17805
22595 18629 12797
22596 13826 19888
22597 20202 15306
22598 18629 12796
22599 20192 12810
22600 20192 12810
22601 20202 19886
22602 20202 5468
22603 19555 12812
22604 20192 10265
22605 19555 15312
22606 13142 19897
22607 20192 15308
22608 20192 15308
22609 18400 19894
22610 20192 17818
22611 20192 19890
22612 20192 19893
22613 18629 17828
22614 18629 12822
22615 13826 19899
22616 13826 19899
22617 20107 17831
22618 14627 19900
22619 18987 17821
22620 18629 19901
22621 18987 17836
22622 18629 19898
22623 19188 17835
22624 18629 10294
22625 18629 10294
22626 18629 15327
22627 18629 17840
22628 18629 17840
22629 13832 19911
22630 10577 19910
22631 19013 15328
22632 18629 17845
22633 18629 15336
22634 18629 19919
22635 14627 19921
22636 18629 17849
22637 13826 19920
22638 7348 19922
22639 18629 10300
22640 18629 17865
22641 18629 17865
22642 19240 74
22643 19240 15349
22644 19700 12837
22645 18629 15340
22646 19775 15339
22647 18629 15344
22648 18629 19925
22649 18629 16
22650 18629 12838
22651 18629 12838
22652 18629 15342
22653 19965 17856
22654 19991 17853
22655 9352 19932
22656 18488 12840
22657 18629 15345
22658 18629 19927
22659 18629 17857
22660 14627 19926
22661 14627 19926
22662 18629 19928
22663 18629 19929
22664 19700 17
22665 19264 19930
22666 19264 19931
22667 19775 5513
22668 18629 12858
22669 19156 15357
22670 20202 17880
22671 19326 15364
22672 18629 19941
22673 9771 19941
22674 12136 19934
22675 18629 17869
22676 18629 12848
22677 20202 15351
22678 18987 15355
22679 17364 19937
22680 18629 17867
22681 18629 17868
22682 18629 15353
22683 18629 15353
22684 18987 19936
22685 20202 19933
22686 20202 19935
22687 18629 17872
22688 18629 19940
22689 13036 19952
22690 20241 10315
22691 13473 19942
22692 14627 19946
22693 19247 17884
22694 15451 19944
22695 19472 12870
22696 19264 15374
22697 19208 17893
22698 19264 17889
22699 18987 15368
22700 19208 19950
22701 19378 10375
22702 18629 10322
22703 18629 12886
22704 18629 15396
22705 18629 15391
22706 18629 15400
22707 19213 17899
22708 18629 15390
22709 13826 19957
22710 13826 19953
22711 15089 19958
22712 18629 17897
22713 13826 19962
22714 13826 19960
22715 13826 19960
22716 19811 19968
22717 19213 19967
22718 18629 12927
22719 18629 12927
22720 19666 12894
22721 18629 17911
22722 18629 17912
22723 19213 17912
22724 18629 15403
22725 19213 17913
22726 19213 19974
22727 19213 19975
22728 19213 19975
22729 13826 19973
22730 13826 19973
22731 19666 10328
22732 13826 19978
22733 19700 19979
22734 19700 17928
22735 19700 19987
22736 19700 19987
22737 18629 15416
22738 18629 15416
22739 18629 15417
22740 14627 19990
22741 14627 19992
22742 19371 12918
22743 18629 15419
22744 18629 15419
22745 18629 15425
22746 18629 12917
22747 11197 20004
22748 18629 19993
22749 18629 17942
22750 18629 19995
22751 14627 19996
22752 18629 12910
22753 18667 15423
22754 19013 19998
22755 18629 17938
22756 18629 17950
22757 14627 19994
22758 19008 17948
22759 18629 10349
22760 18629 10349
22761 18629 17966
22762 18629 15435
22763 18629 20005
22764 18629 17964
22765 14627 20006
22766 18629 16650
22767 14627 20007
22768 18629 5484
22769 20202 5483
22770 18629 3699
22771 18629 5482
22772 20202 5481
22773 20202 15447
22774 20202 15447
22775 18629 15446
22776 20202 20017
22777 20202 20020
22778 14627 20022
22779 14627 20022
22780 19081 15458
22781 18629 20025
22782 17860 20021
22783 14627 20023
22784 16891 20019
22785 19081 20026
22786 14627 20187
22787 14627 20189
22788 19208 20037
22789 19182 8058
22790 19182 9328
22791 18629 11611
22792 18629 10395
22793 19005 12952
22794 18629 17989
22795 18629 17990
22796 17771 20029
22797 17771 20029
22798 18629 17993
22799 18488 15470
22800 20101 17996
22801 18629 18005
22802 17031 20041
22803 13826 20042
22804 13826 20042
22805 19710 7872
22806 19730 15483
22807 18629 10410
22808 18629 10411
22809 18629 7863
22810 18629 5528
22811 20192 10415
22812 18629 10412
22813 18629 10427
22814 18629 12974
22815 18629 12983
22816 19232 18013
22817 16219 20048
22818 18392 18016
22819 18629 15495
22820 18629 12977
22821 18629 15498
22822 18629 15492
22823 18629 20047
22824 18629 20051
22825 18629 20051
22826 19555 12989
22827 19555 8036
22828 18483 10429
22829 19730 18028
22830 19231 12994
22831 20192 13245
22832 20192 15506
22833 19555 15513
22834 20192 20065
22835 20192 20066
22836 20192 20066
22837 19584 18027
22838 15540 20060
22839 19247 20063
22840 19248 18042
22841 18629 18044
22842 19213 18031
22843 14884 20061
22844 19208 20062
22845 19208 20062
22846 18585 18040
22847 13555 20074
22848 20192 20072
22849 16601 20045
22850 18987 20075
22851 18987 20075
22852 17992 20069
22853 19208 20071
22854 20192 18041
22855 19213 20046
22856 20192 12965
22857 19708 13003
22858 18629 13012
22859 18629 13007
22860 19326 13009
22861 18817 13006
22862 18629 13008
22863 18629 15522
22864 9001 20077
22865 18392 13013
22866 13832 20079
22867 18629 18055
22868 18629 13010
22869 18629 20078
22870 17648 20076
22871 18987 20084
22872 18987 20084
22873 18629 15525
22874 18987 20082
22875 18987 20083
22876 18629 13017
22877 18629 18067
22878 18629 15531
22879 19991 18068
22880 14028 20092
22881 18817 15534
22882 19188 15538
22883 19188 15535
22884 17031 20099
22885 18245 20100
22886 18629 15541
22887 18629 10462
22888 18629 13095
22889 19798 10461
22890 18629 13027
22891 10577 20102
22892 18629 18079
22893 18629 13054
22894 19225 10470
22895 18817 15548
22896 20192 13232
22897 10387 20104
22898 19213 15555
22899 14627 20106
22900 14627 20108
22901 17980 20109
22902 16023 20113
22903 20192 20115
22904 15863 20112
22905 18629 13049
22906 18629 13049
22907 18629 15571
22908 18629 18094
22909 18629 18094
22910 18629 15565
22911 18629 18099
22912 18629 18096
22913 14627 20117
22914 18629 18102
22915 18629 18111
22916 19675 10493
22917 18629 18118
22918 19666 13069
22919 18629 10679
22920 7348 20129
22921 18629 20129
22922 18629 18124
22923 18629 18124
22924 18629 20123
22925 18629 20123
22926 13021 20126
22927 18629 18119
22928 20236 18127
22929 18629 10502
22930 15451 20125
22931 20192 15585
22932 18987 15591
22933 16339 20122
22934 18987 15590
22935 18629 13075
22936 18636 18129
22937 18629 18132
22938 18629 18132
22939 18636 20124
22940 18629 18131
22941 18629 18131
22942 18629 20128
22943 20192 20136
22944 18987 18134
22945 18629 20131
22946 18636 18190
22947 19732 13080
22948 18629 18140
22949 18629 13085
22950 18629 13086
22951 14627 20150
22952 14627 20150
22953 18629 15603
22954 18629 15603
22955 14627 20148
22956 18629 20151
22957 18629 18146
22958 18629 20149
22959 18629 20152
22960 18629 20152
22961 18629 18149
22962 19012 18148
22963 18629 15613
22964 18663 20157
22965 18629 18157
22966 18629 18157
22967 18629 13099
22968 17648 20153
22969 18629 18162
22970 18629 20154
22971 17377 20159
22972 18629 20158
22973 18629 20158
22974 18629 20155
22975 19324 13107
22976 19584 10528
22977 18569 20162
22978 18817 18170
22979 17411 20161
22980 20192 18169
22981 18569 18175
22982 19747 10532
22983 18771 13113
22984 19671 10534
22985 18123 20175
22986 15451 20172
22987 19023 20174
22988 17771 20173
22989 17069 20178
22990 13826 20177
22991 18569 18180
22992 18629 18178
22993 18629 18178
22994 19213 20180
22995 20110 46
22996 18497 13125
22997 15934 20188
22998 18123 20186
22999 20035 18201
23000 15052 20190
23001 18392 15638
23002 19208 15644
23003 19208 15644
23004 16023 20200
23005 18629 13143
23006 14886 20196
23007 19422 15653
23008 20098 10566
23009 18629 13155
23010 18629 13155
23011 18629 15665
23012 18569 10560
23013 18629 13148
23014 20241 15656
23015 18422 15668
23016 18569 15674
23017 18017 18286
23018 18629 20211
23019 14627 20207
23020 18629 15673
23021 18629 13157
23022 14627 20216
23023 14627 20216
23024 18629 18236
23025 14627 20212
23026 14627 20212
23027 19700 18235
23028 18629 18234
23029 18629 18234
23030 19264 20210
23031 19700 20209
23032 19231 15675
23033 19991 18241
23034 20024 13166
23035 13665 20222
23036 19231 13173
23037 17688 20220
23038 19081 20224
23039 19081 20224
23040 17031 20226
23041 16406 20225
23042 10389 20227
23043 19008 20223
23044 19008 20223
23045 19081 18244
23046 19794 10585
23047 18569 15686
23048 18809 10581
23049 18569 18251
23050 18569 18250
23051 18569 20234
23052 18569 20234
23053 18817 15687
23054 18569 20231
23055 18569 20233
23056 18569 20228
23057 18569 22
23058 18629 20229
23059 18629 20237
23060 18629 20230
23061 18629 15691
23062 18629 18254
23063 18629 15724
23064 20097 13183
23065 18629 15698
23066 18629 15700
23067 0 20240
23068 18629 20239
23069 18629 18256
23070 18629 15699
23071 18629 18263
23072 19008 20242
23073 19008 20242
23074 19008 15701
23075 19008 20244
23076 19008 20244
23077 13586 20246
23078 13696 20247
23079 19231 20248
23080 18640 13195
23081 19004 20249
23082 17093 20250
23083 18640 18267
23084 20093 15715
23085 18783 10611
23086 18629 15714
23087 20192 15717
23088 20192 18278
23089 18629 20256
23090 13826 20254
23091 19467 20253
23092 13826 20255
23093 0 20252
23094 20192 18280
23095 20192 18283
23096 20192 18283
23097 20987 0
23098 20987 0
23099 20987 0
23100 20987 0
23101 20987 0
23102 20987 0
23103 20987 0
23104 20987 0
23105 20987 0
23106 20987 0
23107 20987 0
23108 20987 0
23109 20987 0
23110 20987 0
23111 20987 0
23112 20987 0
23113 20987 0
23114 20987 0
23115 20987 0
23116 20987 0
23117 20987 0
23118 20987 0
23119 20987 0
23120 20987 0
23121 20987 0
23122 20987 0
23123 20987 0
23124 20987 0
23125 20987 0
23126 20987 0
23127 20987 0
23128 20987 0
23129 20987 0
23130 20987 0
23131 20987 0
23132 20987 0
23133 20987 0
23134 20987 0
23135 20987 0
23136 20987 0
23137 20987 0
23138 20987 0
23139 20987 0
23140 20987 0
23141 20987 0
23142 20987 0
23143 20987 0
23144 20987 0
23145 20987 0
23146 20987 0
23147 20987 0
23148 20987 0
23149 20987 0
23150 20987 0
23151 20987 0
23152 20987 0
23153 20987 0
23154 20987 0
23155 20987 0
23156 20987 0
23157 20987 0
23158 20987 0
23159 20987 0
23160 20987 0
23161 20987 0
23162 20987 0
23163 20987 0
23164 20987 0
23165 20987 0
23166 20987 0
23167 20987 0
23168 20987 0
23169 20987 0
23170 20987 0
23171 20987 0
23172 20987 0
23173 20987 0
23174 20987 0
23175 20987 0
23176 20987 0
23177 20987 0
23178 20987 0
23179 20987 0
23180 20987 0
23181 20987 0
23182 20987 0
23183 20987 0
23184 20987 0
23185 20987 0
23186 20987 0
23187 20987 0
23188 20987 0
23189 20987 0
23190 20987 0
23191 20987 0
23192 20987 0
23193 20987 0
23194 20987 0
23195 20987 0
23196 20987 0
23197 20987 0
23198 20987 0
23199 20987 0
23200 20987 0
23201 20987 0
23202 20987 0
23203 20987 0
23204 20987 0
23205 20987 0
23206 20987 0
23207 20987 0
23208 20987 0
23209 20987 0
23210 20987 0
23211 20987 0
23212 20987 0
23213 20987 0
23214 20987 0
23215 20987 0
23216 20987 0
23217 20987 0
23218 20987 0
23219 20987 0
23220 20987 0
23221 20987 0
23222 20987 0
23223 20987 0
23224 20987 0
23225 20987 0
23226 20987 0
23227 20987 0
23228 20987 0
23229 20987 0
23230 20987 0
23231 20987 0
23232 20987 0
23233 20987 0
23234 20987 0
23235 20987 0
23236 20987 0
23237 20987 0
23238 20987 0
23239 20987 0
23240 20987 0
23241 20987 0
23242 20987 0
23243 20987 0
23244 20987 0
23245 20987 0
23246 20987 0
23247 20987 0
23248 20987 0
23249 20987 0
23250 20987 0
23251 20987 0
23252 20987 0
23253 20987 0
23254 20987 0
23255 20987 0
23256 20987 0
23257 21037 0
23258 21037 0
23259 21037 0
23260 21037 0
23261 21037 0
23262 21037 0
23263 21037 0
23264 21037 0
23265 21037 0
23266 21037 0
23267 21037 0
23268 21037 0
23269 21037 0
23270 21037 0
23271 21037 0
23272 21037 0
23273 21037 0
23274 21037 0
23275 21037 0
23276 21037 0
23277 21037 0
23278 21037 0
23279 21037 0
23280 21037 0
23281 21037 0
23282 21037 0
23283 21037 0
23284 21037 0
23285 21037 0
23286 21037 0
23287 21037 0
23288 21037 0
23289 21037 0
23290 21037 0
23291 21037 0
23292 21037 0
23293 21037 0
23294 21037 0
23295 21037 0
23296 21037 0
23297 21037 0
23298 21037 0
23299 21037 0
23300 21037 0
23301 21037 0
23302 21037 0
23303 21037 0
23304 21037 0
23305 21037 0
23306 21037 0
23307 21037 0
23308 21037 0
23309 21037 0
23310 21037 0
23311 21037 0
23312 21037 0
23313 21037 0
23314 21037 0
23315 21037 0
23316 21037 0
23317 21037 0
23318 21037 0
23319 21037 0
23320 21037 0
23321 21037 0
23322 21037 0
23323 21037 0
23324 21037 0
23325 21037 0
23326 21037 0
23327 21037 0
23328 21037 0
23329 21037 0
23330 21037 0
23331 21037 0
23332 21037 0
23333 21037 0
23334 21037 0
23335 21037 0
23336 21037 0
23337 21037 0
23338 21037 0
23339 21037 0
23340 21037 0
23341 21037 0
23342 21037 0
23343 21037 0
23344 21037 0
23345 21037 0
23346 21037 0
23347 21037 0
23348 21037 0
23349 21037 0
23350 21037 0
23351 21037 0
23352 21037 0
23353 21037 0
23354 21037 0
23355 21037 0
23356 21037 0
23357 21037 0
23358 21037 0
23359 21037 0
23360 21037 0
23361 21037 0
23362 21037 0
23363 21037 0
23364 21037 0
23365 21037 0
23366 21037 0
23367 21037 0
23368 21037 0
23369 21037 0
23370 21037 0
23371 21037 0
23372 21037 0
23373 21037 0
23374 21037 0
23375 21037 0
23376 21037 0
23377 21037 0
23378 21037 0
23379 21037 0
23380 21037 0
23381 21037 0
23382 21037 0
23383 21037 0
23384 21037 0
23385 21037 0
23386 21037 0
23387 21037 0
23388 21037 0
23389 21037 0
23390 21037 0
23391 21037 0
23392 21037 0
23393 21037 0
23394 21037 0
23395 21037 0
23396 21037 0
23397 21037 0
23398 21037 0
23399 21037 0
23400 21037 0
23401 21037 0
23402 21037 0
23403 21037 0
23404 21037 0
23405 21037 0
23406 21037 0
23407 21873 0
23408 21873 0
23409 21873 0
23410 21873 0
23411 21873 0
23412 21873 0
23413 21873 0
23414 21873 0
23415 21873 0
23416 21873 0
23417 21873 0
23418 21873 0
23419 21873 0
23420 21873 0
23421 21873 0
23422 21873 0
23423 21873 0
23424 21873 0
23425 21873 0
23426 21873 0
23427 21873 0
23428 21873 0
23429 21873 0
23430 21873 0
23431 21873 0
23432 21873 0
23433 21873 0
23434 21873 0
23435 21873 0
23436 21873 0
23437 21873 0
23438 21873 0
23439 21873 0
23440 21873 0
23441 21873 0
23442 21873 0
23443 21873 0
23444 21873 0
23445 21873 0
23446 21873 0
23447 21873 0
23448 21873 0
23449 21873 0
23450 21873 0
23451 21873 0
23452 21873 0
23453 21873 0
23454 21873 0
23455 21873 0
23456 21873 0
23457 21873 0
23458 21873 0
23459 21873 0
23460 21873 0
23461 21873 0
23462 21873 0
23463 21873 0
23464 21873 0
23465 21873 0
23466 21873 0
23467 21873 0
23468 21873 0
23469 21873 0
23470 21873 0
23471 21873 0
23472 21873 0
23473 21873 0
23474 21873 0
23475 21873 0
23476 21873 0
23477 21873 0
23478 21873 0
23479 21873 0
23480 21873 0
23481 21873 0
23482 21873 0
23483 21873 0
23484 21873 0
23485 21873 0
23486 21873 0
23487 21873 0
23488 21873 0
23489 21873 0
23490 21873 0
23491 21873 0
23492 21873 0
23493 21873 0
23494 21873 0
23495 21873 0
23496 21873 0
23497 21873 0
23498 21873 0
23499 21873 0
23500 21873 0
23501 21873 0
23502 21873 0
23503 21873 0
23504 21873 0
23505 21873 0
23506 21873 0
23507 21873 0
23508 21873 0
23509 21873 0
23510 21873 0
23511 21873 0
23512 21873 0
23513 21873 0
23514 21873 0
23515 21873 0
23516 21873 0
23517 21873 0
23518 21873 0
23519 21873 0
23520 21873 0
23521 21873 0
23522 21873 0
23523 21873 0
23524 21873 0
23525 21873 0
23526 21873 0
23527 21873 0
23528 21873 0
23529 21873 0
23530 21873 0
23531 21873 0
23532 21873 0
23533 21873 0
23534 21920 0
23535 21920 0
23536 21920 0
23537 21920 0
23538 21920 0
23539 21920 0
23540 21920 0
23541 21920 0
23542 21920 0
23543 21920 0
23544 21920 0
23545 21920 0
23546 21920 0
23547 21920 0
23548 21920 0
23549 21920 0
23550 21920 0
23551 21920 0
23552 21920 0
23553 21920 0
23554 21920 0
23555 21920 0
23556 21920 0
23557 21920 0
23558 21920 0
23559 21920 0
23560 21920 0
23561 21920 0
23562 21920 0
23563 21920 0
23564 21920 0
23565 21920 0
23566 21920 0
23567 21920 0
23568 21920 0
23569 21920 0
23570 21920 0
23571 21920 0
23572 21920 0
23573 21920 0
23574 21920 0
23575 21920 0
23576 21920 0
23577 21920 0
23578 21920 0
23579 21920 0
23580 21920 0
23581 21920 0
23582 21920 0
23583 21920 0
23584 21920 0
23585 21920 0
23586 21920 0
23587 21920 0
23588 21920 0
23589 21920 0
23590 21920 0
23591 21920 0
23592 21920 0
23593 21920 0
23594 21920 0
23595 21920 0
23596 21920 0
23597 21920 0
23598 21920 0
23599 21920 0
23600 21920 0
23601 21920 0
23602 21920 0
23603 21920 0
23604 21920 0
23605 21920 0
23606 21920 0
23607 21920 0
23608 21920 0
23609 21920 0
23610 21920 0
23611 21920 0
23612 21920 0
23613 21920 0
23614 21920 0
23615 21920 0
23616 21920 0
23617 21920 0
23618 21920 0
23619 21920 0
23620 21920 0
23621 21920 0
23622 21920 0
23623 21920 0
23624 21920 0
23625 21920 0
23626 21920 0
23627 21920 0
23628 21920 0
23629 21920 0
23630 21920 0
23631 21920 0
23632 21920 0
23633 21920 0
23634 21920 0
23635 21920 0
23636 21920 0
23637 21920 0
23638 21920 0
23639 21920 0
23640 21920 0
23641 21920 0
23642 21920 0
23643 21920 0
23644 21920 0
23645 21920 0
23646 21920 0
23647 21920 0
23648 21920 0
23649 21920 0
23650 21920 0
23651 21920 0
23652 21920 0
23653 21920 0
23654 21920 0
23655 21920 0
23656 21920 0
23657 21920 0
23658 21920 0
23659 21920 0
23660 21920 0
23661 21920 0
23662 21920 0
23663 21920 0
23664 21920 0
23665 21920 0
23666 21920 0
23667 21920 0
23668 21920 0
23669 21920 0
23670 21920 0
23671 21920 0
23672 21920 0
23673 21920 0
23674 21920 0
23675 21920 0
23676 21920 0
23677 21920 0
23678 21920 0
23679 21920 0
23680 21920 0
23681 21920 0
23682 21920 0
23683 21920 0
23684 21920 0
23685 21920 0
23686 22971 0
23687 22971 0
23688 22971 0
23689 22971 0
23690 22971 0
23691 22971 0
23692 22971 0
23693 22971 0
23694 22971 0
23695 22971 0
23696 22971 0
23697 22971 0
23698 22971 0
23699 22971 0
23700 22971 0
23701 22971 0
23702 22971 0
23703 22971 0
23704 22971 0
23705 22971 0
23706 22971 0
23707 22971 0
23708 22971 0
23709 22971 0
23710 22971 0
23711 22971 0
23712 22971 0
23713 22971 0
23714 22971 0
23715 22971 0
23716 22971 0
23717 22971 0
23718 22971 0
23719 22971 0
23720 22971 0
23721 22971 0
23722 22971 0
23723 22971 0
23724 22971 0
23725 22971 0
23726 22971 0
23727 22971 0
23728 22971 0
23729 22971 0
23730 22971 0
23731 22971 0
23732 22971 0
23733 22971 0
23734 22971 0
23735 22971 0
23736 22971 0
23737 22971 0
23738 22971 0
23739 22971 0
23740 22971 0
23741 22971 0
23742 22971 0
23743 22971 0
23744 22971 0
23745 22971 0
23746 22971 0
23747 22971 0
23748 22971 0
23749 22971 0
23750 22971 0
23751 22971 0
23752 22971 0
23753 22971 0
23754 22971 0
23755 22971 0
23756 22971 0
23757 22971 0
23758 22971 0
23759 22971 0
23760 22971 0
23761 22971 0
23762 22971 0
23763 22971 0
23764 22971 0
23765 22971 0
23766 22971 0
23767 22971 0
23768 22971 0
23769 22971 0
23770 22971 0
23771 22971 0
23772 22971 0
23773 22971 0
23774 22971 0
23775 22971 0
23776 22971 0
23777 22971 0
23778 22971 0
23779 22971 0
23780 22971 0
23781 22971 0
23782 22971 0
23783 22971 0
23784 22971 0
23785 22971 0
23786 22971 0
23787 22971 0
23788 22971 0
23789 22971 0
23790 22971 0
23791 22971 0
23792 22971 0
23793 22971 0
23794 22971 0
23795 22971 0
23796 22971 0
23797 22971 0
23798 22971 0
23799 22971 0
23800 22971 0
23801 22971 0
23802 22971 0
23803 22971 0
23804 22971 0
23805 22971 0
23806 22971 0
23807 22971 0
23808 22971 0
23809 22971 0
23810 22971 0
23811 22971 0
23812 22971 0
23813 22971 0
23814 22971 0
23815 22971 0
23816 22971 0
23817 22971 0
23818 22971 0
23819 22971 0
23820 22971 0
23821 22971 0
23822 22971 0
23823 22971 0
23824 22971 0
23825 22971 0
23826 22971 0
23827 22971 0
23828 22971 0
23829 22971 0
23830 22971 0
23831 22971 0
23832 22971 0
23833 22971 0
23834 22971 0
23835 22971 0
23836 22971 0
23837 22971 0
23838 22971 0
23839 22971 0
23840 22971 0
23841 22971 0
23842 22971 0
23843 22971 0
23844 22971 0
23845 22971 0
23846 22971 0
23847 22971 0
23848 22971 0
23849 22971 0
23850 22971 0
23851 22971 0
23852 22971 0
23853 22971 0
23854 22971 0
23855 22971 0
23856 22971 0
23857 22971 0
23858 22971 0
23859 22971 0
23860 22971 0
23861 22971 0
23862 22971 0
23863 22971 0
23864 22971 0
23865 22971 0
23866 22971 0
23867 22971 0
23868 22971 0
23869 22971 0
23870 22971 0
23871 22971 0
23872 23040 18338
23873 23040 13511
23874 23040 13513
23875 22066 15781
23876 18350 20809
23877 23040 20827
23878 20987 20824
23879 20987 20824
23880 20987 20817
23881 20987 18347
23882 20987 18347
23883 23045 20843
23884 23045 20840
23885 23045 20840
23886 22971 13527
23887 21294 13532
23888 21294 15795
23889 22971 13516
23890 22971 13516
23891 22971 15796
23892 14627 20831
23893 22971 15808
23894 22971 15808
23895 22971 15799
23896 22971 15799
23897 22971 15817
23898 22971 15817
23899 21294 18353
23900 22971 15809
23901 22971 13535
23902 22971 13535
23903 21294 18364
23904 14030 20836
23905 21374 15814
23906 22971 15812
23907 19213 20834
23908 19213 20834
23909 19213 20834
23910 22971 18369
23911 22971 18369
23912 17394 20837
23913 21294 18361
23914 22971 15828
23915 21294 20839
23916 22971 20838
23917 22971 18375
23918 22971 15800
23919 22971 18374
23920 22971 18373
23921 22971 18373
23922 20987 18378
23923 22936 18379
23924 22936 15833
23925 22936 20845
23926 22936 20845
23927 22936 13556
23928 22936 15840
23929 22936 15840
23930 22936 18385
23931 22936 18385
23932 23045 15832
23933 23045 18383
23934 23045 18386
23935 23045 18382
23936 20987 20844
23937 23045 20849
23938 23045 18396
23939 23045 18396
23940 23045 15845
23941 23045 15845
23942 21294 13570
23943 21294 20851
23944 21294 15862
23945 21294 15862
23946 21294 20850
23947 21294 18405
23948 21294 20852
23949 23045 15855
23950 23040 11219
23951 22939 13596
23952 21002 13597
23953 20987 13592
23954 22939 18416
23955 23045 18414
23956 22939 20861
23957 23040 18415
23958 23040 18415
23959 23040 20862
23960 23040 20862
23961 20987 18409
23962 20987 18409
23963 20815 20863
23964 20987 15875
23965 20987 18420
23966 23045 20857
23967 23045 20857
23968 23040 1
23969 23045 2
23970 23040 20860
23971 21037 18417
23972 19213 20859
23973 19213 20859
23974 19213 20865
23975 19213 20866
23976 21294 15883
23977 21602 15882
23978 21294 15888
23979 22780 13614
23980 18817 20870
23981 22780 15894
23982 22780 15894
23983 22780 18425
23984 22780 18429
23985 21294 20871
23986 23040 18436
23987 22549 3
23988 23040 13623
23989 22549 15914
23990 22549 15915
23991 21037 20876
23992 21037 20876
23993 22549 21765
23994 23045 21765
23995 23045 20878
23996 23040 20877
23997 19700 20879
23998 21037 15912
23999 23040 18453
24000 23040 15918
24001 23040 20880
24002 23045 18442
24003 23045 18442
24004 23040 20875
24005 21037 20882
24006 21294 15919
24007 20948 15921
24008 20948 15921
24009 22780 18455
24010 21294 18458
24011 21294 18458
24012 22780 18461
24013 22780 13630
24014 22780 13630
24015 22780 18459
24016 21294 15922
24017 21294 9047
24018 21294 18460
24019 22780 20887
24020 22780 20886
24021 22780 15929
24022 21294 18462
24023 21294 20888
24024 22780 18457
24025 23045 13648
24026 23035 18464
24027 23045 15940
24028 23045 15940
24029 23045 18468
24030 23045 18468
24031 19811 20899
24032 22939 20890
24033 22939 20890
24034 23045 20905
24035 21294 11275
24036 21294 11275
24037 23045 15947
24038 22902 11274
24039 21294 13653
24040 21294 15945
24041 21294 15946
24042 21294 15944
24043 23045 18477
24044 23045 18477
24045 21294 20909
24046 21294 20909
24047 23045 20908
24048 19213 20907
24049 23045 18476
24050 22971 11305
24051 16913 20915
24052 23045 15977
24053 23045 15977
24054 23045 15977
24055 22971 15974
24056 22971 20916
24057 23045 18493
24058 22971 18499
24059 22971 18499
24060 20987 18496
24061 21294 15984
24062 21294 18504
24063 23045 18505
24064 23045 18505
24065 14293 20919
24066 22971 18503
24067 18629 20917
24068 22971 20917
24069 23045 15972
24070 23045 18508
24071 22971 15979
24072 22971 20923
24073 23045 15989
24074 17593 20938
24075 23045 20939
24076 23045 20939
24077 23045 20940
24078 23045 20940
24079 23045 20937
24080 23045 20937
24081 21294 13709
24082 22785 15994
24083 21294 16000
24084 21294 18518
24085 21294 18518
24086 21294 16007
24087 21294 16006
24088 21294 15996
24089 21294 15996
24090 21294 18525
24091 21294 18525
24092 21294 16011
24093 22785 18524
24094 18629 20945
24095 22946 18528
24096 22785 20941
24097 21656 18523
24098 21656 18523
24099 18629 20943
24100 21656 20946
24101 21294 20944
24102 21656 18530
24103 22785 16010
24104 21656 20949
24105 21294 13714
24106 21294 13714
24107 21294 20950
24108 21294 20950
24109 21294 18533
24110 21294 18533
24111 21294 16014
24112 21294 16014
24113 22785 18532
24114 0 20960
24115 23040 13735
24116 23040 20968
24117 22971 18546
24118 21294 16047
24119 22971 11347
24120 22971 11347
24121 23040 18552
24122 23040 20969
24123 20987 13747
24124 20987 16091
24125 22971 18577
24126 22971 18577
24127 18629 20981
24128 18629 20981
24129 20987 18558
24130 22971 16059
24131 22971 18573
24132 22971 18573
24133 20987 18562
24134 20987 13769
24135 22971 18559
24136 22971 20976
24137 22395 16086
24138 21802 16058
24139 22971 16058
24140 22971 20995
24141 20987 20999
24142 20987 20999
24143 17438 20994
24144 22971 18583
24145 20987 20989
24146 20987 20989
24147 12243 20998
24148 23045 21009
24149 21037 21008
24150 21037 21008
24151 23045 20996
24152 20948 20983
24153 22802 18584
24154 21037 20979
24155 23045 21007
24156 22802 21014
24157 22802 21006
24158 23045 21001
24159 22802 21003
24160 23045 4
24161 20948 21015
24162 23045 18592
24163 21294 21024
24164 15294 21022
24165 16339 21023
24166 14627 21025
24167 21048 13793
24168 23045 13792
24169 22971 16115
24170 22971 16115
24171 23045 18614
24172 22971 18596
24173 21294 18620
24174 22971 18606
24175 23045 21039
24176 23045 21026
24177 23045 21028
24178 23045 21038
24179 23045 13804
24180 23045 13804
24181 21656 11409
24182 21656 13805
24183 21656 13805
24184 23045 16140
24185 21656 3652
24186 21656 16139
24187 21656 18622
24188 21656 18622
24189 21294 13813
24190 21294 11418
24191 22971 16141
24192 22971 16141
24193 22785 16144
24194 22785 16144
24195 22357 16159
24196 14627 21046
24197 21294 21046
24198 22971 18634
24199 18569 21047
24200 21294 16161
24201 22971 18639
24202 22785 18638
24203 22785 18643
24204 23045 21051
24205 23045 21044
24206 22785 21050
24207 22785 21050
24208 22971 21061
24209 23045 18635
24210 22785 18628
24211 22785 18642
24212 23045 21053
24213 23045 16162
24214 23045 21068
24215 23045 21057
24216 23045 21057
24217 23045 21067
24218 23045 21069
24219 23045 16160
24220 19700 21073
24221 21294 16172
24222 21294 21074
24223 21294 21074
24224 22971 21075
24225 22971 21075
24226 22971 18656
24227 22971 16183
24228 22971 18649
24229 22064 13850
24230 22549 13848
24231 18629 21077
24232 18629 21077
24233 18629 21077
24234 18629 21079
24235 23045 13860
24236 21294 11477
24237 21872 16193
24238 21294 16205
24239 22785 16201
24240 23045 13868
24241 20202 21082
24242 22785 16200
24243 23045 18665
24244 23045 18665
24245 23045 18671
24246 22785 16210
24247 22785 21096
24248 21294 21087
24249 21294 21087
24250 21294 18673
24251 22785 21089
24252 21294 21083
24253 21294 18666
24254 21294 18666
24255 22946 21112
24256 22946 18686
24257 22946 21104
24258 22058 18680
24259 17592 21108
24260 21602 18685
24261 22081 16221
24262 22081 16221
24263 20987 18684
24264 20987 21106
24265 23045 13886
24266 23045 21118
24267 19008 21117
24268 23045 18689
24269 23045 18695
24270 19264 21130
24271 19213 21128
24272 19213 21132
24273 23045 18703
24274 19264 21131
24275 23045 16242
24276 23045 18705
24277 19002 21125
24278 22780 21129
24279 18569 21136
24280 23045 21124
24281 22189 13921
24282 20132 21159
24283 13826 21158
24284 21294 16274
24285 23045 16283
24286 23045 16281
24287 23035 16277
24288 23045 16268
24289 21294 13929
24290 21294 11522
24291 21294 18723
24292 22971 11525
24293 21294 13932
24294 14884 21172
24295 20111 21171
24296 22971 21171
24297 22971 21173
24298 21294 16292
24299 22971 13934
24300 21294 21168
24301 22971 18722
24302 21294 13933
24303 21294 13933
24304 19213 21169
24305 19213 21169
24306 19213 21170
24307 19213 21179
24308 18629 21184
24309 18629 21184
24310 23045 13940
24311 22971 21194
24312 22971 21190
24313 21037 21193
24314 23045 16298
24315 23045 18729
24316 23045 21188
24317 23045 21187
24318 23045 21198
24319 23045 16299
24320 23045 21195
24321 21294 13942
24322 21755 13948
24323 21294 16304
24324 21294 16304
24325 21552 18736
24326 21037 13950
24327 23045 18739
24328 22939 16309
24329 21294 16307
24330 23045 16310
24331 21294 21200
24332 21294 16308
24333 21552 13954
24334 22971 9281
24335 23045 13960
24336 21294 13963
24337 21294 13963
24338 21294 11549
24339 22971 13952
24340 21294 16313
24341 21294 16313
24342 22971 13968
24343 22971 13968
24344 21294 13961
24345 21294 13961
24346 22971 18748
24347 23045 18742
24348 22971 18747
24349 22971 18747
24350 21294 13957
24351 21294 16320
24352 21294 16320
24353 22971 18743
24354 23045 21213
24355 23045 21212
24356 19008 21203
24357 23045 18749
24358 23045 16323
24359 23045 18741
24360 23045 18741
24361 22939 9286
24362 22939 13971
24363 22971 9291
24364 23045 9289
24365 23045 7414
24366 22971 13970
24367 22971 11564
24368 22971 13973
24369 22971 11566
24370 22971 11568
24371 23045 13972
24372 21037 13974
24373 21037 13974
24374 21274 13978
24375 22549 18754
24376 19213 21217
24377 12318 21217
24378 22549 13982
24379 22933 13983
24380 22549 13980
24381 19700 21219
24382 22549 18763
24383 22971 11581
24384 21274 18762
24385 22971 18761
24386 19700 21223
24387 22971 18760
24388 22971 13977
24389 22971 18764
24390 22939 21225
24391 20192 21222
24392 23045 21220
24393 21037 18765
24394 22901 13985
24395 21037 11600
24396 16023 21239
24397 21037 16347
24398 21037 21241
24399 15859 21240
24400 22946 13986
24401 21037 18773
24402 21294 18774
24403 21294 18774
24404 22946 21237
24405 22946 21237
24406 16601 21238
24407 23045 18772
24408 21037 21234
24409 21037 16348
24410 23045 18766
24411 23045 16349
24412 23045 16349
24413 23045 16353
24414 22780 11608
24415 22780 11608
24416 14175 21253
24417 22780 16359
24418 20192 21252
24419 22780 16355
24420 22780 16358
24421 17073 21249
24422 22780 16351
24423 22780 16351
24424 23045 18781
24425 17771 21258
24426 17771 21255
24427 17771 21256
24428 23045 21257
24429 19462 21259
24430 23045 18780
24431 22802 14011
24432 22802 9331
24433 22802 14013
24434 22802 14014
24435 22802 14014
24436 22802 18782
24437 22802 18782
24438 21294 16367
24439 21294 11627
24440 22946 14031
24441 22946 14031
24442 22946 11631
24443 21294 21267
24444 21294 18792
24445 21294 21263
24446 22946 18784
24447 21294 21269
24448 21294 18785
24449 20987 18796
24450 23045 11645
24451 22549 16388
24452 22549 16388
24453 14627 21283
24454 22549 16393
24455 23045 18797
24456 23045 16392
24457 23045 18807
24458 23045 18805
24459 23045 21285
24460 21303 18808
24461 23045 14055
24462 22780 11648
24463 0 21291
24464 21294 6
24465 23045 21295
24466 21294 14066
24467 21294 14066
24468 21294 18827
24469 21294 21301
24470 21294 18826
24471 23045 21297
24472 23045 18820
24473 21294 21307
24474 21294 21307
24475 23045 18819
24476 19700 21311
24477 21294 18815
24478 21294 21310
24479 19700 21300
24480 21294 21299
24481 23045 21304
24482 23045 14162
24483 20987 18927
24484 20987 18923
24485 18629 21322
24486 18629 21321
24487 22785 21324
24488 20987 18831
24489 20987 21461
24490 20987 21461
24491 23045 16529
24492 22785 18832
24493 23045 21328
24494 23045 21331
24495 22785 16443
24496 22946 18837
24497 22785 18840
24498 19113 21332
24499 22785 21334
24500 22946 18843
24501 14627 21335
24502 22946 18836
24503 22946 18836
24504 18629 21340
24505 22946 18838
24506 22946 18838
24507 18629 21339
24508 19213 21343
24509 22946 18834
24510 22946 18834
24511 22785 21345
24512 22785 21345
24513 19213 21349
24514 19213 21349
24515 22936 11678
24516 21294 18850
24517 23045 16451
24518 22936 18849
24519 22936 11677
24520 21294 16452
24521 23045 21355
24522 21294 14089
24523 23045 11683
24524 23045 11683
24525 23045 11686
24526 19213 21354
24527 21294 16455
24528 21294 16455
24529 21294 16453
24530 21294 18851
24531 21294 16454
24532 21294 16454
24533 23045 21356
24534 19213 21357
24535 21294 13992
24536 21294 19352
24537 23045 18862
24538 21294 16464
24539 23045 11691
24540 23045 16343
24541 23040 16468
24542 23040 16468
24543 21294 16458
24544 21294 21361
24545 18629 21364
24546 23045 18860
24547 23045 18870
24548 23045 18870
24549 23045 18871
24550 23045 18871
24551 21294 16463
24552 21294 21363
24553 21294 18864
24554 23045 21373
24555 23045 21373
24556 22785 21381
24557 22946 21382
24558 22946 21379
24559 22167 16474
24560 22971 11697
24561 21037 11696
24562 22971 11696
24563 22939 14100
24564 22939 14100
24565 21366 18876
24566 22939 18877
24567 16708 21378
24568 21366 16476
24569 22971 21380
24570 21872 11702
24571 22780 18882
24572 22780 18882
24573 14627 21386
24574 22780 18880
24575 22780 18888
24576 22780 18890
24577 23045 11711
24578 23045 11711
24579 23045 14114
24580 23045 11710
24581 23045 14116
24582 23045 14116
24583 21294 11721
24584 21294 14118
24585 21294 14133
24586 21323 14129
24587 22785 9411
24588 21294 16507
24589 21294 16512
24590 21294 16512
24591 20987 14131
24592 21602 18896
24593 23045 18904
24594 21294 21411
24595 21294 18911
24596 18629 21410
24597 21294 14141
24598 23045 21401
24599 22785 18917
24600 22785 18917
24601 22785 18917
24602 23045 14137
24603 21294 14132
24604 14888 21406
24605 22785 21406
24606 18629 21425
24607 22785 18918
24608 16892 21407
24609 23045 21405
24610 21294 18914
24611 21294 18914
24612 18629 21426
24613 21294 18900
24614 21294 18900
24615 21294 18910
24616 22946 21409
24617 21294 21400
24618 21294 21427
24619 22971 21415
24620 22971 19514
24621 22971 19514
24622 22785 7629
24623 22785 7629
24624 23045 21429
24625 22971 16517
24626 21294 18909
24627 23045 18913
24628 23040 21419
24629 23040 21419
24630 19213 21431
24631 21294 21432
24632 22946 21433
24633 23045 21428
24634 22785 16502
24635 22785 21440
24636 22785 21440
24637 22785 21422
24638 19213 21441
24639 19213 21441
24640 22785 21430
24641 22785 21430
24642 23045 19513
24643 20987 9931
24644 19213 21442
24645 23045 14164
24646 23045 14169
24647 20987 18929
24648 20987 16539
24649 20987 16539
24650 21110 18930
24651 20987 14177
24652 19008 21466
24653 20987 16540
24654 23045 21465
24655 20987 18928
24656 23045 16538
24657 23045 16538
24658 20987 21470
24659 19008 21468
24660 19208 21464
24661 20977 11775
24662 22939 14181
24663 22939 14178
24664 18629 21480
24665 22971 11781
24666 22971 16554
24667 22191 14185
24668 23045 21495
24669 22971 21493
24670 23045 18947
24671 22971 21496
24672 22971 21496
24673 23045 21490
24674 19213 21497
24675 19213 21494
24676 19213 21498
24677 19213 21498
24678 21294 21500
24679 21294 18955
24680 23045 18952
24681 21294 21508
24682 23045 21505
24683 23045 21502
24684 21294 16565
24685 21294 16565
24686 23045 18953
24687 23045 18956
24688 21294 21512
24689 23045 21509
24690 19213 21513
24691 21294 16581
24692 21037 18965
24693 21294 18964
24694 21294 18964
24695 16406 21514
24696 22357 18959
24697 23045 16590
24698 22802 16595
24699 20198 21516
24700 21294 21517
24701 22802 21523
24702 23045 18967
24703 21037 21515
24704 23045 21521
24705 23045 16578
24706 23045 18966
24707 21294 16596
24708 22802 18976
24709 22802 18978
24710 23045 21520
24711 18987 21927
24712 20987 16598
24713 21294 18991
24714 20987 18996
24715 21294 21524
24716 21294 18985
24717 21294 14673
24718 20987 21533
24719 20987 18995
24720 20987 18997
24721 21294 16615
24722 21294 16621
24723 21294 21546
24724 21294 21545
24725 21294 21545
24726 21294 21541
24727 18629 21555
24728 21294 19025
24729 23045 16657
24730 21656 14264
24731 21294 19033
24732 21294 19030
24733 21656 21566
24734 23045 21564
24735 21294 21567
24736 21294 21567
24737 23045 14270
24738 22802 14265
24739 20987 14268
24740 20987 19037
24741 20987 19040
24742 23045 19036
24743 23045 19036
24744 22802 19039
24745 23045 19041
24746 20987 16661
24747 22802 19035
24748 22802 19035
24749 22802 16663
24750 22802 16663
24751 22802 21574
24752 22901 16667
24753 23045 19042
24754 20958 21573
24755 21833 19044
24756 22780 14289
24757 23045 16685
24758 22971 14288
24759 22780 16692
24760 22780 16692
24761 20948 19047
24762 23045 14300
24763 22971 19046
24764 22971 19046
24765 22971 21575
24766 22971 16703
24767 23045 14283
24768 23045 19062
24769 22971 21579
24770 19213 21583
24771 22971 21584
24772 22971 19091
24773 22971 14333
24774 13826 21591
24775 21294 16717
24776 21294 19076
24777 23045 19094
24778 21294 14332
24779 21294 14332
24780 20948 14322
24781 22971 14318
24782 18629 21597
24783 18629 21597
24784 21294 14316
24785 22785 21603
24786 22785 21603
24787 18092 21605
24788 18092 21605
24789 20202 21604
24790 22971 19082
24791 22971 21595
24792 23045 9
24793 23045 21608
24794 21294 21611
24795 20948 21596
24796 23045 21606
24797 23045 19090
24798 23045 21609
24799 22971 19075
24800 16023 21610
24801 23045 19083
24802 23045 19083
24803 23045 21616
24804 23045 21615
24805 13826 21621
24806 22549 14339
24807 21294 16739
24808 22802 16736
24809 22802 16736
24810 21294 14351
24811 21294 16740
24812 22802 21623
24813 23045 19099
24814 23045 19100
24815 22802 19108
24816 23045 14353
24817 23045 14353
24818 23045 16755
24819 22802 21630
24820 22802 21630
24821 23045 19109
24822 21294 19107
24823 21294 19097
24824 22802 14347
24825 22802 21629
24826 22802 16752
24827 22802 16752
24828 21656 16776
24829 21656 11948
24830 23045 19119
24831 23045 21650
24832 23045 21650
24833 23045 21650
24834 21656 21653
24835 23045 21654
24836 22971 16786
24837 22971 19129
24838 18629 21659
24839 22971 19134
24840 21294 19139
24841 22971 14388
24842 17676 21664
24843 21294 14381
24844 21294 14381
24845 14725 21666
24846 16954 21667
24847 22971 16814
24848 21294 16806
24849 21294 16806
24850 21294 21665
24851 22971 21669
24852 22971 21669
24853 22971 19147
24854 21294 19142
24855 22971 16807
24856 22936 16815
24857 22936 16815
24858 23040 19149
24859 22936 16834
24860 22936 21681
24861 22936 21681
24862 22936 21679
24863 23040 19154
24864 23040 21677
24865 23040 21677
24866 22971 5424
24867 22785 12012
24868 22785 12012
24869 22785 16872
24870 22785 16872
24871 22785 16871
24872 22785 16871
24873 22785 19191
24874 22058 16876
24875 23045 12021
24876 18629 21729
24877 22546 16895
24878 23045 19201
24879 19213 21732
24880 19213 21749
24881 19213 21748
24882 20987 14470
24883 20987 14468
24884 20987 14468
24885 23045 16905
24886 23045 19214
24887 23045 19221
24888 22939 19227
24889 22939 19226
24890 22946 14479
24891 22946 14479
24892 22946 16918
24893 22946 14485
24894 22946 14485
24895 22946 19237
24896 22946 19237
24897 22946 21763
24898 22939 19230
24899 22939 19230
24900 22946 16920
24901 22946 16920
24902 23045 19239
24903 22549 14502
24904 22549 14502
24905 23045 14499
24906 21294 12072
24907 22549 19241
24908 22971 16925
24909 22971 16925
24910 22971 16931
24911 22971 14501
24912 22549 14506
24913 22549 14506
24914 22971 21778
24915 23045 21770
24916 23045 19238
24917 21294 21772
24918 21294 21781
24919 23045 21781
24920 22971 21782
24921 22971 21779
24922 23045 14508
24923 23045 14497
24924 23045 16929
24925 23045 21776
24926 22785 9706
24927 22785 19257
24928 22785 19253
24929 18629 21791
24930 22785 21793
24931 22785 21793
24932 22785 21786
24933 22785 21786
24934 23045 16950
24935 23045 16949
24936 21294 21798
24937 21294 21798
24938 22946 19262
24939 21037 16952
24940 21294 16966
24941 21294 19274
24942 21294 19275
24943 21294 21796
24944 21037 21804
24945 23045 19273
24946 23045 19267
24947 22780 21806
24948 23045 19272
24949 21294 16971
24950 21294 16971
24951 20948 14538
24952 21294 14539
24953 16339 21819
24954 20948 16988
24955 14627 21830
24956 17837 21820
24957 21294 21827
24958 22939 19300
24959 17593 21831
24960 21294 19285
24961 21294 19295
24962 19213 21837
24963 22939 19292
24964 22939 19296
24965 19008 21858
24966 19190 21847
24967 14627 21843
24968 18253 21852
24969 16306 21846
24970 23045 19315
24971 23045 19315
24972 23045 19310
24973 22802 19316
24974 22802 19316
24975 23045 19320
24976 15986 21856
24977 23045 14568
24978 23045 14568
24979 23045 19322
24980 23045 21853
24981 23045 19321
24982 22802 21849
24983 23045 21861
24984 22802 21860
24985 16417 21877
24986 21294 17033
24987 21294 17033
24988 14721 21875
24989 20098 21876
24990 21294 12171
24991 21294 19331
24992 21294 21878
24993 21294 21878
24994 21294 19332
24995 21294 19332
24996 21294 19333
24997 21294 19334
24998 23045 17042
24999 0 21881
25000 18629 21160
25001 18569 21164
25002 18629 21163
25003 23045 18713
25004 18629 21161
25005 18629 21157
25006 19213 21165
25007 19213 21166
25008 21294 19336
25009 21294 21885
25010 21294 14594
25011 22785 19337
25012 22785 19337
25013 18586 21886
25014 22549 17047
25015 22549 17047
25016 22549 17048
25017 22549 17048
25018 22549 17051
25019 22549 17051
25020 22549 19341
25021 22971 19347
25022 22971 19348
25023 21294 19349
25024 22971 21888
25025 22549 17058
25026 19700 21887
25027 23045 14631
25028 23045 17064
25029 20987 19353
25030 20987 19353
25031 20987 19357
25032 23045 19360
25033 23045 19360
25034 23045 19354
25035 20987 17078
25036 20987 21892
25037 23045 21895
25038 20987 21897
25039 23045 19356
25040 22936 17080
25041 22936 17081
25042 22936 19362
25043 22936 19361
25044 22936 19363
25045 21037 14557
25046 21037 14557
25047 21037 21913
25048 21037 19364
25049 18987 21828
25050 20948 19283
25051 21294 16252
25052 21294 16730
25053 21294 18702
25054 21294 18702
25055 21294 16733
25056 22549 14648
25057 22549 14648
25058 23035 17089
25059 23045 14658
25060 23045 17104
25061 23045 19369
25062 23045 19370
25063 23045 19375
25064 22549 21918
25065 23045 17096
25066 23045 17096
25067 23045 21924
25068 23045 21926
25069 21037 21925
25070 22785 17125
25071 19213 21934
25072 22785 14692
25073 18629 21941
25074 22785 19382
25075 18569 21944
25076 18569 21944
25077 18569 21942
25078 22785 21950
25079 22785 21950
25080 22785 19389
25081 22785 21935
25082 18569 21939
25083 22785 19390
25084 22785 19390
25085 22785 19383
25086 22785 19385
25087 19208 21961
25088 22939 19396
25089 22939 14695
25090 22939 19392
25091 22939 21967
25092 22939 17137
25093 22363 12286
25094 20987 19397
25095 23045 17153
25096 20987 17148
25097 19023 21978
25098 23045 19399
25099 23045 17159
25100 20987 19404
25101 23045 21987
25102 20987 21980
25103 23045 21981
25104 23045 21981
25105 23045 21975
25106 19008 21988
25107 23045 19407
25108 23045 19407
25109 18629 21982
25110 18629 21983
25111 18629 21983
25112 18629 21989
25113 23045 21972
25114 23045 21972
25115 21294 12302
25116 21294 12305
25117 23045 14734
25118 23045 14732
25119 21294 17169
25120 23045 17161
25121 23045 17161
25122 19213 21997
25123 23045 17162
25124 23045 21995
25125 23045 21995
25126 23045 21996
25127 23045 17170
25128 21294 17171
25129 23045 21156
25130 21294 18711
25131 20936 12314
25132 22785 17181
25133 22785 19408
25134 21872 12321
25135 22971 14749
25136 22971 14750
25137 21294 19409
25138 22361 17187
25139 22971 17188
25140 20948 14759
25141 22939 19411
25142 23045 17198
25143 23045 17210
25144 20948 17203
25145 18569 22008
25146 23045 17204
25147 20948 22015
25148 23045 19421
25149 20948 19426
25150 22939 22018
25151 23045 22026
25152 23045 19428
25153 22971 19435
25154 22971 22032
25155 22971 22032
25156 22971 19431
25157 23045 17221
25158 23045 14777
25159 19213 22033
25160 22971 19439
25161 19700 22029
25162 22971 22031
25163 20987 22028
25164 22971 22037
25165 21294 19438
25166 20987 22038
25167 21048 17224
25168 21802 13492
25169 21048 14794
25170 21294 14788
25171 23045 14792
25172 21294 17227
25173 21294 19447
25174 23045 17232
25175 21712 19449
25176 21578 19445
25177 23045 22048
25178 23045 22048
25179 23045 19450
25180 22191 12352
25181 22191 22054
25182 21294 22047
25183 21294 22049
25184 23045 22052
25185 21294 22051
25186 21294 22053
25187 21294 22050
25188 23045 17240
25189 21833 19459
25190 22971 17251
25191 20987 17254
25192 21294 16633
25193 22971 17253
25194 22971 11836
25195 21294 17256
25196 17034 22068
25197 21294 14804
25198 21294 19474
25199 19422 22063
25200 20987 17264
25201 20987 22069
25202 20987 14817
25203 22067 19482
25204 23045 17287
25205 23045 19491
25206 20948 17270
25207 20815 14815
25208 21037 17288
25209 23045 19493
25210 23045 19498
25211 21037 17275
25212 23045 14818
25213 23040 19490
25214 23045 14820
25215 23045 22092
25216 23040 19494
25217 20948 19496
25218 23045 22109
25219 23045 22109
25220 23045 19500
25221 20948 22098
25222 20948 22098
25223 23040 22091
25224 21294 19506
25225 21294 19502
25226 23045 17299
25227 23045 17299
25228 21294 12383
25229 23045 9925
25230 23045 9925
25231 23045 22118
25232 21294 22121
25233 23045 19512
25234 23045 22115
25235 23045 22115
25236 23045 22113
25237 23045 22122
25238 22785 12386
25239 21294 5448
25240 21294 9927
25241 21294 9927
25242 22971 7631
25243 23045 9930
25244 23045 9930
25245 21294 12388
25246 21294 12388
25247 21802 14838
25248 22785 19519
25249 23045 14853
25250 18629 22135
25251 22785 19517
25252 22785 19517
25253 23045 19524
25254 20987 17321
25255 22785 14847
25256 20987 12398
25257 19584 22136
25258 20987 17323
25259 21294 19529
25260 21294 19529
25261 21294 22132
25262 22785 22134
25263 22785 22147
25264 20987 22143
25265 23045 19527
25266 23045 22154
25267 22785 22144
25268 22785 22142
25269 23045 19523
25270 23045 22155
25271 23045 22148
25272 22902 17332
25273 18629 22161
25274 18629 22161
25275 14028 22157
25276 23045 22165
25277 23045 19541
25278 23045 19543
25279 19326 22168
25280 23045 19544
25281 23045 22158
25282 23045 22158
25283 18629 22176
25284 21294 12443
25285 21294 12442
25286 22058 12441
25287 23045 17370
25288 21656 17368
25289 21656 17367
25290 23045 9978
25291 21656 14889
25292 21656 14889
25293 21294 17371
25294 21656 19558
25295 21656 19558
25296 21656 14894
25297 21656 14894
25298 21294 19561
25299 21294 19561
25300 21424 19562
25301 21294 22185
25302 21656 19559
25303 23045 17373
25304 22936 14907
25305 20987 14911
25306 20987 14910
25307 20987 14899
25308 23040 17385
25309 22936 17378
25310 20987 17379
25311 22785 17384
25312 20987 19569
25313 20987 19569
25314 20987 19570
25315 22971 19565
25316 22971 19568
25317 22971 19568
25318 23040 14918
25319 22936 19577
25320 23040 22194
25321 23040 22194
25322 22971 17382
25323 22971 22190
25324 22971 17386
25325 22971 17386
25326 22971 22192
25327 22971 22192
25328 20987 19578
25329 22971 22188
25330 22971 19576
25331 22936 22196
25332 22785 22195
25333 22785 22197
25334 22971 17393
25335 22936 22193
25336 21802 14928
25337 22802 17420
25338 22802 17420
25339 22802 19590
25340 23045 17402
25341 20987 17413
25342 20987 17413
25343 20987 17413
25344 22802 17414
25345 19213 22206
25346 20987 19585
25347 22946 19595
25348 22946 19595
25349 23045 17416
25350 23045 19594
25351 22802 22213
25352 22802 22213
25353 19213 22209
25354 22946 22201
25355 22802 22212
25356 22802 22212
25357 20987 17404
25358 22946 17417
25359 19213 22215
25360 23045 22211
25361 20987 22208
25362 20987 22217
25363 17771 22221
25364 14627 22223
25365 17771 22235
25366 17771 22232
25367 17771 22222
25368 22939 12507
25369 22780 17444
25370 22780 14982
25371 21766 12512
25372 22939 19622
25373 22780 14980
25374 22067 19624
25375 22939 19615
25376 22780 17449
25377 22939 14971
25378 21294 17451
25379 21037 12519
25380 23045 22255
25381 18629 22250
25382 22939 22251
25383 22939 22251
25384 22780 22263
25385 21037 17450
25386 21294 14974
25387 21294 14974
25388 22780 17448
25389 22780 17446
25390 23045 22245
25391 23045 22245
25392 21294 12
25393 23045 22256
25394 23045 22264
25395 19213 22259
25396 22946 14992
25397 22946 14992
25398 22946 12534
25399 21037 17469
25400 21294 15008
25401 21037 19644
25402 21037 19639
25403 22946 19638
25404 22946 22276
25405 22946 22276
25406 21294 22266
25407 21037 19645
25408 21294 19637
25409 21294 19647
25410 23045 10055
25411 23045 15011
25412 23045 15016
25413 23045 22299
25414 21656 15017
25415 21802 22305
25416 23045 22294
25417 19379 22295
25418 23045 19651
25419 19213 22301
25420 22971 19652
25421 21656 19650
25422 19213 22302
25423 23045 22296
25424 23040 19660
25425 23040 17489
25426 23040 17489
25427 23045 17487
25428 23045 17488
25429 23045 17488
25430 23045 19662
25431 23045 19661
25432 23045 19663
25433 19213 22310
25434 19213 22310
25435 23045 22309
25436 23045 19664
25437 23045 20028
25438 21656 17508
25439 21656 17505
25440 22946 15048
25441 21656 17515
25442 21656 17515
25443 22946 17518
25444 21656 17520
25445 21656 19684
25446 21656 19684
25447 20987 19683
25448 20987 19665
25449 20987 22318
25450 20987 19672
25451 20987 19689
25452 21656 22317
25453 20987 22325
25454 19213 22321
25455 22946 22328
25456 21656 22329
25457 20987 22330
25458 20987 22322
25459 19555 22337
25460 0 22336
25461 22802 12587
25462 20977 15055
25463 20987 15051
25464 20987 15051
25465 22802 19695
25466 20987 17528
25467 20987 17528
25468 20198 22339
25469 22802 19692
25470 20987 19699
25471 12730 22343
25472 22802 22341
25473 19208 22345
25474 22936 22344
25475 22936 22344
25476 20987 22342
25477 22936 19696
25478 19213 22346
25479 19208 22340
25480 20192 22348
25481 19213 22347
25482 22946 17540
25483 20987 19715
25484 22946 17548
25485 22946 17548
25486 22946 13854
25487 22946 19717
25488 18629 22354
25489 22946 17543
25490 22901 17550
25491 22939 22362
25492 22939 22365
25493 22939 19719
25494 22939 22353
25495 22939 22353
25496 20987 22381
25497 22939 22369
25498 22802 22370
25499 23045 22371
25500 23045 22371
25501 22802 17562
25502 22802 17562
25503 22802 19724
25504 23045 22366
25505 12730 22372
25506 22802 14
25507 22802 19736
25508 19188 22378
25509 22802 22376
25510 23045 22373
25511 19378 22367
25512 19378 22367
25513 22946 17569
25514 22946 22386
25515 22946 19740
25516 21294 19745
25517 21294 19745
25518 22549 12627
25519 22191 17584
25520 23045 19746
25521 23045 19748
25522 22549 19752
25523 22549 22396
25524 23045 14056
25525 23045 14056
25526 23045 20921
25527 23045 20027
25528 23045 22782
25529 23045 22782
25530 21294 20927
25531 21709 12654
25532 22971 15125
25533 22785 17603
25534 22971 15127
25535 22971 17608
25536 21037 17602
25537 16056 22408
25538 16056 22402
25539 22785 19755
25540 21294 19760
25541 21294 19761
25542 21294 17613
25543 21294 17613
25544 21294 19759
25545 21294 17614
25546 22785 15158
25547 22785 17631
25548 23045 15160
25549 21294 15162
25550 21294 15162
25551 22785 15161
25552 22785 19763
25553 21294 22430
25554 23045 15167
25555 17593 22435
25556 22936 19776
25557 21294 19771
25558 23045 19778
25559 21294 15170
25560 18629 22438
25561 21294 17655
25562 22936 17658
25563 21294 17657
25564 23045 22439
25565 23045 19784
25566 23045 19783
25567 23045 17656
25568 19213 22443
25569 23045 22442
25570 22971 19788
25571 14964 22452
25572 20948 19790
25573 20948 19786
25574 22971 22451
25575 22971 22453
25576 20948 22454
25577 20948 22459
25578 22971 22455
25579 20948 22456
25580 22549 15212
25581 20987 15217
25582 21294 15201
25583 20987 15209
25584 20987 17684
25585 23045 17684
25586 22971 12725
25587 22971 17689
25588 22549 19795
25589 22971 17683
25590 20987 17693
25591 22549 19806
25592 23045 19806
25593 22971 19810
25594 22549 22471
25595 22971 19804
25596 21294 19809
25597 21294 22470
25598 23045 19812
25599 23045 22483
25600 23045 22491
25601 23045 22491
25602 23045 22491
25603 22971 22477
25604 20987 22476
25605 22971 15229
25606 22971 17720
25607 22971 17720
25608 21294 19818
25609 21294 15253
25610 21294 19817
25611 21294 19817
25612 21294 22504
25613 23045 17698
25614 22802 17727
25615 22971 19822
25616 21037 17709
25617 23045 19816
25618 22971 17713
25619 22549 17717
25620 22971 19834
25621 22971 19834
25622 22971 19834
25623 22971 22507
25624 22971 19814
25625 23045 19814
25626 22971 17718
25627 21294 22496
25628 22549 19813
25629 22971 22499
25630 22971 19827
25631 22971 22503
25632 22971 19829
25633 21294 22498
25634 21294 22498
25635 21037 17726
25636 22971 22500
25637 21294 22502
25638 23045 22497
25639 23045 22497
25640 22802 19832
25641 22802 22508
25642 23045 19833
25643 23045 22505
25644 23045 10239
25645 21294 15255
25646 21294 15261
25647 21424 19837
25648 22939 15259
25649 21294 17732
25650 21294 17736
25651 22971 17733
25652 21294 17730
25653 23045 17735
25654 22971 19836
25655 22971 19836
25656 21294 17729
25657 23045 12767
25658 23045 17738
25659 21294 19835
25660 21294 19835
25661 22971 19838
25662 22971 17739
25663 22971 15265
25664 22971 22516
25665 22971 15266
25666 22971 15266
25667 21294 17742
25668 21294 17742
25669 22971 17744
25670 22971 15267
25671 21294 19843
25672 21294 22521
25673 21294 19842
25674 21294 19841
25675 22971 22522
25676 21294 15272
25677 23045 15275
25678 21294 17752
25679 19231 22523
25680 21294 19851
25681 22971 12781
25682 23045 12782
25683 21294 17749
25684 22971 22528
25685 22971 22528
25686 22971 19854
25687 22971 22524
25688 23045 17753
25689 16894 22527
25690 23045 17750
25691 23045 17750
25692 23045 19852
25693 23045 19852
25694 23045 22525
25695 23045 22526
25696 23045 22529
25697 22971 17756
25698 21294 17777
25699 21110 12784
25700 23045 12785
25701 22946 17766
25702 22780 17767
25703 22785 15285
25704 22780 17770
25705 22785 17762
25706 21294 19866
25707 22780 22533
25708 21294 19864
25709 21294 19864
25710 21294 22547
25711 21294 19867
25712 21294 22544
25713 22946 22545
25714 22785 19859
25715 22785 19859
25716 23045 17780
25717 20987 17789
25718 23045 17793
25719 13826 22560
25720 22971 19881
25721 22971 17787
25722 22971 19878
25723 22971 19877
25724 22971 19877
25725 22971 19882
25726 22971 19882
25727 23045 22571
25728 23045 19879
25729 21294 22564
25730 23045 17791
25731 22971 22558
25732 19208 22577
25733 19208 22576
25734 22971 5425
25735 22971 5425
25736 21294 17799
25737 22936 15302
25738 21294 19887
25739 21294 17807
25740 20192 22583
25741 21294 22584
25742 22936 17812
25743 21294 17810
25744 21294 17810
25745 21755 15309
25746 22785 15314
25747 22785 19889
25748 23045 19891
25749 23045 19891
25750 20987 22606
25751 22785 15315
25752 23045 10275
25753 23045 19892
25754 23045 19896
25755 23045 22609
25756 23045 19895
25757 23045 19895
25758 23045 17825
25759 23045 17830
25760 23045 19904
25761 14721 22616
25762 23045 19903
25763 19231 22613
25764 23045 19906
25765 23045 19906
25766 23045 17832
25767 23045 22623
25768 21808 10282
25769 21294 19913
25770 21294 15329
25771 21294 15329
25772 21294 19916
25773 21294 17841
25774 21294 22629
25775 21294 19912
25776 21294 22630
25777 21294 19918
25778 21294 19917
25779 21294 22631
25780 18629 22638
25781 23045 12839
25782 16028 22667
25783 14627 22646
25784 19013 22655
25785 21538 22643
25786 23045 17859
25787 16361 22642
25788 23045 22661
25789 19264 22656
25790 19700 22654
25791 19700 22653
25792 21294 17874
25793 20202 22673
25794 21294 17875
25795 18629 22674
25796 22802 15361
25797 21294 15358
25798 22971 19938
25799 22971 22671
25800 22802 22669
25801 22802 17878
25802 22785 17873
25803 21294 17877
25804 21294 22679
25805 21294 17876
25806 22785 17879
25807 22549 10318
25808 22939 17882
25809 22971 15378
25810 22939 15371
25811 21294 19945
25812 21294 19945
25813 22971 19943
25814 22939 19947
25815 21294 22691
25816 18516 22689
25817 23045 12873
25818 18987 22695
25819 23045 22690
25820 22971 17890
25821 22549 22694
25822 21294 19948
25823 23045 22693
25824 21294 19951
25825 23045 19949
25826 22799 15398
25827 22971 15398
25828 21294 12877
25829 22971 17906
25830 21294 17909
25831 21294 17909
25832 22971 15379
25833 22939 15385
25834 21834 15381
25835 22971 15383
25836 21294 15386
25837 22971 19955
25838 23045 19959
25839 22939 15382
25840 22939 19956
25841 21294 19971
25842 19188 22711
25843 22971 19954
25844 22971 19961
25845 22939 22701
25846 23045 22703
25847 23045 22716
25848 21755 15404
25849 21294 17915
25850 14627 22731
25851 13826 22720
25852 21294 19973
25853 23040 19997
25854 23040 19997
25855 21294 17939
25856 20948 17947
25857 23040 17940
25858 23040 17943
25859 18629 22747
25860 19008 22742
25861 21294 22754
25862 23040 22753
25863 23040 19999
25864 23045 20002
25865 23040 20003
25866 23045 20001
25867 22549 20015
25868 23045 13304
25869 23045 20018
25870 23045 15466
25871 23045 17986
25872 19213 22998
25873 22946 23000
25874 22946 22996
25875 21294 20193
25876 21294 18200
25877 21294 22999
25878 22946 20036
25879 23045 20038
25880 23045 20038
25881 23045 17995
25882 22785 22800
25883 22946 20040
25884 23045 20039
25885 23045 20039
25886 22946 12952
25887 22946 17991
25888 18629 22790
25889 22361 22789
25890 22549 22793
25891 22946 20030
25892 22946 20033
25893 22946 20034
25894 23035 7863
25895 21712 12966
25896 22067 15496
25897 17771 22823
25898 17771 22816
25899 23045 22852
25900 23040 22849
25901 22784 20070
25902 18629 22828
25903 16891 22840
25904 20815 22837
25905 23045 20068
25906 19467 22843
25907 23045 20073
25908 23045 7866
25909 18694 22839
25910 18987 22830
25911 18987 22805
25912 19213 22846
25913 22810 22846
25914 18987 22847
25915 18987 22829
25916 18987 22806
25917 22058 20080
25918 23045 15524
25919 18987 22866
25920 14627 22864
25921 23045 22857
25922 23045 20081
25923 21037 15516
25924 21037 15516
25925 21294 18052
25926 21294 18052
25927 17980 22861
25928 23045 22870
25929 19208 22860
25930 21294 20086
25931 23045 15527
25932 21294 20094
25933 12243 22879
25934 23045 18070
25935 23045 18070
25936 22971 18071
25937 22971 18071
25938 23045 20095
25939 21294 20088
25940 21294 20088
25941 21294 22880
25942 23045 18072
25943 21037 18075
25944 23045 22883
25945 23045 22882
25946 21037 15533
25947 23045 22881
25948 23045 22885
25949 23045 22884
25950 21294 15564
25951 22971 10463
25952 18629 22889
25953 22971 18077
25954 22971 22891
25955 21294 20103
25956 21294 20103
25957 14627 22894
25958 19700 22897
25959 23045 18093
25960 23045 20105
25961 23045 20105
25962 23045 22895
25963 23045 22895
25964 23045 22904
25965 22939 20129
25966 22939 15592
25967 17648 22918
25968 22939 20127
25969 18629 22926
25970 18629 22920
25971 21294 20130
25972 22785 18121
25973 21037 22923
25974 21294 18116
25975 22785 20133
25976 18987 22916
25977 22785 20134
25978 22785 20134
25979 22785 22930
25980 22785 22930
25981 21294 20137
25982 22939 22928
25983 21294 13076
25984 22802 18135
25985 21294 18138
25986 22549 18137
25987 22802 13122
25988 21294 20139
25989 22549 22995
25990 22802 20144
25991 22802 18139
25992 21294 20138
25993 22802 22947
25994 22802 20140
25995 21709 13097
25996 21294 18161
25997 21294 18163
25998 21294 18159
25999 23045 18159
26000 18629 22968
26001 23045 20156
26002 21294 22962
26003 23040 22964
26004 23045 22966
26005 16601 22975
26006 14627 22976
26007 14627 22978
26008 14627 22978
26009 22785 15625
26010 16987 22986
26011 0 22984
26012 22785 22982
26013 22939 20183
26014 22785 22987
26015 22549 19
26016 22549 19
26017 22549 21
26018 21294 15632
26019 21294 18196
26020 21294 22997
26021 21294 20191
26022 21656 13133
26023 22971 10546
26024 21294 13146
26025 22971 15641
26026 21656 18210
26027 22971 15651
26028 21294 15645
26029 21294 15645
26030 21294 20194
26031 21656 15647
26032 19208 23006
26033 19208 23006
26034 22971 18216
26035 21656 20201
26036 21294 23004
26037 21294 20199
26038 21294 20199
26039 22971 20197
26040 22971 20195
26041 22971 20195
26042 22971 20204
26043 21656 20203
26044 21656 20206
26045 19213 23007
26046 22802 15658
26047 22802 23008
26048 22802 18220
26049 14884 23017
26050 22802 18235
26051 22802 18235
26052 20948 20213
26053 19264 23014
26054 22802 20218
26055 20948 23015
26056 21294 13170
26057 21294 13170
26058 21294 15677
26059 21294 15677
26060 21294 18243
26061 21294 23032
26062 19081 23036
26063 19008 23033
26064 19008 23033
26065 20987 23037
26066 19008 23041
26067 21037 23042
26068 21037 23034
26069 19008 23038
26070 19008 23039
26071 22785 18252
26072 22785 20232
26073 22785 20232
26074 22785 23048
26075 18629 23046
26076 22785 23053
26077 22785 20238
26078 14227 23064
26079 22785 18257
26080 22785 18262
26081 21294 20243
26082 22785 20245
26083 21294 23067
26084 23045 23077
26085 23045 13192
26086 21833 15708
26087 23045 18266
[truncated: 7,606 more chars]
