# Supplementary material for: Genotype-by-Environment Interactions and Response to Selection for Milk Production Traits in Lacaune Sheep from Greece and France
Source: Vet Sci. 2025 Feb 21;12(3):194. doi: 10.3390/vetsci12030194 (PMC11946213; doi:10.3390/vetsci12030194)
Supplement: Supplementary file 1 [file vetsci-12-00194-s001.zip › Dataset S2.xlsx]

## Sheet: Total_milking
Country_code	Country	Animal	Sire	Farm	Year	Parity	Age_lambing	Lambing_date	Lambs_born	Test_days_no	Days_to_first_TD	Milking_length	TDL_comb	TDP_comb	TDF_comb	TDSNF_comb	Total_MY_GR	Total_MY_FR	Total_LC_GR	Total_PC_GR	Total_PC_FR	Total_FC_GR	Total_FC_FR	Total_SNFC_GR	Total_LY_GR	Total_PY_GR	Total_PY_FR	Total_FY_GR	Total_FY_FR	Total_SNFY_GR	LSCC_FR	Mean_temp	Max_temp	Min_temp	Humidity	THI
GR	1	13363	12132	1	2021	1	13	Feb/2021	NA	5	40	160	1	1	1	1	385.35	NA	5.1773	4.73613	NA	6.88254	NA	12.1879	19.9507	18.2507	NA	26.5219	NA	46.9662	NA	20.3566	26.63451807	14.42246988	55.47891566	18.8981
GR	1	13364	12132	1	2021	1	13	Feb/2021	NA	5	60	175	5	5	5	5	375.25	NA	5.23507	4.32802	NA	5.43095	NA	11.854	19.6446	16.2409	NA	20.3796	NA	44.4821	NA	20.5314	26.8521	14.6172	54.4714	18.996
GR	1	13365	12132	1	2021	1	13	Feb/2021	NA	5	60	175	1	1	1	1	473.688	NA	5.29294	4.6697	NA	5.74192	NA	12.005	25.072	22.1198	NA	27.1988	NA	56.8664	NA	20.5314	26.8521	14.6172	54.4714	18.996
GR	1	13366	12132	1	2021	1	13	Feb/2021	NA	5	60	175	1	1	1	1	348.337	NA	5.57198	4.5215	NA	5.52488	NA	12.6175	19.4093	15.7501	NA	19.2452	NA	43.9515	NA	20.5314	26.8521	14.6172	54.4714	18.996
GR	1	13367	12132	1	2021	1	13	Feb/2021	NA	5	60	175	1	1	1	1	382.25	NA	5.17685	4.24922	NA	6.09915	NA	12.4864	19.7885	16.2426	NA	23.314	NA	47.7291	NA	20.5314	26.8521	14.6172	54.4714	18.996
GR	1	13368	12132	1	2021	1	13	Feb/2021	NA	5	60	175	1	1	1	1	360.375	NA	4.97301	5.00797	NA	7.41997	NA	11.7892	17.9215	18.0475	NA	26.7397	NA	42.4853	NA	20.5314	26.8521	14.6172	54.4714	18.996
GR	1	13396	12382	1	2021	1	13	Feb/2021	NA	5	60	175	1	1	1	1	516	NA	5.24062	4.00521	NA	5.40742	NA	12.1912	27.0416	20.6669	NA	27.9023	NA	62.9068	NA	20.5314	26.8521	14.6172	54.4714	18.996
GR	1	13397	12382	1	2021	1	13	Feb/2021	NA	5	60	175	5	5	5	5	305.375	NA	5.23254	4.87714	NA	6.08561	NA	12.4483	15.9789	14.8936	NA	18.5839	NA	38.014	NA	20.5314	26.8521	14.6172	54.4714	18.996
GR	1	13323	12135	1	2021	1	13	Feb/2021	NA	3	60	115	1	1	1	1	217.325	NA	5.23098	4.69201	NA	6.24468	NA	12.5679	11.3682	10.1969	NA	13.5713	NA	27.3132	NA	16.8861	22.8659	11.1809	62.2457	16.3699
GR	1	13324	12135	1	2021	1	13	Feb/2021	NA	5	60	175	1	1	1	1	416.25	NA	5.39782	4.39739	NA	5.75305	NA	12.3884	22.4684	18.3041	NA	23.9471	NA	51.5669	NA	20.5314	26.8521	14.6172	54.4714	18.996
GR	1	13325	12135	1	2021	1	13	Feb/2021	NA	5	60	175	1	1	1	1	354	NA	5.42281	5.337	NA	5.86619	NA	13.9978	19.1968	18.893	NA	20.7663	NA	49.5523	NA	20.5314	26.8521	14.6172	54.4714	18.996
GR	1	13326	12135	1	2021	1	13	Feb/2021	NA	5	60	175	1	1	1	1	416.25	NA	5.29058	4.02851	NA	5.0218	NA	11.6106	22.022	16.7687	NA	20.9032	NA	48.329	NA	20.5314	26.8521	14.6172	54.4714	18.996
GR	1	13327	12135	1	2021	1	13	Feb/2021	NA	5	60	175	1	1	1	1	336.337	NA	5.12007	5.16475	NA	6.92587	NA	12.9878	17.2207	17.371	NA	23.2943	NA	43.6829	NA	20.5314	26.8521	14.6172	54.4714	18.996
GR	1	13328	12135	1	2021	1	13	Feb/2021	NA	5	60	175	1	1	1	1	204.8	NA	5.20052	4.71288	NA	7.01694	NA	11.8099	10.6507	9.65197	NA	14.3707	NA	24.1867	NA	20.5314	26.8521	14.6172	54.4714	18.996
GR	1	13329	12135	1	2021	1	13	Feb/2021	NA	5	60	175	1	1	1	1	347.938	NA	5.14812	5.22867	NA	7.31724	NA	12.9398	17.9122	18.1925	NA	25.4594	NA	45.0226	NA	20.5314	26.8521	14.6172	54.4714	18.996
GR	1	13330	12135	1	2021	1	13	Feb/2021	NA	5	60	175	1	1	1	1	322.962	NA	5.42863	5.08398	NA	6.54419	NA	13.0239	17.5324	16.4194	NA	21.1353	NA	42.0623	NA	20.5314	26.8521	14.6172	54.4714	18.996
GR	1	13331	12135	1	2021	1	13	Feb/2021	NA	5	60	175	1	1	1	1	220.64	NA	5.39594	4.89189	NA	6.68642	NA	12.675	11.9056	10.7935	NA	14.7529	NA	27.9661	NA	20.5314	26.8521	14.6172	54.4714	18.996
GR	1	20658	20107	1	2021	1	13	Feb/2021	NA	5	60	170	1	1	1	1	300.962	NA	4.97022	4.63523	NA	7.25819	NA	11.1767	14.9585	13.9503	NA	21.8444	NA	33.6377	NA	20.5314	26.8521	14.6172	54.4714	18.996
GR	1	20659	20107	1	2021	1	13	Feb/2021	NA	5	60	170	1	1	1	1	292.75	NA	5.3863	4.28885	NA	6.09881	NA	11.9456	15.7684	12.5556	NA	17.8543	NA	34.9706	NA	20.5314	26.8521	14.6172	54.4714	18.996
GR	1	20660	20107	1	2021	1	13	Feb/2021	NA	5	60	170	1	1	1	1	299.331	NA	5.33561	4.22613	NA	5.54911	NA	11.8511	15.9712	12.6501	NA	16.6102	NA	35.474	NA	20.5314	26.8521	14.6172	54.4714	18.996
GR	1	20661	20107	1	2021	1	13	Feb/2021	NA	5	60	170	1	1	1	1	258.344	NA	5.18243	4.77774	NA	6.69838	NA	12.8288	13.3885	12.343	NA	17.3048	NA	33.1425	NA	20.5314	26.8521	14.6172	54.4714	18.996
GR	1	20662	20107	1	2021	1	13	Feb/2021	NA	5	60	195	1	1	1	1	412.14	NA	5.02428	5.45365	NA	7.41491	NA	11.6103	20.7071	22.4767	NA	30.5598	NA	47.8506	NA	20.5314	26.8521	14.6172	54.4714	18.996
GR	1	20663	20107	1	2021	1	13	Feb/2021	NA	5	60	195	1	1	1	1	380.4	NA	5.41437	4.97325	NA	6.90477	NA	11.7861	20.5963	18.9182	NA	26.2657	NA	44.8343	NA	20.5314	26.8521	14.6172	54.4714	18.996
GR	1	13398	12382	1	2021	1	13	Feb/2021	NA	5	60	195	1	1	1	1	362.64	NA	5.14802	5.53499	NA	6.82929	NA	12.9485	18.6688	20.0721	NA	24.7657	NA	46.9565	NA	20.5314	26.8521	14.6172	54.4714	18.996
GR	1	13399	12382	1	2021	1	13	Feb/2021	NA	5	60	170	1	1	1	1	325.2	NA	5.43301	4.6147	NA	6.04654	NA	11.8422	17.6681	15.007	NA	19.6633	NA	38.511	NA	20.5314	26.8521	14.6172	54.4714	18.996
GR	1	20664	20107	1	2021	1	13	Feb/2021	NA	5	60	170	1	1	1	1	419.58	NA	5.14819	5.31352	NA	6.71433	NA	12.888	21.6008	22.2945	NA	28.172	NA	54.0755	NA	20.5314	26.8521	14.6172	54.4714	18.996
GR	1	20665	20107	1	2021	1	13	Feb/2021	NA	5	60	170	5	5	5	5	508.35	NA	5.22405	4.57327	NA	5.54678	NA	12.1703	26.5565	23.2482	NA	28.1971	NA	61.8676	NA	20.5314	26.8521	14.6172	54.4714	18.996
GR	1	20666	20107	1	2021	1	13	Feb/2021	NA	5	60	195	1	1	1	1	614.22	NA	4.86512	5.16693	NA	6.27116	NA	11.6112	29.8826	31.7363	NA	38.5187	NA	71.3185	NA	20.5314	26.8521	14.6172	54.4714	18.996
GR	1	20667	20107	1	2021	1	13	Feb/2021	NA	5	60	195	1	1	1	1	380.04	NA	5.03894	5.78836	NA	7.18124	NA	13.2151	19.15	21.9981	NA	27.2916	NA	50.2227	NA	20.5314	26.8521	14.6172	54.4714	18.996
GR	1	20668	20107	1	2021	1	13	Feb/2021	NA	5	60	170	1	1	1	1	410.966	NA	5.26085	5.05561	NA	6.67501	NA	12.1622	21.6203	20.7768	NA	27.432	NA	49.9823	NA	20.5314	26.8521	14.6172	54.4714	18.996
GR	1	20669	20107	1	2021	1	13	Feb/2021	NA	5	60	195	1	1	1	1	399	NA	5.19909	5.55369	NA	7.80705	NA	12.3589	20.7444	22.1592	NA	31.1501	NA	49.3119	NA	20.5314	26.8521	14.6172	54.4714	18.996
GR	1	20670	20107	1	2021	1	13	Feb/2021	NA	5	60	195	1	1	1	1	533.28	NA	5.27454	5.1417	NA	6.06054	NA	12.8338	28.1281	27.4197	NA	32.3197	NA	68.44	NA	20.5314	26.8521	14.6172	54.4714	18.996
GR	1	20671	20107	1	2021	1	13	Feb/2021	NA	5	60	195	1	1	1	1	231.39	NA	4.6838	6.07295	NA	8.82538	NA	13.7629	10.8378	14.0522	NA	20.421	NA	31.8461	NA	20.5314	26.8521	14.6172	54.4714	18.996
GR	1	20672	20107	1	2021	1	13	Feb/2021	NA	5	60	195	1	1	1	1	593.088	NA	5.17316	4.68482	NA	5.94983	NA	12.9115	30.6814	27.7851	NA	35.2877	NA	76.5764	NA	20.5314	26.8521	14.6172	54.4714	18.996
GR	1	20673	20107	1	2021	1	13	Feb/2021	NA	5	60	170	1	1	1	1	432.65	NA	5.27983	4.76274	NA	5.88444	NA	12.7664	22.8432	20.606	NA	25.459	NA	55.2338	NA	20.5314	26.8521	14.6172	54.4714	18.996
GR	1	20674	20107	1	2021	1	13	Feb/2021	NA	5	60	195	1	1	1	1	502.92	NA	5.21401	5.41192	NA	6.40899	NA	12.7558	26.2223	27.2176	NA	32.2321	NA	64.1513	NA	20.5314	26.8521	14.6172	54.4714	18.996
GR	1	23407	21873	1	2021	1	13	Feb/2021	NA	5	60	170	1	1	1	1	401.544	NA	5.26176	4.94736	NA	6.43004	NA	13.3445	21.1283	19.8658	NA	25.8194	NA	53.5841	NA	20.5314	26.8521	14.6172	54.4714	18.996
GR	1	23408	21873	1	2021	1	13	Feb/2021	NA	5	40	160	1	1	1	1	314.835	NA	5.28746	5.18456	NA	6.99277	NA	11.9901	16.6468	16.3228	NA	22.0157	NA	37.7489	NA	20.3566	26.63451807	14.42246988	55.47891566	18.8981
GR	1	23409	21873	1	2021	1	13	Feb/2021	NA	5	60	185	1	1	6	1	480.401	NA	5.16122	5.21274	NA	5.64696	NA	13.6055	24.7946	25.0421	NA	27.1281	NA	65.3611	NA	20.5314	26.8521	14.6172	54.4714	18.996
GR	1	23410	21873	1	2021	1	13	Feb/2021	NA	5	60	185	1	1	1	1	486.82	NA	4.97068	4.44138	NA	5.48126	NA	11.5587	24.1983	21.6215	NA	26.6838	NA	56.2702	NA	20.5314	26.8521	14.6172	54.4714	18.996
GR	1	23411	21873	1	2021	1	13	Feb/2021	NA	4	75	155	1	1	1	1	192.1	NA	5.22522	4.89076	NA	6.04875	NA	12.5809	10.0376	9.39515	NA	11.6196	NA	24.1679	NA	20.3566	26.63451807	14.42246988	55.47891566	18.8981
GR	1	23412	21873	1	2021	1	13	Feb/2021	NA	5	60	185	1	1	1	1	428.3	NA	5.2185	4.98841	NA	5.75804	NA	12.1071	22.3509	21.3654	NA	24.6617	NA	51.8547	NA	20.5314	26.8521	14.6172	54.4714	18.996
GR	1	23413	21873	1	2021	1	13	Feb/2021	NA	5	50	170	1	1	1	1	335.075	NA	5.12719	6.53638	NA	8.27163	NA	14.7345	17.1799	21.9018	NA	27.7162	NA	49.3718	NA	20.5314	26.8521	14.6172	54.4714	18.996
GR	1	23414	21873	1	2021	1	13	Feb/2021	NA	5	40	165	1	1	1	1	469.86	NA	5.12828	5.76663	NA	7.32278	NA	12.8623	24.0958	27.0951	NA	34.4068	NA	60.4346	NA	20.3566	26.63451807	14.42246988	55.47891566	18.8981
GR	1	13400	12382	1	2021	1	13	Feb/2021	NA	4	60	140	5	5	5	5	138.38	NA	5.44804	4.68236	NA	6.47365	NA	11.6346	7.539	6.47944	NA	8.95823	NA	16.0999	NA	20.3566	26.63451807	14.42246988	55.47891566	18.8981
GR	1	13401	12382	1	2021	1	13	Feb/2021	NA	4	70	160	1	1	1	1	119.04	NA	5.18489	4.81539	NA	6.11033	NA	12.4932	6.1721	5.73224	NA	7.27374	NA	14.8719	NA	20.3566	26.63451807	14.42246988	55.47891566	18.8981
GR	1	13402	12382	1	2021	1	13	Feb/2021	NA	5	40	160	1	1	1	1	297.675	NA	5.1559	4.88407	NA	6.32119	NA	12.4049	15.3478	14.5387	NA	18.8166	NA	36.9264	NA	20.3566	26.63451807	14.42246988	55.47891566	18.8981
GR	1	23415	21873	1	2021	1	13	Feb/2021	NA	5	55	165	1	1	1	1	363.706	NA	5.0265	5.06813	NA	5.78778	NA	12.8353	18.2817	18.4331	NA	21.0505	NA	46.6829	NA	20.3566	26.63451807	14.42246988	55.47891566	18.8981
GR	1	23416	21873	1	2021	1	13	Feb/2021	NA	4	50	180	1	1	1	1	331.662	NA	5.11696	5.16399	NA	6.91029	NA	12.9424	16.971	17.127	NA	22.9188	NA	42.925	NA	20.5314	26.8521	14.6172	54.4714	18.996
GR	1	23417	21873	1	2021	1	13	Feb/2021	NA	5	60	150	1	1	1	1	370.91	NA	5.24576	4.54841	NA	5.97554	NA	12.1683	19.4571	16.8705	NA	22.1639	NA	45.1334	NA	20.3566	26.63451807	14.42246988	55.47891566	18.8981
GR	1	23418	21873	1	2021	1	13	Feb/2021	NA	5	50	160	1	1	1	1	226.575	NA	5.08548	5.40752	NA	7.0171	NA	12.2424	11.5224	12.2521	NA	15.899	NA	27.7383	NA	20.3566	26.63451807	14.42246988	55.47891566	18.8981
GR	1	13250	11170	1	2021	1	13	Feb/2021	NA	5	60	170	1	1	1	1	604.855	NA	5.336	4.40373	NA	5.53054	NA	11.4457	32.2751	26.6362	NA	33.4518	NA	69.2296	NA	20.5314	26.8521	14.6172	54.4714	18.996
GR	1	13251	11170	1	2021	1	13	Feb/2021	NA	5	60	165	1	1	1	6	555.285	NA	5.27125	4.7151	NA	6.47086	NA	12.9166	29.2705	26.1823	NA	35.9317	NA	71.7242	NA	20.3566	26.63451807	14.42246988	55.47891566	18.8981
GR	1	13252	11170	1	2021	1	13	Feb/2021	NA	5	50	160	5	5	5	5	337.156	NA	5.22739	4.60151	NA	6.2325	NA	11.9306	17.6245	15.5143	NA	21.0133	NA	40.2247	NA	20.3566	26.63451807	14.42246988	55.47891566	18.8981
GR	1	13253	11170	1	2021	1	13	Feb/2021	NA	5	60	190	NA	NA	NA	NA	558.6	NA	NA	NA	NA	NA	NA	NA	NA	NA	NA	NA	NA	NA	NA	20.5314	26.8521	14.6172	54.4714	18.996
GR	1	13254	11170	1	2021	1	13	Feb/2021	NA	5	60	190	5	5	5	5	280.96	NA	5.21571	6.15143	NA	7.5762	NA	13.1859	14.6541	17.2831	NA	21.2861	NA	37.047	NA	20.5314	26.8521	14.6172	54.4714	18.996
GR	1	13255	11170	1	2021	1	13	Feb/2021	NA	5	35	160	6	6	6	6	222.3	NA	5.16398	5.14476	NA	6.75077	NA	11.418	11.4795	11.4368	NA	15.007	NA	25.3821	NA	20.3566	26.63451807	14.42246988	55.47891566	18.8981
GR	1	13256	11170	1	2021	1	13	Feb/2021	NA	5	35	160	1	1	6	1	339	NA	5.07406	4.98216	NA	7.08663	NA	12.5722	17.2011	16.8895	NA	24.0237	NA	42.6197	NA	20.3566	26.63451807	14.42246988	55.47891566	18.8981
GR	1	13257	11170	1	2021	1	13	Feb/2021	NA	5	40	170	6	6	6	6	347.56	NA	5.16957	4.88833	NA	5.81126	NA	11.14	17.9673	16.9899	NA	20.1976	NA	38.7182	NA	20.5314	26.8521	14.6172	54.4714	18.996
GR	1	18287	16672	1	2021	1	13	Feb/2021	NA	5	45	170	6	6	6	6	432.2	NA	5.24791	5.00777	NA	5.43444	NA	12.4079	22.6815	21.6436	NA	23.4877	NA	53.6268	NA	20.5314	26.8521	14.6172	54.4714	18.996
GR	1	18288	16672	1	2021	1	13	Feb/2021	NA	5	50	180	1	1	1	1	501.265	NA	5.27597	5.53955	NA	6.54802	NA	13.0909	26.4466	27.7678	NA	32.8229	NA	65.6201	NA	20.5314	26.8521	14.6172	54.4714	18.996
GR	1	18289	16672	1	2021	1	13	Feb/2021	NA	5	60	170	1	1	1	1	470.281	NA	5.14722	4.868	NA	6.40027	NA	12.8268	24.2064	22.8933	NA	30.0993	NA	60.3222	NA	20.5314	26.8521	14.6172	54.4714	18.996
GR	1	13403	12382	1	2021	1	13	Feb/2021	NA	5	60	190	1	1	1	1	338.39	NA	5.29791	5.59131	NA	7.13088	NA	12.5948	17.9276	18.9204	NA	24.1302	NA	42.6194	NA	20.5314	26.8521	14.6172	54.4714	18.996
GR	1	20675	20107	2	2021	1	14	Mar/2021	NA	5	40	165	1	1	1	1	220.5	NA	4.83522	5.33757	NA	7.51613	NA	12.6048	10.6617	11.7693	NA	16.5731	NA	27.7935	NA	17.6841	24.2933	11.3133	59.8411	16.9587
GR	1	20676	20107	2	2021	1	14	Mar/2021	NA	5	40	165	2	2	2	2	216	NA	5.08875	4.91262	NA	6.63762	NA	12.37	10.9917	10.6113	NA	14.3373	NA	26.7192	NA	17.6841	24.2933	11.3133	59.8411	16.9587
GR	1	20394	19738	2	2021	1	14	Mar/2021	NA	5	40	165	1	1	1	1	220.5	NA	5.0472	4.51352	NA	5.87728	NA	12.81	11.1291	9.95231	NA	12.9594	NA	28.246	NA	17.6841	24.2933	11.3133	59.8411	16.9587
GR	1	13258	11170	2	2021	1	14	Mar/2021	NA	5	40	165	1	1	1	1	254	NA	5.1169	4.31672	NA	6.01328	NA	12.0366	12.9969	10.9645	NA	15.2737	NA	30.5728	NA	17.6841	24.2933	11.3133	59.8411	16.9587
GR	1	13259	11170	2	2021	1	14	Mar/2021	NA	5	40	165	1	1	1	1	327	NA	5.22658	4.07547	NA	5.28808	NA	12.3353	17.0909	13.3268	NA	17.292	NA	40.3363	NA	17.6841	24.2933	11.3133	59.8411	16.9587
GR	1	20677	20107	2	2021	1	14	Mar/2021	NA	5	40	165	1	1	1	1	238	NA	5.25926	4.09033	NA	5.39789	NA	12.7026	12.517	9.73499	NA	12.847	NA	30.2322	NA	17.6841	24.2933	11.3133	59.8411	16.9587
GR	1	20395	19738	2	2021	1	14	Mar/2021	NA	4	40	135	1	1	1	1	130	NA	5.085	3.90989	NA	5.50294	NA	12.605	6.6105	5.08286	NA	7.15383	NA	16.3865	NA	17.8988	24.3969	11.5178	60.7677	17.1439
GR	1	23534	21920	2	2021	1	14	Mar/2021	NA	4	40	135	1	1	1	1	182.5	NA	5.1524	4.76824	NA	6.1362	NA	13.6728	9.40313	8.70204	NA	11.1986	NA	24.9529	NA	17.8988	24.3969	11.5178	60.7677	17.1439
GR	1	23535	21920	2	2021	1	14	Mar/2021	NA	5	40	165	1	1	1	1	365	NA	5.21578	4.65853	NA	6.22487	NA	12.4462	19.0376	17.0036	NA	22.7208	NA	45.4287	NA	17.6841	24.2933	11.3133	59.8411	16.9587
GR	1	20396	19738	2	2021	1	14	Mar/2021	NA	5	40	165	2	2	2	2	224.5	NA	5.194	4.98793	NA	6.10253	NA	13.0313	11.6605	11.1979	NA	13.7002	NA	29.2553	NA	17.6841	24.2933	11.3133	59.8411	16.9587
GR	1	23536	21920	2	2021	1	14	Mar/2021	NA	5	40	165	NA	NA	NA	NA	399.5	NA	NA	NA	NA	NA	NA	NA	NA	NA	NA	NA	NA	NA	NA	17.6841	24.2933	11.3133	59.8411	16.9587
GR	1	23537	21920	2	2021	1	14	Mar/2021	NA	5	40	165	1	1	1	1	324	NA	5.15971	4.49634	NA	6.2232	NA	12.5883	16.7175	14.5682	NA	20.1632	NA	40.786	NA	17.6841	24.2933	11.3133	59.8411	16.9587
GR	1	20397	19738	2	2021	1	14	Mar/2021	NA	5	40	165	1	1	1	1	268.5	NA	5.28387	5.13532	NA	6.36542	NA	14.0481	14.1872	13.7883	NA	17.0912	NA	37.7191	NA	17.6841	24.2933	11.3133	59.8411	16.9587
GR	1	20398	19738	2	2021	1	14	Mar/2021	NA	5	40	165	1	1	1	1	285.5	NA	5.41765	3.95288	NA	5.07353	NA	12.5938	15.4674	11.2855	NA	14.4849	NA	35.9554	NA	17.6841	24.2933	11.3133	59.8411	16.9587
GR	1	13332	12135	2	2021	1	14	Mar/2021	NA	5	40	165	5	5	5	5	226.25	NA	5.03792	4.37392	NA	4.82654	NA	10.0875	11.3983	9.89599	NA	10.9201	NA	22.8229	NA	17.6841	24.2933	11.3133	59.8411	16.9587
GR	1	13333	12135	2	2021	1	14	Mar/2021	NA	5	40	165	5	5	5	5	302.75	NA	5.24481	4.42667	NA	6.37485	NA	12.657	15.8787	13.4017	NA	19.2999	NA	38.3192	NA	17.6841	24.2933	11.3133	59.8411	16.9587
GR	1	13334	12135	2	2021	1	14	Mar/2021	NA	5	40	165	1	1	1	1	282.5	NA	5.27562	4.36894	NA	5.98787	NA	12.4831	14.9036	12.3422	NA	16.9157	NA	35.2648	NA	17.6841	24.2933	11.3133	59.8411	16.9587
GR	1	13335	12135	2	2021	1	14	Mar/2021	NA	5	40	165	5	5	5	5	186.25	NA	5.12353	5.22694	NA	6.89312	NA	12.7494	9.54257	9.73518	NA	12.8384	NA	23.7458	NA	17.6841	24.2933	11.3133	59.8411	16.9587
GR	1	13336	12135	2	2021	1	14	Mar/2021	NA	4	40	135	1	1	1	1	115.5	NA	4.99688	4.83594	NA	6.39281	NA	13.2412	5.77139	5.58551	NA	7.3837	NA	15.2936	NA	17.8988	24.3969	11.5178	60.7677	17.1439
GR	1	13337	12135	2	2021	1	14	Mar/2021	NA	5	40	165	1	1	1	1	263.5	NA	5.20333	4.52974	NA	5.89781	NA	13.4119	13.7108	11.9359	NA	15.5407	NA	35.3402	NA	17.6841	24.2933	11.3133	59.8411	16.9587
GR	1	13338	12135	2	2021	1	14	Mar/2021	NA	5	40	165	1	1	1	1	191	NA	5.16095	4.52662	NA	5.87424	NA	12.6233	9.85742	8.64584	NA	11.2198	NA	24.1106	NA	17.6841	24.2933	11.3133	59.8411	16.9587
GR	1	23419	21873	2	2021	1	14	Mar/2021	NA	5	40	165	1	1	1	1	160	NA	5.158	4.8178	NA	6.4851	NA	13.657	8.2528	7.70848	NA	10.3762	NA	21.8512	NA	17.6841	24.2933	11.3133	59.8411	16.9587
GR	1	23420	21873	2	2021	1	14	Mar/2021	NA	5	40	165	1	1	1	1	158.5	NA	4.81118	4.28753	NA	5.48329	NA	12.3571	7.62571	6.79573	NA	8.69102	NA	19.5859	NA	17.6841	24.2933	11.3133	59.8411	16.9587
GR	1	23421	21873	2	2021	1	14	Mar/2021	NA	5	40	165	1	1	1	1	212.5	NA	4.858	4.85688	NA	6.39672	NA	13.3088	10.3232	10.3209	NA	13.593	NA	28.2812	NA	17.6841	24.2933	11.3133	59.8411	16.9587
GR	1	23422	21873	2	2021	1	14	Mar/2021	NA	5	40	165	1	1	1	1	161	NA	4.93316	5.02432	NA	5.78453	NA	13.8311	7.94238	8.08915	NA	9.31309	NA	22.268	NA	17.6841	24.2933	11.3133	59.8411	16.9587
GR	1	23423	21873	2	2021	1	14	Mar/2021	NA	5	40	165	1	1	1	1	170	NA	5.10647	4.71247	NA	7.09524	NA	12.2282	8.681	8.0112	NA	12.0619	NA	20.788	NA	17.6841	24.2933	11.3133	59.8411	16.9587
GR	1	18290	16672	2	2021	1	14	Mar/2021	NA	5	40	165	1	1	1	1	235.5	NA	5.30621	4.47669	NA	5.44993	NA	12.9669	12.4961	10.5426	NA	12.8346	NA	30.537	NA	17.6841	24.2933	11.3133	59.8411	16.9587
GR	1	13404	12382	2	2021	1	14	Mar/2021	NA	4	40	135	5	5	5	5	125.25	NA	5.04	4.09279	NA	5.908	NA	12.9421	6.3126	5.12621	NA	7.39977	NA	16.21	NA	17.8988	24.3969	11.5178	60.7677	17.1439
GR	1	13369	12132	2	2021	1	14	Mar/2021	NA	5	40	165	1	1	1	1	263	NA	5.26103	4.85266	NA	6.65341	NA	13.6724	13.8365	12.7625	NA	17.4985	NA	35.9584	NA	17.6841	24.2933	11.3133	59.8411	16.9587
GR	1	13370	12132	2	2021	1	14	Mar/2021	NA	5	40	165	1	1	1	1	223	NA	5.25138	4.07072	NA	6.12631	NA	12.7286	11.7106	9.07771	NA	13.6617	NA	28.3848	NA	17.6841	24.2933	11.3133	59.8411	16.9587
GR	1	13371	12132	2	2021	1	14	Mar/2021	NA	5	40	165	1	1	1	1	268.4	NA	4.98867	4.6372	NA	6.7016	NA	13.0753	13.3896	12.4462	NA	17.9871	NA	35.0942	NA	17.6841	24.2933	11.3133	59.8411	16.9587
GR	1	13372	12132	2	2021	1	14	Mar/2021	NA	5	40	165	1	1	1	1	231.5	NA	5.014	5.1254	NA	6.9722	NA	12.6784	11.6074	11.8653	NA	16.1406	NA	29.3505	NA	17.6841	24.2933	11.3133	59.8411	16.9587
GR	1	13373	12132	2	2021	1	14	Mar/2021	NA	5	40	165	5	5	5	5	271.75	NA	5.10857	5.14786	NA	6.55643	NA	13.0057	13.8825	13.9893	NA	17.8171	NA	35.343	NA	17.6841	24.2933	11.3133	59.8411	16.9587
GR	1	13374	12132	2	2021	1	14	Mar/2021	NA	5	40	165	1	1	1	1	159.5	NA	5.13278	4.6685	NA	6.05194	NA	13.0289	8.18678	7.44626	NA	9.65285	NA	20.7811	NA	17.6841	24.2933	11.3133	59.8411	16.9587
GR	1	13375	12132	2	2021	1	14	Mar/2021	NA	5	40	165	1	1	1	1	217	NA	5.25696	5.59583	NA	7.2397	NA	13.5913	11.4076	12.1429	NA	15.7101	NA	29.4931	NA	17.6841	24.2933	11.3133	59.8411	16.9587
GR	1	13260	11170	2	2021	1	14	Mar/2021	NA	5	40	165	1	1	1	1	226.5	NA	5.13083	5	NA	7.36779	NA	12.9	11.6213	11.325	NA	16.688	NA	29.2185	NA	17.6841	24.2933	11.3133	59.8411	16.9587
GR	1	13261	11170	2	2021	1	14	Mar/2021	NA	5	40	165	5	5	5	5	170.5	NA	5.24231	4.37069	NA	5.75223	NA	13.3792	8.93813	7.45203	NA	9.80755	NA	22.8116	NA	17.6841	24.2933	11.3133	59.8411	16.9587
GR	1	13262	11170	2	2021	1	14	Mar/2021	NA	5	40	165	1	1	1	1	236	NA	5.14769	4.03085	NA	5.807	NA	12.1915	12.1486	9.5128	NA	13.7045	NA	28.772	NA	17.6841	24.2933	11.3133	59.8411	16.9587
GR	1	13405	12382	2	2021	1	14	Mar/2021	NA	5	40	165	1	1	1	1	224	NA	5.1108	4.5728	NA	5.58368	NA	13.3616	11.4482	10.2431	NA	12.5074	NA	29.93	NA	17.6841	24.2933	11.3133	59.8411	16.9587
GR	1	13406	12382	2	2021	1	14	Mar/2021	NA	5	40	165	6	6	6	6	208	NA	4.86154	5.419	NA	6.73892	NA	13.3192	10.112	11.2715	NA	14.017	NA	27.704	NA	17.6841	24.2933	11.3133	59.8411	16.9587
GR	1	18291	16672	2	2021	1	14	Mar/2021	NA	5	40	165	1	1	1	1	198	NA	5.1795	4.1935	NA	5.5907	NA	12.771	10.2554	8.30313	NA	11.0696	NA	25.2866	NA	17.6841	24.2933	11.3133	59.8411	16.9587
GR	1	23424	21873	2	2021	1	14	Mar/2021	NA	5	40	165	1	1	1	1	267	NA	5.34929	4.37557	NA	5.66621	NA	12.7607	14.2826	11.6828	NA	15.1288	NA	34.0711	NA	17.6841	24.2933	11.3133	59.8411	16.9587
GR	1	23425	21873	2	2021	1	14	Mar/2021	NA	5	40	165	1	1	1	1	225	NA	5.17214	4.66543	NA	6.3975	NA	13.7893	11.6373	10.4972	NA	14.3944	NA	31.0259	NA	17.6841	24.2933	11.3133	59.8411	16.9587
GR	1	20678	20107	2	2021	1	14	Mar/2021	NA	5	40	165	1	1	1	1	223	NA	5.16923	4.18662	NA	5.775	NA	11.8438	11.5274	9.33615	NA	12.8782	NA	26.4118	NA	17.6841	24.2933	11.3133	59.8411	16.9587
GR	1	20679	20107	2	2021	1	14	Mar/2021	NA	5	40	165	1	1	1	1	278	NA	5.06781	5.06491	NA	6.02125	NA	13.4991	14.0885	14.0804	NA	16.7391	NA	37.5274	NA	17.6841	24.2933	11.3133	59.8411	16.9587
GR	1	20680	20107	2	2021	1	14	Mar/2021	NA	5	40	165	1	1	1	1	172.75	NA	5.26641	4.9669	NA	6.33444	NA	12.2577	9.09772	8.58032	NA	10.9427	NA	21.1752	NA	17.6841	24.2933	11.3133	59.8411	16.9587
GR	1	20681	20107	2	2021	1	14	Mar/2021	NA	5	40	165	1	1	1	1	246.5	NA	5.16308	5.342	NA	6.89077	NA	13.2908	12.727	13.168	NA	16.9857	NA	32.7617	NA	17.6841	24.2933	11.3133	59.8411	16.9587
GR	1	20682	20107	2	2021	1	14	Mar/2021	NA	5	40	165	5	5	5	5	159	NA	5.115	5.346	NA	6.6095	NA	14.385	8.13285	8.50014	NA	10.5091	NA	22.8722	NA	17.6841	24.2933	11.3133	59.8411	16.9587
GR	1	20683	20107	2	2021	1	14	Mar/2021	NA	5	40	165	1	1	1	1	292	NA	5.23161	4.61945	NA	5.91052	NA	12.7374	15.2763	13.4888	NA	17.2587	NA	37.1933	NA	17.6841	24.2933	11.3133	59.8411	16.9587
GR	1	20684	20107	2	2021	1	14	Mar/2021	NA	5	40	165	1	1	1	1	270.25	NA	5.26842	4.524	NA	5.48126	NA	12.6368	14.2379	12.2261	NA	14.8131	NA	34.1511	NA	17.6841	24.2933	11.3133	59.8411	16.9587
GR	1	20685	20107	2	2021	1	14	Mar/2021	NA	5	40	165	5	5	5	5	233.5	NA	5.17171	3.91489	NA	5.84543	NA	11.5454	12.076	9.14126	NA	13.6491	NA	26.9586	NA	17.6841	24.2933	11.3133	59.8411	16.9587
GR	1	20686	20107	2	2021	1	14	Mar/2021	NA	5	40	165	5	5	5	5	246.5	NA	5.05744	4.6909	NA	5.92372	NA	12.6636	12.4666	11.5631	NA	14.602	NA	31.2157	NA	17.6841	24.2933	11.3133	59.8411	16.9587
GR	1	20687	20107	2	2021	1	14	Mar/2021	NA	5	40	165	5	5	5	5	233.5	NA	4.93	5.01757	NA	7.06609	NA	13.3634	11.5115	11.716	NA	16.4993	NA	31.2036	NA	17.6841	24.2933	11.3133	59.8411	16.9587
GR	1	20688	20107	2	2021	1	14	Mar/2021	NA	5	40	165	5	5	5	5	221.5	NA	5.24061	5.34291	NA	6.82909	NA	12.54	11.6079	11.8345	NA	15.1264	NA	27.7761	NA	17.6841	24.2933	11.3133	59.8411	16.9587
GR	1	20689	20107	2	2021	1	14	Mar/2021	NA	5	40	165	5	5	5	5	188.25	NA	5.11103	5.73097	NA	6.94876	NA	12.2955	9.62152	10.7885	NA	13.081	NA	23.1463	NA	17.6841	24.2933	11.3133	59.8411	16.9587
GR	1	20690	20107	2	2021	1	14	Mar/2021	NA	5	40	165	5	5	5	5	197.75	NA	4.91333	5.714	NA	7.84633	NA	13.506	9.71612	11.2994	NA	15.5161	NA	26.7081	NA	17.6841	24.2933	11.3133	59.8411	16.9587
GR	1	20691	20107	3	2021	1	15	Mar/2021	NA	5	40	185	1	1	1	1	310.5	NA	5.1646	3.72086	NA	5.97529	NA	12.1455	16.0361	11.5533	NA	18.5533	NA	37.7117	NA	17.8051	24.2164	11.5963	57.9001	17.0166
GR	1	20692	20107	3	2021	1	15	Mar/2021	NA	5	40	185	1	1	1	1	212.3	NA	5.14327	4.09406	NA	6.30336	NA	11.4169	10.9192	8.69169	NA	13.382	NA	24.2382	NA	17.8051	24.2164	11.5963	57.9001	17.0166
GR	1	20693	20107	3	2021	2	26	Mar/2021	NA	5	40	185	1	1	6	1	315	NA	4.81966	5.2549	NA	8.81624	NA	12.5028	15.1819	16.5529	NA	27.7711	NA	39.3837	NA	17.8051	24.2164	11.5963	57.9001	17.0166
GR	1	20694	20107	3	2021	1	15	Mar/2021	NA	4	40	155	NA	NA	NA	NA	162.5	NA	NA	NA	NA	NA	NA	NA	NA	NA	NA	NA	NA	NA	NA	18.765	25.2644	12.3381	56.0941	17.7109
GR	1	20695	20107	3	2021	2	26	Mar/2021	NA	5	40	185	1	1	1	1	297	NA	5.18255	4.48547	NA	7.90942	NA	11.6287	15.3922	13.3219	NA	23.491	NA	34.5373	NA	17.8051	24.2164	11.5963	57.9001	17.0166
GR	1	20696	20107	3	2021	1	15	Mar/2021	NA	5	40	185	1	1	1	1	206.3	NA	4.948	4.33418	NA	7.61373	NA	12.0225	10.2077	8.94142	NA	15.7071	NA	24.8024	NA	17.8051	24.2164	11.5963	57.9001	17.0166
GR	1	20697	20107	3	2021	1	15	Mar/2021	NA	5	40	185	5	5	NA	5	229.6	NA	4.89195	5.5709	NA	NA	NA	13.77	11.2319	12.7908	NA	NA	NA	31.6159	NA	17.8051	24.2164	11.5963	57.9001	17.0166
GR	1	20698	20107	3	2021	2	26	Mar/2021	NA	5	40	185	NA	NA	NA	NA	545.7	NA	NA	NA	NA	NA	NA	NA	NA	NA	NA	NA	NA	NA	NA	17.8051	24.2164	11.5963	57.9001	17.0166
GR	1	20699	20107	3	2021	1	15	Mar/2021	NA	3	40	125	5	5	5	5	102.1	NA	4.94617	4.09778	NA	6.89688	NA	12.3842	5.05004	4.18383	NA	7.04171	NA	12.6443	NA	18.5957	25.0046	12.1638	57.7271	17.6202
GR	1	20700	20107	3	2021	1	15	Mar/2021	NA	3	40	125	5	5	5	5	211.5	NA	5.06545	5.33773	NA	6.74282	NA	12.7627	10.7134	11.2893	NA	14.2611	NA	26.9932	NA	18.5957	25.0046	12.1638	57.7271	17.6202
GR	1	20701	20107	3	2021	2	26	Mar/2021	NA	5	40	185	1	1	2	1	287.9	NA	4.87813	4.45547	NA	6.09671	NA	11.7104	14.0441	12.8273	NA	17.5524	NA	33.7143	NA	17.8051	24.2164	11.5963	57.9001	17.0166
GR	1	20702	20107	3	2021	2	26	Mar/2021	NA	5	40	185	1	1	1	1	414	NA	5.38794	3.91775	NA	6.5482	NA	11.3076	22.3061	16.2195	NA	27.1096	NA	46.8136	NA	17.8051	24.2164	11.5963	57.9001	17.0166
GR	1	20703	20107	3	2021	2	26	Mar/2021	NA	5	40	185	1	1	6	1	238	NA	4.77667	4.833	NA	6.746	NA	12.4133	11.3685	11.5025	NA	16.0555	NA	29.5437	NA	17.8051	24.2164	11.5963	57.9001	17.0166
GR	1	20704	20107	3	2021	2	26	Mar/2021	NA	5	40	185	1	1	1	5	389.8	NA	4.97062	3.94329	NA	7.14737	NA	11.6031	19.3755	15.371	NA	27.8605	NA	45.2288	NA	17.8051	24.2164	11.5963	57.9001	17.0166
GR	1	20705	20107	3	2021	1	15	Mar/2021	NA	5	40	185	1	1	2	1	191.1	NA	4.95384	5.10573	NA	6.84029	NA	12.4342	9.46679	9.75705	NA	13.0718	NA	23.7618	NA	17.8051	24.2164	11.5963	57.9001	17.0166
GR	1	20706	20107	3	2021	2	26	Mar/2021	NA	5	40	185	1	1	1	1	233.3	NA	5.21986	4.90537	NA	7.16304	NA	11.9471	12.1779	11.4442	NA	16.7114	NA	27.8727	NA	17.8051	24.2164	11.5963	57.9001	17.0166
GR	1	20707	20107	3	2021	1	15	Mar/2021	NA	4	40	155	1	6	1	6	177.3	NA	6.65302	3.5412	NA	6.27492	NA	11.328	11.7958	6.27855	NA	11.1254	NA	20.0845	NA	18.765	25.2644	12.3381	56.0941	17.7109
GR	1	20708	20107	3	2021	2	26	Mar/2021	NA	5	40	185	1	1	1	1	280.7	NA	5.13397	4.93842	NA	7.33466	NA	13.1011	14.411	13.8622	NA	20.5884	NA	36.7749	NA	17.8051	24.2164	11.5963	57.9001	17.0166
GR	1	20709	20107	3	2021	2	26	Mar/2021	NA	3	40	125	1	1	1	1	256.6	NA	5.02956	5.04402	NA	6.7428	NA	12.7725	12.9058	12.943	NA	17.302	NA	32.7743	NA	18.5957	25.0046	12.1638	57.7271	17.6202
GR	1	20710	20107	3	2021	1	15	Mar/2021	NA	5	40	185	1	1	6	1	167	NA	4.46562	4.86525	NA	8.235	NA	12.1319	7.45759	8.12497	NA	13.7524	NA	20.2602	NA	17.8051	24.2164	11.5963	57.9001	17.0166
GR	1	20711	20107	3	2021	1	15	Mar/2021	NA	4	40	155	5	5	5	5	152.3	NA	4.95177	5.4702	NA	7.48874	NA	12.6768	7.54155	8.33112	NA	11.4054	NA	19.3068	NA	18.765	25.2644	12.3381	56.0941	17.7109
GR	1	20712	20107	3	2021	1	15	Mar/2021	NA	5	40	185	2	2	2	2	318	NA	5.03	4.00155	NA	6.61291	NA	11.1855	15.9954	12.7249	NA	21.0291	NA	35.5697	NA	17.8051	24.2164	11.5963	57.9001	17.0166
GR	1	20713	20107	3	2021	2	26	Mar/2021	NA	5	40	185	1	1	2	1	378.1	NA	5.20978	4.55618	NA	6.73312	NA	11.7383	19.6982	17.2269	NA	25.4579	NA	44.3823	NA	17.8051	24.2164	11.5963	57.9001	17.0166
GR	1	20714	20107	3	2021	1	15	Mar/2021	NA	5	40	185	1	1	1	1	315.4	NA	4.95562	4.65947	NA	6.43511	NA	12.1157	15.63	14.696	NA	20.2963	NA	38.2129	NA	17.8051	24.2164	11.5963	57.9001	17.0166
GR	1	20715	20107	3	2021	2	26	Mar/2021	NA	5	40	185	5	5	5	5	461	NA	5.18595	4.50181	NA	7.11514	NA	11.7041	23.9072	20.7533	NA	32.8008	NA	53.9557	NA	17.8051	24.2164	11.5963	57.9001	17.0166
GR	1	20716	20107	3	2021	2	26	Mar/2021	NA	5	40	185	1	1	2	6	240.6	NA	5.09439	3.73846	NA	6.60571	NA	11.505	12.2571	8.99474	NA	15.8933	NA	27.681	NA	17.8051	24.2164	11.5963	57.9001	17.0166
GR	1	20717	20107	3	2021	2	26	Mar/2021	NA	5	40	185	1	1	1	1	271.3	NA	5.07717	4.81219	NA	7.0471	NA	13.0506	13.7744	13.0555	NA	19.1188	NA	35.4063	NA	17.8051	24.2164	11.5963	57.9001	17.0166
GR	1	20399	19738	3	2021	1	15	Mar/2021	NA	5	40	185	1	1	1	6	222.7	NA	5.17552	4.69995	NA	8.36491	NA	13.96	11.5259	10.4668	NA	18.6287	NA	31.0889	NA	17.8051	24.2164	11.5963	57.9001	17.0166
GR	1	20400	19738	3	2021	1	15	Mar/2021	NA	5	40	185	1	1	1	5	307.5	NA	5.08732	4.25626	NA	6.20378	NA	12.6236	15.6435	13.088	NA	19.0766	NA	38.8177	NA	17.8051	24.2164	11.5963	57.9001	17.0166
GR	1	20401	19738	3	2021	1	15	Mar/2021	NA	4	40	155	5	5	5	5	154.6	NA	5.36024	4.13924	NA	6.17535	NA	11.9611	8.28693	6.39927	NA	9.54709	NA	18.4918	NA	18.765	25.2644	12.3381	56.0941	17.7109
GR	1	20402	19738	3	2021	2	26	Mar/2021	NA	5	40	185	1	1	1	1	414	NA	5.08709	3.55131	NA	5.94373	NA	11.3256	21.0606	14.7024	NA	24.607	NA	46.8879	NA	17.8051	24.2164	11.5963	57.9001	17.0166
GR	1	20403	19738	3	2021	1	15	Mar/2021	NA	5	40	185	1	1	1	1	178.1	NA	5.01963	4.72829	NA	7.03874	NA	12.3109	8.93995	8.42109	NA	12.536	NA	21.9257	NA	17.8051	24.2164	11.5963	57.9001	17.0166
GR	1	20404	19738	3	2021	1	15	Mar/2021	NA	5	40	185	1	1	1	1	360	NA	5.14479	4.40458	NA	5.85185	NA	13.3119	18.5212	15.8565	NA	21.0667	NA	47.9229	NA	17.8051	24.2164	11.5963	57.9001	17.0166
GR	1	20405	19738	3	2021	2	26	Mar/2021	NA	5	40	185	1	1	2	1	245.7	NA	4.96626	4.88858	NA	6.82385	NA	12.2699	12.2021	12.0112	NA	16.7662	NA	30.1471	NA	17.8051	24.2164	11.5963	57.9001	17.0166
GR	1	20406	19738	3	2021	1	15	Mar/2021	NA	5	40	185	6	6	6	6	180.9	NA	4.60636	5.38836	NA	8.36318	NA	11.6609	8.33291	9.74755	NA	15.129	NA	21.0946	NA	17.8051	24.2164	11.5963	57.9001	17.0166
GR	1	20407	19738	3	2021	1	15	Mar/2021	NA	5	40	185	1	1	2	1	322.2	NA	4.95035	4.52914	NA	7.02085	NA	12.2939	15.95	14.5929	NA	22.6212	NA	39.6111	NA	17.8051	24.2164	11.5963	57.9001	17.0166
GR	1	20408	19738	3	2021	2	26	Mar/2021	NA	5	40	185	1	1	1	1	235.8	NA	5.1382	4.81754	NA	7.16296	NA	13.0667	12.1159	11.3598	NA	16.8903	NA	30.8113	NA	17.8051	24.2164	11.5963	57.9001	17.0166
GR	1	20409	19738	3	2021	1	15	Mar/2021	NA	5	40	185	1	1	1	1	301.5	NA	5.15613	3.88973	NA	5.2077	NA	12.3459	15.5457	11.7275	NA	15.7012	NA	37.2229	NA	17.8051	24.2164	11.5963	57.9001	17.0166
GR	1	20410	19738	3	2021	1	15	Mar/2021	NA	5	40	185	5	5	5	5	189.4	NA	4.93545	4.98591	NA	7.58264	NA	12.0164	9.34775	9.44331	NA	14.3615	NA	22.759	NA	17.8051	24.2164	11.5963	57.9001	17.0166
GR	1	20411	19738	3	2021	1	15	Mar/2021	NA	5	40	185	1	1	2	1	215.1	NA	5.09401	4.69017	NA	6.51677	NA	12.2312	10.9572	10.0886	NA	14.0176	NA	26.3092	NA	17.8051	24.2164	11.5963	57.9001	17.0166
GR	1	20412	19738	3	2021	2	26	Mar/2021	NA	5	40	185	1	1	5	1	248.9	NA	5.06084	5.11101	NA	6.92057	NA	12.3286	12.5964	12.7213	NA	17.2253	NA	30.686	NA	17.8051	24.2164	11.5963	57.9001	17.0166
GR	1	20413	19738	3	2021	2	26	Mar/2021	NA	5	40	185	1	1	1	1	334.5	NA	4.69149	3.86076	NA	5.95311	NA	12.2674	15.693	12.9142	NA	19.9132	NA	41.0343	NA	17.8051	24.2164	11.5963	57.9001	17.0166
GR	1	20414	19738	3	2021	1	15	Mar/2021	NA	5	40	185	1	1	5	1	463.5	NA	5.06781	4.87271	NA	5.8599	NA	12.8208	23.4893	22.585	NA	27.1606	NA	59.4245	NA	17.8051	24.2164	11.5963	57.9001	17.0166
GR	1	20415	19738	3	2021	1	15	Mar/2021	NA	4	40	155	5	5	NA	5	141.5	NA	4.86667	5.08133	NA	NA	NA	11.9933	6.88633	7.19009	NA	NA	NA	16.9706	NA	18.765	25.2644	12.3381	56.0941	17.7109
GR	1	20416	19738	3	2021	2	26	Mar/2021	NA	5	40	185	1	1	1	1	383.9	NA	5.00698	3.85603	NA	6.29751	NA	11.0506	19.2218	14.8033	NA	24.1761	NA	42.4233	NA	17.8051	24.2164	11.5963	57.9001	17.0166
GR	1	20417	19738	3	2021	1	15	Mar/2021	NA	5	40	185	1	1	1	1	206.7	NA	5.02733	5.00699	NA	7.75079	NA	12.6809	10.3915	10.3494	NA	16.0209	NA	26.2114	NA	17.8051	24.2164	11.5963	57.9001	17.0166
GR	1	23426	21873	3	2021	1	15	Mar/2021	NA	5	40	185	1	1	1	1	412.5	NA	5.09495	4.93787	NA	6.90932	NA	12.542	21.0167	20.3687	NA	28.5009	NA	51.7356	NA	17.8051	24.2164	11.5963	57.9001	17.0166
GR	1	23427	21873	3	2021	1	15	Mar/2021	NA	5	40	185	1	1	1	1	229.7	NA	4.73004	5.44198	NA	7.24138	NA	12.8515	10.8649	12.5002	NA	16.6335	NA	29.5199	NA	17.8051	24.2164	11.5963	57.9001	17.0166
GR	1	23428	21873	3	2021	2	26	Mar/2021	NA	5	40	185	1	1	1	1	253.5	NA	5.21961	4.66095	NA	6.17547	NA	12.2969	13.2317	11.8155	NA	15.6548	NA	31.1728	NA	17.8051	24.2164	11.5963	57.9001	17.0166
GR	1	23429	21873	3	2021	2	26	Mar/2021	NA	5	40	185	1	1	1	1	528.2	NA	5.05271	4.30689	NA	6.04445	NA	12.0674	26.6884	22.749	NA	31.9268	NA	63.74	NA	17.8051	24.2164	11.5963	57.9001	17.0166
GR	1	23430	21873	3	2021	1	15	Mar/2021	NA	3	40	125	5	5	NA	5	76.8	NA	4.75667	5.043	NA	NA	NA	12.72	3.65312	3.87302	NA	NA	NA	9.76896	NA	18.5957	25.0046	12.1638	57.7271	17.6202
GR	1	23431	21873	3	2021	1	15	Mar/2021	NA	5	40	185	1	1	1	1	230.6	NA	5.13415	4.8416	NA	5.92641	NA	13.3336	11.8394	11.1647	NA	13.6663	NA	30.7472	NA	17.8051	24.2164	11.5963	57.9001	17.0166
GR	1	23432	21873	3	2021	2	26	Mar/2021	NA	5	40	185	1	1	1	1	335.2	NA	5.08526	4.40531	NA	7.20956	NA	11.2953	17.0458	14.7666	NA	24.1665	NA	37.8617	NA	17.8051	24.2164	11.5963	57.9001	17.0166
GR	1	23433	21873	3	2021	1	15	Mar/2021	NA	5	40	185	1	1	5	1	466.5	NA	5.15437	4.6698	NA	5.77516	NA	12.1788	24.0451	21.7846	NA	26.9411	NA	56.8141	NA	17.8051	24.2164	11.5963	57.9001	17.0166
GR	1	13407	12382	3	2021	2	26	Mar/2021	NA	5	40	185	1	1	1	1	389.8	NA	4.87391	4.18211	NA	7.28703	NA	11.753	18.9985	16.3019	NA	28.4049	NA	45.8134	NA	17.8051	24.2164	11.5963	57.9001	17.0166
GR	1	13408	12382	3	2021	1	15	Mar/2021	NA	5	40	185	1	6	1	6	315.3	NA	5.43664	4.69	NA	6.33336	NA	12.4906	17.1417	14.7876	NA	19.9691	NA	39.3828	NA	17.8051	24.2164	11.5963	57.9001	17.0166
GR	1	23538	21920	3	2021	1	15	Mar/2021	NA	4	40	155	5	5	5	5	124.1	NA	5.01806	5.38815	NA	7.411	NA	12.8707	6.22741	6.6867	NA	9.19705	NA	15.9726	NA	18.765	25.2644	12.3381	56.0941	17.7109
GR	1	23539	21920	3	2021	2	26	Mar/2021	NA	5	40	185	1	1	1	1	283.2	NA	5.26535	4.18985	NA	6.60702	NA	12.1788	14.9115	11.8657	NA	18.7111	NA	34.4903	NA	17.8051	24.2164	11.5963	57.9001	17.0166
GR	1	23540	21920	3	2021	1	15	Mar/2021	NA	5	40	185	1	1	1	1	190.4	NA	4.75826	4.11543	NA	7.02901	NA	11.3346	9.05973	7.83579	NA	13.3832	NA	21.581	NA	17.8051	24.2164	11.5963	57.9001	17.0166
GR	1	23541	21920	3	2021	1	15	Mar/2021	NA	5	40	185	1	1	5	1	224.4	NA	4.89588	4.79341	NA	6.70425	NA	12.7912	10.9864	10.7564	NA	15.0443	NA	28.7034	NA	17.8051	24.2164	11.5963	57.9001	17.0166
GR	1	23542	21920	3	2021	2	26	Mar/2021	NA	5	40	185	1	1	5	1	403.5	NA	5.01892	4.55921	NA	5.42881	NA	11.9902	20.2514	18.3964	NA	21.9053	NA	48.3804	NA	17.8051	24.2164	11.5963	57.9001	17.0166
GR	1	23543	21920	3	2021	1	15	Mar/2021	NA	4	40	155	5	5	NA	NA	148.7	NA	5.10667	4.20567	NA	NA	NA	NA	7.59361	6.25383	NA	NA	NA	NA	NA	18.765	25.2644	12.3381	56.0941	17.7109
GR	1	23544	21920	3	2021	1	15	Mar/2021	NA	3	40	125	NA	NA	NA	NA	84.2	NA	NA	NA	NA	NA	NA	NA	NA	NA	NA	NA	NA	NA	NA	18.5957	25.0046	12.1638	57.7271	17.6202
GR	1	23686	22971	3	2021	1	15	Mar/2021	NA	5	40	185	1	1	1	1	430.5	NA	4.97831	4.66817	NA	5.91545	NA	12.8217	21.4316	20.0965	NA	25.466	NA	55.1973	NA	17.8051	24.2164	11.5963	57.9001	17.0166
GR	1	18292	16672	3	2021	1	15	Mar/2021	NA	5	40	185	1	1	1	1	202	NA	4.91104	4.52212	NA	6.18825	NA	10.6862	9.9203	9.13469	NA	12.5003	NA	21.5862	NA	17.8051	24.2164	11.5963	57.9001	17.0166
GR	1	20418	19738	3	2021	1	15	Mar/2021	NA	5	40	185	1	1	1	1	222.6	NA	5.00161	4.33451	NA	7.55986	NA	12.1024	11.1336	9.64862	NA	16.8283	NA	26.9399	NA	17.8051	24.2164	11.5963	57.9001	17.0166
GR	1	26113	24969	3	2021	2	26	Mar/2021	NA	5	40	185	1	1	1	1	296.9	NA	5.12828	4.9697	NA	6.69295	NA	13.0175	15.2259	14.755	NA	19.8714	NA	38.6489	NA	17.8051	24.2164	11.5963	57.9001	17.0166
GR	1	23687	22971	3	2021	1	15	Mar/2021	NA	5	40	185	1	1	2	1	300.1	NA	4.9401	4.96439	NA	6.38422	NA	12.7091	14.8252	14.8981	NA	19.159	NA	38.14	NA	17.8051	24.2164	11.5963	57.9001	17.0166
GR	1	23434	21873	3	2021	1	15	Mar/2021	NA	5	40	185	1	1	2	1	227.6	NA	5.06178	4.18938	NA	6.69297	NA	11.7009	11.5206	9.53503	NA	15.2332	NA	26.6313	NA	17.8051	24.2164	11.5963	57.9001	17.0166
GR	1	23435	21873	3	2021	1	15	Mar/2021	NA	5	40	185	1	6	1	6	221.4	NA	5.53588	4.7555	NA	7.40412	NA	12.06	12.2564	10.5287	NA	16.3927	NA	26.7008	NA	17.8051	24.2164	11.5963	57.9001	17.0166
GR	1	23436	21873	3	2021	1	15	Mar/2021	NA	5	40	185	1	1	1	1	192.8	NA	4.92387	4.84435	NA	8.03884	NA	12.5671	9.49323	9.33991	NA	15.4989	NA	24.2293	NA	17.8051	24.2164	11.5963	57.9001	17.0166
GR	1	23437	21873	3	2021	2	26	Mar/2021	NA	5	40	185	1	1	2	1	251.9	NA	4.94028	4.02697	NA	6.50547	NA	11.6596	12.4446	10.1439	NA	16.3873	NA	29.3705	NA	17.8051	24.2164	11.5963	57.9001	17.0166
GR	1	23438	21873	3	2021	1	15	Mar/2021	NA	4	40	125	5	5	5	NA	72.2	NA	5.61742	3.60023	NA	6.33229	NA	NA	4.05578	2.59936	NA	4.57191	NA	NA	NA	18.5957	25.0046	12.1638	57.7271	17.6202
GR	1	23688	22971	3	2021	2	26	Mar/2021	NA	5	40	185	1	1	1	1	288	NA	5.13908	4.20306	NA	5.37675	NA	13.5255	14.8005	12.1048	NA	15.4851	NA	38.9536	NA	17.8051	24.2164	11.5963	57.9001	17.0166
GR	1	23439	21873	3	2021	1	15	Mar/2021	NA	5	40	185	1	1	5	1	174.1	NA	4.98373	4.76084	NA	5.93674	NA	12.3626	8.67668	8.28863	NA	10.3359	NA	21.5233	NA	17.8051	24.2164	11.5963	57.9001	17.0166
GR	1	20718	20107	3	2021	1	15	Mar/2021	NA	3	40	125	5	5	NA	5	96.8	NA	4.66333	5.01633	NA	NA	NA	11.8867	4.51411	4.85581	NA	NA	NA	11.5063	NA	18.5957	25.0046	12.1638	57.7271	17.6202
GR	1	23545	21920	3	2021	1	15	Mar/2021	NA	5	40	185	1	1	5	2	180	NA	4.93221	3.83543	NA	4.95376	NA	12.694	8.87798	6.90377	NA	8.91676	NA	22.8492	NA	17.8051	24.2164	11.5963	57.9001	17.0166
GR	1	23546	21920	3	2021	1	15	Mar/2021	NA	5	40	185	1	1	2	1	311.3	NA	4.85981	5.41563	NA	6.96109	NA	12.9106	15.1286	16.8589	NA	21.6699	NA	40.1908	NA	17.8051	24.2164	11.5963	57.9001	17.0166
GR	1	23689	22971	3	2021	2	26	Mar/2021	NA	4	40	155	1	1	5	1	330	NA	5.13535	4.57563	NA	5.78432	NA	12.5162	16.9467	15.0996	NA	19.0883	NA	41.3033	NA	18.765	25.2644	12.3381	56.0941	17.7109
GR	1	18293	16672	3	2021	1	15	Mar/2021	NA	3	40	125	5	5	5	NA	99	NA	5.89125	4.15437	NA	7.91037	NA	NA	5.83234	4.11283	NA	7.83127	NA	NA	NA	18.5957	25.0046	12.1638	57.7271	17.6202
GR	1	18294	16672	3	2021	1	15	Mar/2021	NA	5	40	185	1	1	1	1	190.7	NA	5.07771	4.92427	NA	6.02793	NA	12.9659	9.6832	9.39058	NA	11.4953	NA	24.726	NA	17.8051	24.2164	11.5963	57.9001	17.0166
GR	1	26114	24969	3	2021	1	15	Mar/2021	NA	5	40	185	1	1	1	1	298.3	NA	4.99272	5.20992	NA	7.32013	NA	12.3438	14.8933	15.5412	NA	21.836	NA	36.8214	NA	17.8051	24.2164	11.5963	57.9001	17.0166
GR	1	26115	24969	3	2021	2	26	Mar/2021	NA	5	40	185	1	1	1	1	259	NA	4.80571	4.42814	NA	7.62414	NA	12.2743	12.4468	11.4689	NA	19.7465	NA	31.7904	NA	17.8051	24.2164	11.5963	57.9001	17.0166
GR	1	20419	19738	3	2021	2	26	Mar/2021	NA	5	40	185	1	1	1	1	390	NA	5.10727	4.49136	NA	6.15623	NA	12.4295	19.9184	17.5163	NA	24.0093	NA	48.4752	NA	17.8051	24.2164	11.5963	57.9001	17.0166
GR	1	23440	21873	3	2021	1	15	Mar/2021	NA	5	40	185	1	1	1	1	209.6	NA	5.19292	4.43786	NA	6.48144	NA	12.0443	10.8844	9.30175	NA	13.5851	NA	25.2449	NA	17.8051	24.2164	11.5963	57.9001	17.0166
GR	1	23441	21873	3	2021	2	26	Mar/2021	NA	5	40	185	1	1	1	1	269.4	NA	5.09052	4.24213	NA	6.28744	NA	12.0302	13.7139	11.4283	NA	16.9384	NA	32.4094	NA	17.8051	24.2164	11.5963	57.9001	17.0166
GR	1	23442	21873	3	2021	1	15	Mar/2021	NA	5	40	185	5	5	5	5	207	NA	5.225	5.084	NA	6.13112	NA	11.8525	10.8157	10.5239	NA	12.6914	NA	24.5347	NA	17.8051	24.2164	11.5963	57.9001	17.0166
GR	1	23443	21873	3	2021	2	26	Mar/2021	NA	5	40	185	1	1	1	1	409.8	NA	5.14688	4.75965	NA	7.75891	NA	11.7524	21.0919	19.5051	NA	31.796	NA	48.1612	NA	17.8051	24.2164	11.5963	57.9001	17.0166
GR	1	23444	21873	3	2021	2	26	Mar/2021	NA	5	40	185	1	1	1	1	291	NA	5.09691	4.86993	NA	7.37171	NA	12.6184	14.832	14.1715	NA	21.4517	NA	36.7194	NA	17.8051	24.2164	11.5963	57.9001	17.0166
GR	1	23445	21873	3	2021	1	15	Mar/2021	NA	5	40	185	1	1	2	1	178.1	NA	4.90285	5.23226	NA	6.62068	NA	13.2923	8.73198	9.31865	NA	11.7914	NA	23.6736	NA	17.8051	24.2164	11.5963	57.9001	17.0166
GR	1	23446	21873	3	2021	2	26	Mar/2021	NA	5	40	185	1	1	1	1	237.6	NA	4.94171	4.78	NA	7.21595	NA	13.0451	11.7415	11.3573	NA	17.1451	NA	30.9952	NA	17.8051	24.2164	11.5963	57.9001	17.0166
GR	1	26116	24969	3	2021	2	26	Mar/2021	NA	5	40	185	1	1	1	1	239.6	NA	4.91352	5.22138	NA	7.75441	NA	12.8241	11.7728	12.5104	NA	18.5796	NA	30.7266	NA	17.8051	24.2164	11.5963	57.9001	17.0166
GR	1	26117	24969	3	2021	1	15	Mar/2021	NA	5	40	185	1	1	5	1	216	NA	4.95622	4.48439	NA	4.60564	NA	12.6186	10.7054	9.68628	NA	9.94818	NA	27.2562	NA	17.8051	24.2164	11.5963	57.9001	17.0166
GR	1	26118	24969	3	2021	1	15	Mar/2021	NA	5	40	185	1	1	1	1	192	NA	5.0096	4.45447	NA	6.7529	NA	12.5214	9.61842	8.55259	NA	12.9656	NA	24.0412	NA	17.8051	24.2164	11.5963	57.9001	17.0166
GR	1	26119	24969	3	2021	1	15	Mar/2021	NA	5	40	185	1	1	1	1	352.5	NA	5.04128	3.90859	NA	5.6588	NA	11.9726	17.7705	13.7778	NA	19.9473	NA	42.2034	NA	17.8051	24.2164	11.5963	57.9001	17.0166
GR	1	26120	24969	3	2021	2	26	Mar/2021	NA	5	40	185	1	1	2	1	235.3	NA	5.03047	4.22002	NA	5.52607	NA	12.4501	11.8367	9.9297	NA	13.0028	NA	29.2952	NA	17.8051	24.2164	11.5963	57.9001	17.0166
GR	1	26121	24969	3	2021	1	15	Mar/2021	NA	5	40	185	1	1	2	1	218.6	NA	4.77163	4.34951	NA	4.9104	NA	12.5438	10.4308	9.50803	NA	10.7341	NA	27.4208	NA	17.8051	24.2164	11.5963	57.9001	17.0166
GR	1	26122	24969	3	2021	1	15	Mar/2021	NA	5	40	185	1	1	1	1	210.4	NA	4.83343	5.39226	NA	8.32554	NA	13.6484	10.1695	11.3453	NA	17.5169	NA	28.7163	NA	17.8051	24.2164	11.5963	57.9001	17.0166
GR	1	20719	20107	3	2021	1	15	Mar/2021	NA	5	40	185	1	1	1	1	202.6	NA	5.0688	4.10366	NA	6.07497	NA	12.0696	10.2694	8.31401	NA	12.3079	NA	24.4531	NA	17.8051	24.2164	11.5963	57.9001	17.0166
GR	1	20720	20107	3	2021	1	15	Mar/2021	NA	5	40	185	1	1	1	1	193.4	NA	4.92103	5.41703	NA	8.20557	NA	13.6515	9.51727	10.4765	NA	15.8696	NA	26.4021	NA	17.8051	24.2164	11.5963	57.9001	17.0166
GR	1	20721	20107	3	2021	2	26	Mar/2021	NA	5	40	185	1	1	1	1	291	NA	5.12493	4.34477	NA	6.24631	NA	12.271	14.9136	12.6433	NA	18.1768	NA	35.7086	NA	17.8051	24.2164	11.5963	57.9001	17.0166
GR	1	20722	20107	3	2021	1	15	Mar/2021	NA	5	40	185	1	1	5	1	210	NA	5.13053	3.8901	NA	5.7381	NA	11.7179	10.7741	8.16922	NA	12.05	NA	24.6075	NA	17.8051	24.2164	11.5963	57.9001	17.0166
GR	1	20723	20107	3	2021	1	15	Mar/2021	NA	5	40	185	1	1	1	1	301.9	NA	4.98316	4.9607	NA	7.16279	NA	12.7664	15.0442	14.9764	NA	21.6245	NA	38.5417	NA	17.8051	24.2164	11.5963	57.9001	17.0166
GR	1	20724	20107	3	2021	2	26	Mar/2021	NA	5	40	185	1	1	1	6	423	NA	5.31281	4.00425	NA	5.71988	NA	12.0049	22.4732	16.938	NA	24.1951	NA	50.7809	NA	17.8051	24.2164	11.5963	57.9001	17.0166
GR	1	20725	20107	3	2021	1	15	Mar/2021	NA	4	40	155	1	1	1	1	230.6	NA	5.14964	5.07225	NA	7.4885	NA	12.9575	11.8751	11.6966	NA	17.2685	NA	29.8799	NA	18.765	25.2644	12.3381	56.0941	17.7109
GR	1	20726	20107	3	2021	2	26	Mar/2021	NA	5	40	185	1	1	1	1	346.5	NA	5.04705	4.42546	NA	5.90025	NA	12.5629	17.488	15.3342	NA	20.4444	NA	43.5303	NA	17.8051	24.2164	11.5963	57.9001	17.0166
GR	1	20727	20107	3	2021	1	15	Mar/2021	NA	4	40	155	1	1	1	1	206.7	NA	5.20165	4.84058	NA	6.84504	NA	12.6887	10.7518	10.0055	NA	14.1487	NA	26.2275	NA	18.765	25.2644	12.3381	56.0941	17.7109
GR	1	20728	20107	3	2021	1	15	Mar/2021	NA	5	40	185	1	1	2	1	189.6	NA	4.5625	4.67594	NA	9.37155	NA	11.6781	8.6505	8.86558	NA	17.7685	NA	22.1417	NA	17.8051	24.2164	11.5963	57.9001	17.0166
GR	1	20729	20107	3	2021	1	15	Mar/2021	NA	5	40	185	1	1	5	1	197.2	NA	4.83198	5.09142	NA	7.527	NA	12.9057	9.52866	10.0403	NA	14.8432	NA	25.4501	NA	17.8051	24.2164	11.5963	57.9001	17.0166
GR	1	20730	20107	3	2021	2	26	Mar/2021	NA	5	40	185	1	1	1	1	432	NA	5.13625	4.31266	NA	5.6622	NA	11.7752	22.1886	18.6307	NA	24.4607	NA	50.869	NA	17.8051	24.2164	11.5963	57.9001	17.0166
GR	1	13263	11170	3	2021	1	15	Mar/2021	NA	5	40	185	1	1	2	1	206.7	NA	4.81208	4.05692	NA	6.24571	NA	12.4074	9.94657	8.38566	NA	12.9099	NA	25.6462	NA	17.8051	24.2164	11.5963	57.9001	17.0166
GR	1	13264	11170	3	2021	1	15	Mar/2021	NA	4	40	155	5	5	NA	5	169.3	NA	4.64491	3.94181	NA	NA	NA	12.5253	7.86383	6.67349	NA	NA	NA	21.2053	NA	18.765	25.2644	12.3381	56.0941	17.7109
GR	1	13265	11170	3	2021	1	15	Mar/2021	NA	3	40	125	5	5	5	5	114.7	NA	5.10647	5.12913	NA	7.5324	NA	13.3267	5.85712	5.88311	NA	8.63966	NA	15.2858	NA	18.5957	25.0046	12.1638	57.7271	17.6202
GR	1	13266	11170	3	2021	1	15	Mar/2021	NA	5	40	185	1	1	1	1	201	NA	4.98785	4.1414	NA	6.05275	NA	12.0973	10.0256	8.32422	NA	12.166	NA	24.3156	NA	17.8051	24.2164	11.5963	57.9001	17.0166
GR	1	13267	11170	3	2021	1	15	Mar/2021	NA	5	40	185	1	1	1	1	169.5	NA	5.07406	4.48138	NA	5.76981	NA	12.408	8.60053	7.59593	NA	9.77983	NA	21.0315	NA	17.8051	24.2164	11.5963	57.9001	17.0166
GR	1	13268	11170	3	2021	1	15	Mar/2021	NA	5	40	185	1	6	1	6	230.1	NA	5.77538	5.85662	NA	7.85675	NA	13.2877	13.2892	13.4761	NA	18.0784	NA	30.575	NA	17.8051	24.2164	11.5963	57.9001	17.0166
GR	1	13269	11170	3	2021	2	26	Mar/2021	NA	5	40	185	1	1	1	1	378	NA	5.18093	3.99527	NA	5.51466	NA	11.764	19.5839	15.1021	NA	20.8454	NA	44.4678	NA	17.8051	24.2164	11.5963	57.9001	17.0166
GR	1	13270	11170	3	2021	1	15	Mar/2021	NA	4	40	155	1	1	5	6	144	NA	5.18688	4.65801	NA	5.90811	NA	12.2387	7.46911	6.70753	NA	8.50768	NA	17.6237	NA	18.765	25.2644	12.3381	56.0941	17.7109
GR	1	13271	11170	3	2021	1	15	Mar/2021	NA	4	40	155	1	1	1	1	153.5	NA	4.89563	5.00644	NA	6.61412	NA	12.8577	7.5148	7.68489	NA	10.1527	NA	19.7366	NA	18.765	25.2644	12.3381	56.0941	17.7109
GR	1	18295	16672	3	2021	1	15	Mar/2021	NA	4	40	155	5	5	5	5	97.5	NA	4.81727	3.99109	NA	6.60318	NA	11.7318	4.69684	3.89131	NA	6.4381	NA	11.4385	NA	18.765	25.2644	12.3381	56.0941	17.7109
GR	1	18296	16672	3	2021	2	26	Mar/2021	NA	5	40	185	1	1	1	1	255.6	NA	5.0357	4.00863	NA	7.16517	NA	11.2812	12.8713	10.2461	NA	18.3142	NA	28.8347	NA	17.8051	24.2164	11.5963	57.9001	17.0166
GR	1	18297	16672	3	2021	2	26	Mar/2021	NA	5	40	185	1	1	1	1	475.5	NA	5.17064	3.68898	NA	5.26734	NA	11.9408	24.5864	17.5411	NA	25.0462	NA	56.7784	NA	17.8051	24.2164	11.5963	57.9001	17.0166
GR	1	18298	16672	3	2021	1	15	Mar/2021	NA	5	40	185	1	1	1	1	186.1	NA	4.84366	5.82238	NA	8.26347	NA	13.2681	9.01405	10.8355	NA	15.3783	NA	24.692	NA	17.8051	24.2164	11.5963	57.9001	17.0166
GR	1	18299	16672	3	2021	2	26	Mar/2021	NA	5	40	185	1	1	2	1	261	NA	4.90734	5.04342	NA	6.49979	NA	13.1968	12.8082	13.1633	NA	16.9644	NA	34.4436	NA	17.8051	24.2164	11.5963	57.9001	17.0166
GR	1	18300	16672	3	2021	2	26	Mar/2021	NA	5	40	185	1	1	1	1	337.2	NA	5.02358	5.03268	NA	6.99212	NA	12.5582	16.9395	16.9702	NA	23.5774	NA	42.3461	NA	17.8051	24.2164	11.5963	57.9001	17.0166
GR	1	18301	16672	3	2021	2	26	Mar/2021	NA	5	40	185	1	1	1	1	241.8	NA	5.24612	5.07773	NA	6.58351	NA	12.9158	12.6851	12.2779	NA	15.9189	NA	31.2304	NA	17.8051	24.2164	11.5963	57.9001	17.0166
GR	1	18302	16672	3	2021	2	26	Mar/2021	NA	5	40	185	1	1	1	1	241.3	NA	4.59597	4.38152	NA	6.93467	NA	11.8891	11.0901	10.5726	NA	16.7333	NA	28.6883	NA	17.8051	24.2164	11.5963	57.9001	17.0166
GR	1	26123	24969	3	2021	1	15	Mar/2021	NA	5	40	185	1	1	1	1	218.4	NA	4.98158	4.13878	NA	6.90696	NA	12.3674	10.8798	9.0391	NA	15.0848	NA	27.0103	NA	17.8051	24.2164	11.5963	57.9001	17.0166
GR	1	26124	24969	3	2021	2	26	Mar/2021	NA	5	40	185	1	1	2	1	454.6	NA	5.14867	4.7346	NA	5.60426	NA	12.3615	23.4059	21.5235	NA	25.4769	NA	56.1955	NA	17.8051	24.2164	11.5963	57.9001	17.0166
GR	1	26125	24969	3	2021	2	26	Mar/2021	NA	5	40	185	1	1	5	1	264.7	NA	4.81088	4.1005	NA	6.61949	NA	10.9079	12.7344	10.854	NA	17.5218	NA	28.8731	NA	17.8051	24.2164	11.5963	57.9001	17.0166
GR	1	26126	24969	3	2021	1	15	Mar/2021	NA	4	40	155	1	6	NA	6	123	NA	5.04769	5.90782	NA	NA	NA	13.3473	6.20866	7.26662	NA	NA	NA	16.4171	NA	18.765	25.2644	12.3381	56.0941	17.7109
GR	1	26127	24969	3	2021	2	26	Mar/2021	NA	5	40	185	1	1	1	1	257.4	NA	4.86048	4.49041	NA	6.72171	NA	11.8334	12.5109	11.5583	NA	17.3017	NA	30.4593	NA	17.8051	24.2164	11.5963	57.9001	17.0166
GR	1	26128	24969	3	2021	1	15	Mar/2021	NA	5	40	185	1	1	NA	1	200	NA	4.72902	4.81759	NA	NA	NA	13.0237	9.45805	9.63517	NA	NA	NA	26.0473	NA	17.8051	24.2164	11.5963	57.9001	17.0166
GR	1	26129	24969	3	2021	2	26	Mar/2021	NA	4	40	155	5	5	5	5	236.5	NA	4.90553	4.06141	NA	6.61266	NA	11.2336	11.6016	9.60523	NA	15.6389	NA	26.5674	NA	18.765	25.2644	12.3381	56.0941	17.7109
GR	1	26130	24969	3	2021	1	15	Mar/2021	NA	5	40	185	1	1	1	1	207.3	NA	4.88579	4.93383	NA	7.32558	NA	12.7315	10.1282	10.2278	NA	15.1859	NA	26.3924	NA	17.8051	24.2164	11.5963	57.9001	17.0166
GR	1	23547	21920	3	2021	1	15	Mar/2021	NA	5	40	185	1	1	1	1	193.4	NA	4.97174	5.18606	NA	7.75922	NA	12.7553	9.61535	10.0298	NA	15.0063	NA	24.6688	NA	17.8051	24.2164	11.5963	57.9001	17.0166
GR	1	23548	21920	3	2021	2	26	Mar/2021	NA	5	40	185	1	1	1	1	369.8	NA	5.00723	4.8778	NA	7.0004	NA	12.2141	18.5167	18.0381	NA	25.8875	NA	45.1677	NA	17.8051	24.2164	11.5963	57.9001	17.0166
GR	1	23549	21920	3	2021	2	26	Mar/2021	NA	5	40	185	1	1	1	1	232.3	NA	5.14173	5.53827	NA	7.24138	NA	12.7146	11.9442	12.8654	NA	16.8217	NA	29.5361	NA	17.8051	24.2164	11.5963	57.9001	17.0166
GR	1	23550	21920	3	2021	2	26	Mar/2021	NA	5	40	185	1	1	1	1	283.5	NA	5.0497	3.87799	NA	6.1265	NA	11.9234	14.3159	10.9941	NA	17.3686	NA	33.803	NA	17.8051	24.2164	11.5963	57.9001	17.0166
GR	1	23551	21920	3	2021	2	26	Mar/2021	NA	5	40	185	1	1	1	1	278.3	NA	5.10879	4.00097	NA	6.4868	NA	11.5566	14.2178	11.1347	NA	18.0528	NA	32.1621	NA	17.8051	24.2164	11.5963	57.9001	17.0166
GR	1	23552	21920	3	2021	1	15	Mar/2021	NA	5	40	185	1	1	1	1	209.3	NA	4.74984	3.98757	NA	7.37288	NA	11.897	9.94141	8.34598	NA	15.4314	NA	24.9003	NA	17.8051	24.2164	11.5963	57.9001	17.0166
GR	1	23553	21920	3	2021	1	15	Mar/2021	NA	5	40	185	1	1	2	6	181.8	NA	4.98328	4.66116	NA	7.0259	NA	13.06	9.0596	8.474	NA	12.7731	NA	23.7431	NA	17.8051	24.2164	11.5963	57.9001	17.0166
GR	1	23554	21920	3	2021	2	26	Mar/2021	NA	5	40	185	1	1	1	1	288	NA	4.93952	4.65719	NA	6.13414	NA	12.7571	14.2258	13.4127	NA	17.6663	NA	36.7406	NA	17.8051	24.2164	11.5963	57.9001	17.0166
GR	1	23555	21920	3	2021	2	26	Mar/2021	NA	5	40	185	1	1	1	1	270.9	NA	4.85469	4.81393	NA	7.30912	NA	12.4353	13.1514	13.0409	NA	19.8004	NA	33.6874	NA	17.8051	24.2164	11.5963	57.9001	17.0166
GR	1	23556	21920	3	2021	1	15	Mar/2021	NA	5	40	185	1	1	2	1	126.4	NA	4.98567	4.32248	NA	6.51568	NA	12.9521	6.30189	5.46361	NA	8.23582	NA	16.3714	NA	17.8051	24.2164	11.5963	57.9001	17.0166
GR	1	20420	19738	3	2021	2	26	Mar/2021	NA	5	40	185	1	1	1	1	480	NA	5.02407	4.17147	NA	6.68583	NA	11.8231	24.1155	20.023	NA	32.092	NA	56.7508	NA	17.8051	24.2164	11.5963	57.9001	17.0166
GR	1	20421	19738	3	2021	1	15	Mar/2021	NA	5	40	185	1	1	5	1	310.8	NA	4.91183	4.31981	NA	6.46074	NA	11.7944	15.266	13.426	NA	20.08	NA	36.657	NA	17.8051	24.2164	11.5963	57.9001	17.0166
GR	1	20422	19738	3	2021	1	15	Mar/2021	NA	4	40	155	5	5	5	5	157.8	NA	5.10417	4.06417	NA	6.15342	NA	12.995	8.05438	6.41325	NA	9.71009	NA	20.5061	NA	18.765	25.2644	12.3381	56.0941	17.7109
GR	1	20423	19738	3	2021	2	26	Mar/2021	NA	5	40	185	1	1	1	1	266.9	NA	4.74506	5.11546	NA	8.10326	NA	12.6153	12.6646	13.6532	NA	21.6276	NA	33.6703	NA	17.8051	24.2164	11.5963	57.9001	17.0166
GR	1	20424	19738	3	2021	1	15	Mar/2021	NA	5	40	185	1	1	1	1	328.5	NA	5.01403	4.23744	NA	6.22256	NA	12.2681	16.4711	13.92	NA	20.4411	NA	40.3008	NA	17.8051	24.2164	11.5963	57.9001	17.0166
GR	1	20425	19738	3	2021	2	26	Mar/2021	NA	5	40	185	1	1	1	1	410.9	NA	5.07802	4.85838	NA	6.20436	NA	13.1645	20.8656	19.9631	NA	25.4937	NA	54.0929	NA	17.8051	24.2164	11.5963	57.9001	17.0166
GR	1	20426	19738	3	2021	1	15	Mar/2021	NA	5	40	185	1	1	6	5	388.5	NA	4.84134	4.34866	NA	5.92325	NA	12.8361	18.8086	16.8946	NA	23.0118	NA	49.8683	NA	17.8051	24.2164	11.5963	57.9001	17.0166
GR	1	20427	19738	3	2021	2	26	Mar/2021	NA	5	40	185	1	1	1	1	248	NA	4.72898	4.46261	NA	6.90065	NA	13.1955	11.7279	11.0673	NA	17.1136	NA	32.7249	NA	17.8051	24.2164	11.5963	57.9001	17.0166
GR	1	20428	19738	3	2021	2	26	Mar/2021	NA	5	40	185	1	1	5	1	261	NA	4.69723	4.09087	NA	6.38393	NA	11.0945	12.2598	10.6772	NA	16.6621	NA	28.9566	NA	17.8051	24.2164	11.5963	57.9001	17.0166
GR	1	20429	19738	3	2021	1	15	Mar/2021	NA	5	40	185	5	5	5	5	141.8	NA	4.85681	5.50469	NA	NA	NA	13.3777	6.88696	7.80565	NA	NA	NA	18.9696	NA	17.8051	24.2164	11.5963	57.9001	17.0166
GR	1	20430	19738	3	2021	1	15	Mar/2021	NA	5	40	185	1	1	5	1	326.6	NA	4.71519	5.37932	NA	6.64286	NA	12.2073	15.3998	17.5688	NA	21.6956	NA	39.869	NA	17.8051	24.2164	11.5963	57.9001	17.0166
GR	1	20431	19738	3	2021	2	26	Mar/2021	NA	5	40	185	1	2	1	2	284	NA	4.92396	4.77527	NA	6.38047	NA	12.7278	13.9841	13.5618	NA	18.1205	NA	36.1471	NA	17.8051	24.2164	11.5963	57.9001	17.0166
GR	1	20432	19738	3	2021	1	15	Mar/2021	NA	5	40	185	5	5	5	5	202.3	NA	4.91887	4.70149	NA	6.94757	NA	12.1953	9.95087	9.51112	NA	14.0549	NA	24.6711	NA	17.8051	24.2164	11.5963	57.9001	17.0166
GR	1	23447	21873	3	2021	1	15	Mar/2021	NA	5	40	185	1	1	2	1	218.7	NA	4.6128	4.76319	NA	4.83018	NA	13.3609	10.0882	10.4171	NA	10.5636	NA	29.2203	NA	17.8051	24.2164	11.5963	57.9001	17.0166
GR	1	23448	21873	3	2021	1	15	Mar/2021	NA	5	40	185	1	1	1	5	184.8	NA	5.19509	4.01736	NA	6.36429	NA	12.0515	9.60052	7.42408	NA	11.7612	NA	22.2711	NA	17.8051	24.2164	11.5963	57.9001	17.0166
GR	1	23449	21873	3	2021	1	15	Mar/2021	NA	3	40	125	NA	NA	NA	NA	48.7	NA	NA	NA	NA	NA	NA	NA	NA	NA	NA	NA	NA	NA	NA	18.5957	25.0046	12.1638	57.7271	17.6202
GR	1	23450	21873	3	2021	1	15	Mar/2021	NA	5	40	185	1	1	1	1	316.6	NA	4.97307	4.35273	NA	7.44662	NA	12.2914	15.7447	13.7807	NA	23.576	NA	38.9147	NA	17.8051	24.2164	11.5963	57.9001	17.0166
GR	1	23451	21873	3	2021	1	15	Mar/2021	NA	5	40	185	1	1	1	1	224.3	NA	5.04446	5.26152	NA	6.97179	NA	12.2885	11.3147	11.8016	NA	15.6377	NA	27.5631	NA	17.8051	24.2164	11.5963	57.9001	17.0166
GR	1	23452	21873	3	2021	2	26	Mar/2021	NA	5	40	185	1	1	1	1	243	NA	4.96551	4.9142	NA	7.7229	NA	13.0994	12.0662	11.9415	NA	18.7666	NA	31.8315	NA	17.8051	24.2164	11.5963	57.9001	17.0166
GR	1	23453	21873	3	2021	2	26	Mar/2021	NA	5	40	185	1	2	5	2	385.5	NA	5.50434	4.17425	NA	5.52392	NA	11.3475	21.2192	16.0917	NA	21.2947	NA	43.7446	NA	17.8051	24.2164	11.5963	57.9001	17.0166
GR	1	23454	21873	3	2021	2	26	Mar/2021	NA	5	40	185	1	1	2	1	344.2	NA	5.00279	5.70633	NA	7.14576	NA	13.0338	17.2196	19.6412	NA	24.5957	NA	44.8624	NA	17.8051	24.2164	11.5963	57.9001	17.0166
GR	1	23455	21873	3	2021	1	15	Mar/2021	NA	3	40	125	NA	NA	NA	NA	37.9	NA	NA	NA	NA	NA	NA	NA	NA	NA	NA	NA	NA	NA	NA	18.5957	25.0046	12.1638	57.7271	17.6202
GR	1	23456	21873	3	2021	2	26	Mar/2021	NA	5	40	185	1	1	1	1	272.2	NA	4.97795	4.37907	NA	5.93319	NA	11.7369	13.55	11.9198	NA	16.1501	NA	31.9478	NA	17.8051	24.2164	11.5963	57.9001	17.0166
GR	1	20731	20107	3	2021	2	26	Mar/2021	NA	5	40	185	1	1	1	1	297.2	NA	5.03741	5.49053	NA	7.82855	NA	13.3407	14.9712	16.3179	NA	23.2665	NA	39.6487	NA	17.8051	24.2164	11.5963	57.9001	17.0166
GR	1	20732	20107	3	2021	2	26	Mar/2021	NA	5	40	185	1	1	1	1	242.7	NA	4.9653	4.28443	NA	7.27097	NA	12.1123	12.0508	10.3983	NA	17.6467	NA	29.3965	NA	17.8051	24.2164	11.5963	57.9001	17.0166
GR	1	20733	20107	3	2021	2	26	Mar/2021	NA	5	40	185	1	1	2	1	350.2	NA	5.02217	4.49621	NA	6.66523	NA	13.0601	17.5876	15.7457	NA	23.3416	NA	45.7366	NA	17.8051	24.2164	11.5963	57.9001	17.0166
GR	1	20734	20107	3	2021	2	26	Mar/2021	NA	5	40	185	1	5	1	5	411	NA	5.08035	5.26397	NA	7.06608	NA	12.9687	20.8802	21.6349	NA	29.0416	NA	53.3013	NA	17.8051	24.2164	11.5963	57.9001	17.0166
GR	1	20735	20107	3	2021	2	26	Mar/2021	NA	5	40	185	1	1	5	1	235.5	NA	5.08285	4.41056	NA	5.11869	NA	12.2284	11.9701	10.3869	NA	12.0545	NA	28.7978	NA	17.8051	24.2164	11.5963	57.9001	17.0166
GR	1	20736	20107	3	2021	1	15	Mar/2021	NA	3	40	125	5	5	5	5	99.5	NA	5.04756	4.17461	NA	6.09012	NA	11.8163	5.02232	4.15374	NA	6.05967	NA	11.7573	NA	18.5957	25.0046	12.1638	57.7271	17.6202
GR	1	20737	20107	3	2021	1	15	Mar/2021	NA	4	40	155	1	1	1	1	188.7	NA	5.0649	4.63695	NA	8.17548	NA	11.8913	9.55746	8.74993	NA	15.4271	NA	22.4388	NA	18.765	25.2644	12.3381	56.0941	17.7109
GR	1	20738	20107	3	2021	1	15	Mar/2021	NA	4	40	155	5	5	NA	5	158.7	NA	5.10068	4.83394	NA	NA	NA	12.2475	8.09478	7.67147	NA	NA	NA	19.4367	NA	18.765	25.2644	12.3381	56.0941	17.7109
GR	1	20739	20107	3	2021	2	26	Mar/2021	NA	5	40	185	1	1	2	1	232.9	NA	4.72823	4.51423	NA	6.87318	NA	11.8925	11.012	10.5137	NA	16.0076	NA	27.6977	NA	17.8051	24.2164	11.5963	57.9001	17.0166
GR	1	23097	20987	3	2021	1	15	Mar/2021	NA	5	40	185	1	1	1	1	297.9	NA	5.20351	4.89428	NA	6.77542	NA	12.5964	15.5012	14.5801	NA	20.184	NA	37.5247	NA	17.8051	24.2164	11.5963	57.9001	17.0166
GR	1	23098	20987	3	2021	1	15	Mar/2021	NA	5	40	185	5	5	5	5	184	NA	5.224	4.1842	NA	7.4278	NA	12.26	9.61216	7.69893	NA	13.6672	NA	22.5584	NA	17.8051	24.2164	11.5963	57.9001	17.0166
GR	1	23099	20987	3	2021	1	15	Mar/2021	NA	5	40	185	5	5	NA	5	154.1	NA	4.97688	4.04586	NA	NA	NA	11.8772	7.66938	6.23467	NA	NA	NA	18.3027	NA	17.8051	24.2164	11.5963	57.9001	17.0166
GR	1	23100	20987	3	2021	1	15	Mar/2021	NA	2	40	125	5	5	5	5	96.8	NA	4.81354	5.31038	NA	7.50129	NA	12.3585	4.65951	5.14045	NA	7.26125	NA	11.963	NA	18.5957	25.0046	12.1638	57.7271	17.6202
GR	1	23101	20987	3	2021	2	26	Mar/2021	NA	5	40	185	1	1	1	1	245	NA	4.97245	5.13441	NA	6.49651	NA	13.4367	12.1825	12.5793	NA	15.9164	NA	32.92	NA	17.8051	24.2164	11.5963	57.9001	17.0166
GR	1	23102	20987	3	2021	2	26	Mar/2021	NA	5	40	185	5	5	5	5	291	NA	5.10692	4.89777	NA	6.31277	NA	12.8415	14.8611	14.2525	NA	18.3702	NA	37.3689	NA	17.8051	24.2164	11.5963	57.9001	17.0166
GR	1	23103	20987	3	2021	1	15	Mar/2021	NA	5	40	185	1	6	2	6	224.2	NA	5.10901	3.86725	NA	7.40876	NA	11.215	11.4544	8.67037	NA	16.6105	NA	25.144	NA	17.8051	24.2164	11.5963	57.9001	17.0166
GR	1	23104	20987	3	2021	2	26	Mar/2021	NA	5	40	185	1	1	1	1	282	NA	5.13226	4.56528	NA	7.15047	NA	12.6089	14.473	12.8741	NA	20.1643	NA	35.557	NA	17.8051	24.2164	11.5963	57.9001	17.0166
GR	1	23105	20987	3	2021	2	26	Mar/2021	NA	5	40	185	1	1	1	NA	262.5	NA	5.4193	3.29276	NA	5.49736	NA	NA	14.2257	8.6435	NA	14.4306	NA	NA	NA	17.8051	24.2164	11.5963	57.9001	17.0166
GR	1	23106	20987	3	2021	1	15	Mar/2021	NA	5	40	185	1	1	1	2	177.8	NA	5.20067	4.39224	NA	6.56926	NA	12.4415	9.24679	7.80941	NA	11.6801	NA	22.1211	NA	17.8051	24.2164	11.5963	57.9001	17.0166
GR	1	23107	20987	3	2021	2	26	Mar/2021	NA	5	40	185	1	1	1	1	278.3	NA	4.98403	4.68403	NA	6.70523	NA	13.0625	13.8706	13.0357	NA	18.6606	NA	36.353	NA	17.8051	24.2164	11.5963	57.9001	17.0166
GR	1	23108	20987	3	2021	1	15	Mar/2021	NA	3	40	125	NA	NA	NA	NA	47.9	NA	NA	NA	NA	NA	NA	NA	NA	NA	NA	NA	NA	NA	NA	18.5957	25.0046	12.1638	57.7271	17.6202
GR	1	23109	20987	3	2021	1	15	Mar/2021	NA	5	40	185	1	1	1	1	544.5	NA	5.26222	3.78863	NA	5.85585	NA	11.9272	28.6528	20.6291	NA	31.8851	NA	64.9438	NA	17.8051	24.2164	11.5963	57.9001	17.0166
GR	1	23110	20987	3	2021	2	26	Mar/2021	NA	5	40	185	1	1	1	1	286.9	NA	4.61926	5.4793	NA	7.03962	NA	12.9137	13.2527	15.7201	NA	20.1967	NA	37.0493	NA	17.8051	24.2164	11.5963	57.9001	17.0166
GR	1	23111	20987	3	2021	1	15	Mar/2021	NA	5	40	185	1	1	2	1	163.2	NA	4.92132	5.34663	NA	6.72441	NA	12.4558	8.03159	8.7257	NA	10.9742	NA	20.3278	NA	17.8051	24.2164	11.5963	57.9001	17.0166
GR	1	23112	20987	3	2021	1	15	Mar/2021	NA	5	40	185	1	1	1	1	205.2	NA	5.06366	4.53494	NA	6.78241	NA	12.5572	10.3906	9.3057	NA	13.9175	NA	25.7673	NA	17.8051	24.2164	11.5963	57.9001	17.0166
GR	1	23113	20987	3	2021	2	26	Mar/2021	NA	5	40	185	1	1	1	1	259.6	NA	4.83492	4.10609	NA	7.37611	NA	12.3562	12.5515	10.6594	NA	19.1484	NA	32.0768	NA	17.8051	24.2164	11.5963	57.9001	17.0166
GR	1	23114	20987	3	2021	1	15	Mar/2021	NA	5	40	185	1	1	2	5	178.1	NA	4.89879	4.17028	NA	6.50921	NA	13.1865	8.72474	7.42727	NA	11.5929	NA	23.4851	NA	17.8051	24.2164	11.5963	57.9001	17.0166
GR	1	23115	20987	3	2021	2	26	Mar/2021	NA	5	40	185	1	1	1	1	251.3	NA	4.89988	4.69328	NA	8.52389	NA	12.4009	12.3134	11.7942	NA	21.4205	NA	31.1635	NA	17.8051	24.2164	11.5963	57.9001	17.0166
GR	1	23116	20987	3	2021	2	26	Mar/2021	NA	5	40	185	1	1	2	1	238.4	NA	4.65357	4.18612	NA	6.83446	NA	11.3604	11.0941	9.97972	NA	16.2934	NA	27.0831	NA	17.8051	24.2164	11.5963	57.9001	17.0166
GR	1	23117	20987	3	2021	1	15	Mar/2021	NA	5	40	185	1	1	1	1	322.2	NA	4.88306	4.47055	NA	6.91953	NA	12.4817	15.7332	14.4041	NA	22.2947	NA	40.2159	NA	17.8051	24.2164	11.5963	57.9001	17.0166
GR	1	23118	20987	3	2021	1	15	Mar/2021	NA	5	40	185	1	1	2	1	312.9	NA	5.20367	4.95901	NA	6.24264	NA	12.0463	16.2823	15.5167	NA	19.5332	NA	37.6929	NA	17.8051	24.2164	11.5963	57.9001	17.0166
GR	1	23119	20987	3	2021	1	15	Mar/2021	NA	5	40	185	5	5	NA	5	184.7	NA	4.79333	5.01733	NA	NA	NA	12.9767	8.85329	9.26701	NA	NA	NA	23.9679	NA	17.8051	24.2164	11.5963	57.9001	17.0166
GR	1	23690	22971	3	2021	1	15	Mar/2021	NA	5	40	185	1	1	1	1	172.5	NA	5.2511	4.60381	NA	6.68167	NA	11.8838	9.05814	7.94157	NA	11.5259	NA	20.4996	NA	17.8051	24.2164	11.5963	57.9001	17.0166
GR	1	23691	22971	3	2021	1	15	Mar/2021	NA	5	40	185	5	5	NA	5	231	NA	5.49	3.47767	NA	NA	NA	11.4833	12.6819	8.03341	NA	NA	NA	26.5265	NA	17.8051	24.2164	11.5963	57.9001	17.0166
GR	1	23692	22971	3	2021	2	26	Mar/2021	NA	5	40	185	1	1	1	1	288.3	NA	5.14869	4.65772	NA	7.72886	NA	11.6978	14.8437	13.4282	NA	22.2823	NA	33.7248	NA	17.8051	24.2164	11.5963	57.9001	17.0166
GR	1	23693	22971	3	2021	1	15	Mar/2021	NA	5	40	185	5	5	5	5	207	NA	5.04923	4.44854	NA	7.08854	NA	12.4431	10.4519	9.20847	NA	14.6733	NA	25.7572	NA	17.8051	24.2164	11.5963	57.9001	17.0166
GR	1	23694	22971	3	2021	1	15	Mar/2021	NA	4	40	155	5	5	5	5	159	NA	5.04182	4.99264	NA	6.51291	NA	13.8564	8.01649	7.93829	NA	10.3555	NA	22.0316	NA	18.765	25.2644	12.3381	56.0941	17.7109
GR	1	23695	22971	3	2021	1	15	Mar/2021	NA	3	40	185	1	1	1	1	387	NA	4.84527	4.48667	NA	7.33035	NA	12.2625	18.7512	17.3634	NA	28.3685	NA	47.4557	NA	17.8051	24.2164	11.5963	57.9001	17.0166
GR	1	23696	22971	3	2021	1	15	Mar/2021	NA	5	40	185	1	1	1	1	194.4	NA	5.11722	4.48244	NA	6.52895	NA	12.3308	9.94787	8.71387	NA	12.6923	NA	23.9711	NA	17.8051	24.2164	11.5963	57.9001	17.0166
GR	1	23697	22971	3	2021	1	15	Mar/2021	NA	4	40	125	5	5	5	5	117.7	NA	5.2925	5.71087	NA	6.83637	NA	12.8987	6.22927	6.7217	NA	8.04641	NA	15.1818	NA	18.5957	25.0046	12.1638	57.7271	17.6202
GR	1	23698	22971	3	2021	2	26	Mar/2021	NA	5	40	185	1	1	1	1	272	NA	4.89529	4.30418	NA	7.26602	NA	12.8561	13.3152	11.7074	NA	19.7636	NA	34.9685	NA	17.8051	24.2164	11.5963	57.9001	17.0166
GR	1	23699	22971	3	2021	1	15	Mar/2021	NA	4	40	155	NA	NA	NA	NA	97.7	NA	NA	NA	NA	NA	NA	NA	NA	NA	NA	NA	NA	NA	NA	18.765	25.2644	12.3381	56.0941	17.7109
GR	1	23700	22971	3	2021	2	26	Mar/2021	NA	5	40	185	1	1	1	1	391.9	NA	5.03772	5.17098	NA	6.96971	NA	12.645	19.7428	20.2651	NA	27.3143	NA	49.5557	NA	17.8051	24.2164	11.5963	57.9001	17.0166
GR	1	23701	22971	3	2021	1	15	Mar/2021	NA	5	40	185	1	6	1	NA	218.1	NA	5.32732	4.11055	NA	6.76538	NA	NA	11.6189	8.96511	NA	14.7553	NA	NA	NA	17.8051	24.2164	11.5963	57.9001	17.0166
GR	1	23702	22971	3	2021	2	26	Mar/2021	NA	5	40	185	1	1	2	1	376.5	NA	5.04551	5.36778	NA	6.48982	NA	12.5694	18.9963	20.2097	NA	24.4342	NA	47.3237	NA	17.8051	24.2164	11.5963	57.9001	17.0166
GR	1	23703	22971	3	2021	2	26	Mar/2021	NA	5	40	185	1	1	1	1	235	NA	3.19479	4.63256	NA	6.45752	NA	11.3278	7.50776	10.8865	NA	15.1752	NA	26.6203	NA	17.8051	24.2164	11.5963	57.9001	17.0166
GR	1	23704	22971	3	2021	2	26	Mar/2021	NA	5	40	185	1	1	1	1	405	NA	5.10427	4.81041	NA	6.83055	NA	11.7124	20.6723	19.4822	NA	27.6637	NA	47.4352	NA	17.8051	24.2164	11.5963	57.9001	17.0166
GR	1	23705	22971	3	2021	1	15	Mar/2021	NA	3	40	125	5	5	5	5	130.5	NA	5.24534	4.3657	NA	6.1476	NA	13.0068	6.84517	5.69724	NA	8.02262	NA	16.9739	NA	18.5957	25.0046	12.1638	57.7271	17.6202
GR	1	23706	22971	3	2021	1	15	Mar/2021	NA	3	40	125	5	5	5	5	178.9	NA	5.24797	4.44995	NA	6.80539	NA	12.3414	9.38861	7.96096	NA	12.1748	NA	22.0787	NA	18.5957	25.0046	12.1638	57.7271	17.6202
GR	1	23707	22971	3	2021	1	15	Mar/2021	NA	5	40	185	1	1	1	1	216.6	NA	5.15534	4.011	NA	6.59847	NA	12.0764	11.1665	8.68783	NA	14.2923	NA	26.1576	NA	17.8051	24.2164	11.5963	57.9001	17.0166
GR	1	23708	22971	3	2021	1	15	Mar/2021	NA	5	40	185	5	5	5	5	165.1	NA	5.12829	4.92402	NA	7.51927	NA	12.3563	8.46681	8.12956	NA	12.4143	NA	20.4003	NA	17.8051	24.2164	11.5963	57.9001	17.0166
GR	1	23709	22971	3	2021	2	26	Mar/2021	NA	5	40	185	5	5	5	5	375.1	NA	4.98874	5.75201	NA	8.14745	NA	12.6867	18.7127	21.5758	NA	30.5611	NA	47.5878	NA	17.8051	24.2164	11.5963	57.9001	17.0166
GR	1	23710	22971	3	2021	1	15	Mar/2021	NA	5	40	185	1	1	1	1	298.5	NA	5.12447	3.92793	NA	6.21004	NA	11.1927	15.2965	11.7249	NA	18.537	NA	33.4103	NA	17.8051	24.2164	11.5963	57.9001	17.0166
GR	1	23711	22971	3	2021	1	15	Mar/2021	NA	5	40	185	1	1	2	1	218.7	NA	4.81685	4.8539	NA	6.54895	NA	12.8312	10.5345	10.6155	NA	14.3226	NA	28.0618	NA	17.8051	24.2164	11.5963	57.9001	17.0166
GR	1	23712	22971	3	2021	2	26	Mar/2021	NA	5	40	185	1	1	1	1	238.7	NA	4.94114	4.18294	NA	7.52529	NA	12.0825	11.7945	9.98468	NA	17.9629	NA	28.8409	NA	17.8051	24.2164	11.5963	57.9001	17.0166
GR	1	23713	22971	3	2021	1	15	Mar/2021	NA	5	40	185	1	1	1	1	303	NA	4.69479	4.17958	NA	6.08567	NA	11.8821	14.2252	12.6641	NA	18.4396	NA	36.0028	NA	17.8051	24.2164	11.5963	57.9001	17.0166
GR	1	23714	22971	3	2021	1	15	Mar/2021	NA	5	40	185	1	1	1	1	224.6	NA	4.94489	4.61662	NA	7.62787	NA	12.704	11.1062	10.3689	NA	17.1322	NA	28.5333	NA	17.8051	24.2164	11.5963	57.9001	17.0166
GR	1	23715	22971	3	2021	2	26	Mar/2021	NA	5	40	185	1	1	2	1	250.6	NA	4.98602	5.09419	NA	6.82803	NA	12.6663	12.495	12.766	NA	17.111	NA	31.7418	NA	17.8051	24.2164	11.5963	57.9001	17.0166
GR	1	13272	11170	3	2021	1	15	Mar/2021	NA	5	40	185	1	1	1	1	225.9	NA	4.86744	4.33412	NA	6.31691	NA	12.2239	10.9956	9.79077	NA	14.2699	NA	27.6137	NA	17.8051	24.2164	11.5963	57.9001	17.0166
GR	1	13273	11170	3	2021	2	26	Mar/2021	NA	4	40	155	1	1	5	1	283.5	NA	5.15329	3.90459	NA	5.66132	NA	10.9752	14.6096	11.0695	NA	16.0498	NA	31.1147	NA	18.765	25.2644	12.3381	56.0941	17.7109
GR	1	13274	11170	3	2021	1	15	Mar/2021	NA	4	40	155	5	5	NA	5	175	NA	4.84333	5.02233	NA	NA	NA	13.3033	8.47583	8.78908	NA	NA	NA	23.2808	NA	18.765	25.2644	12.3381	56.0941	17.7109
GR	1	13275	11170	3	2021	2	26	Mar/2021	NA	5	40	185	1	1	1	1	438	NA	5.06813	4.31798	NA	5.66792	NA	12.0222	22.1984	18.9128	NA	24.8255	NA	52.6574	NA	17.8051	24.2164	11.5963	57.9001	17.0166
GR	1	13276	11170	3	2021	1	15	Mar/2021	NA	5	40	185	NA	NA	NA	NA	101.7	NA	NA	NA	NA	NA	NA	NA	NA	NA	NA	NA	NA	NA	NA	17.8051	24.2164	11.5963	57.9001	17.0166
GR	1	20740	20107	3	2021	1	15	Mar/2021	NA	4	40	155	5	5	5	5	127.8	NA	5.19561	5.0489	NA	6.72685	NA	13.3217	6.63999	6.4525	NA	8.59692	NA	17.0251	NA	18.765	25.2644	12.3381	56.0941	17.7109
GR	1	13339	12135	3	2021	1	15	Mar/2021	NA	5	40	185	1	1	1	1	188	NA	4.85341	4.97841	NA	7.35632	NA	12.7393	9.12442	9.35942	NA	13.8299	NA	23.9498	NA	17.8051	24.2164	11.5963	57.9001	17.0166
GR	1	13340	12135	3	2021	1	15	Mar/2021	NA	5	40	185	1	1	1	1	225	NA	4.972	4.02787	NA	6.68393	NA	12.3967	11.187	9.0627	NA	15.0389	NA	27.8925	NA	17.8051	24.2164	11.5963	57.9001	17.0166
GR	1	13341	12135	3	2021	2	26	Mar/2021	NA	5	40	185	1	1	1	1	389.9	NA	4.82795	4.69362	NA	7.43852	NA	12.4613	18.8242	18.3004	NA	29.0028	NA	48.5867	NA	17.8051	24.2164	11.5963	57.9001	17.0166
GR	1	13342	12135	3	2021	1	15	Mar/2021	NA	5	40	185	1	1	1	1	210.3	NA	5.15929	4.66615	NA	6.80045	NA	12.9591	10.85	9.81292	NA	14.3014	NA	27.253	NA	17.8051	24.2164	11.5963	57.9001	17.0166
GR	1	18303	16672	3	2021	2	26	Mar/2021	NA	5	40	185	1	NA	1	1	272.3	NA	4.76	5.88077	NA	NA	NA	13.3215	12.9615	16.0133	NA	NA	NA	36.2745	NA	17.8051	24.2164	11.5963	57.9001	17.0166
GR	1	18304	16672	3	2021	1	15	Mar/2021	NA	5	40	185	1	1	1	1	222.1	NA	4.8716	4.6942	NA	7.61169	NA	12.349	10.8198	10.4258	NA	16.9056	NA	27.4271	NA	17.8051	24.2164	11.5963	57.9001	17.0166
GR	1	18305	16672	3	2021	2	26	Mar/2021	NA	5	40	185	1	1	2	1	350.2	NA	5.08312	5.46897	NA	7.14109	NA	12.7658	17.8011	19.1523	NA	25.0081	NA	44.7057	NA	17.8051	24.2164	11.5963	57.9001	17.0166
GR	1	18306	16672	3	2021	1	15	Mar/2021	NA	5	40	185	1	1	5	1	225.5	NA	4.76918	5.15727	NA	7.39859	NA	12.713	10.7545	11.6297	NA	16.6838	NA	28.6678	NA	17.8051	24.2164	11.5963	57.9001	17.0166
GR	1	18307	16672	3	2021	2	26	Mar/2021	NA	5	40	185	1	1	2	1	251.3	NA	4.91943	4.59357	NA	5.90733	NA	13.1488	12.3625	11.5436	NA	14.8451	NA	33.043	NA	17.8051	24.2164	11.5963	57.9001	17.0166
GR	1	23557	21920	3	2021	1	15	Mar/2021	NA	5	40	185	5	5	5	5	140.9	NA	4.98146	4.7508	NA	7.26329	NA	12.5449	7.01888	6.69388	NA	10.234	NA	17.6757	NA	17.8051	24.2164	11.5963	57.9001	17.0166
GR	1	23558	21920	3	2021	1	15	Mar/2021	NA	5	40	185	1	1	1	1	189.1	NA	5.01951	5.49533	NA	7.4809	NA	12.8718	9.49189	10.3917	NA	14.1464	NA	24.3405	NA	17.8051	24.2164	11.5963	57.9001	17.0166
GR	1	23559	21920	3	2021	2	26	Mar/2021	NA	5	40	185	1	1	5	1	276	NA	5.11921	4.08156	NA	5.03215	NA	12.1743	14.129	11.2651	NA	13.8887	NA	33.601	NA	17.8051	24.2164	11.5963	57.9001	17.0166
GR	1	23560	21920	3	2021	1	15	Mar/2021	NA	4	40	155	5	5	5	NA	145.7	NA	5.87014	NA	NA	5.96804	NA	NA	8.55279	NA	NA	8.69544	NA	NA	NA	18.765	25.2644	12.3381	56.0941	17.7109
GR	1	13409	12382	3	2021	1	15	Mar/2021	NA	5	40	185	1	6	2	6	138.8	NA	5.50887	4.29343	NA	6.43273	NA	11.7443	7.64631	5.95928	NA	8.92864	NA	16.3011	NA	17.8051	24.2164	11.5963	57.9001	17.0166
GR	1	13410	12382	3	2021	2	26	Mar/2021	NA	5	40	185	1	1	5	1	279	NA	4.88121	4.13644	NA	5.56532	NA	11.8658	13.6186	11.5407	NA	15.5272	NA	33.1056	NA	17.8051	24.2164	11.5963	57.9001	17.0166
GR	1	13411	12382	3	2021	2	26	Mar/2021	NA	5	40	185	1	1	2	1	343.6	NA	4.90661	4.33261	NA	7.47845	NA	12.6454	16.8591	14.8868	NA	25.6959	NA	43.4494	NA	17.8051	24.2164	11.5963	57.9001	17.0166
GR	1	18308	16672	3	2021	1	15	Mar/2021	NA	5	40	185	5	5	5	5	133.2	NA	5.01	5.16406	NA	7.13135	NA	11.9865	6.67332	6.87853	NA	9.49896	NA	15.966	NA	17.8051	24.2164	11.5963	57.9001	17.0166
GR	1	18309	16672	3	2021	2	26	Mar/2021	NA	5	40	185	1	1	1	1	330.9	NA	4.9875	5.67222	NA	7.40089	NA	12.6076	16.5036	18.7694	NA	24.4895	NA	41.7185	NA	17.8051	24.2164	11.5963	57.9001	17.0166
GR	1	18310	16672	3	2021	1	15	Mar/2021	NA	3	40	125	5	5	5	5	77.9	NA	4.92595	5.07021	NA	7.39207	NA	12.5717	3.83732	3.9497	NA	5.75843	NA	9.79337	NA	18.5957	25.0046	12.1638	57.7271	17.6202
GR	1	18311	16672	3	2021	1	15	Mar/2021	NA	5	40	185	1	1	1	1	326	NA	4.84492	5.89944	NA	8.97623	NA	13.8031	15.7944	19.2322	NA	29.2625	NA	44.9982	NA	17.8051	24.2164	11.5963	57.9001	17.0166
GR	1	18312	16672	3	2021	1	15	Mar/2021	NA	5	40	185	1	1	1	1	212.7	NA	4.8626	5.44308	NA	7.79046	NA	13.1931	10.3427	11.5774	NA	16.5703	NA	28.0617	NA	17.8051	24.2164	11.5963	57.9001	17.0166
GR	1	18313	16672	3	2021	1	15	Mar/2021	NA	4	40	155	5	5	5	5	126.8	NA	4.91593	4.68941	NA	7.25099	NA	12.5495	6.2334	5.94617	NA	9.19426	NA	15.9127	NA	18.765	25.2644	12.3381	56.0941	17.7109
GR	1	13277	11170	3	2021	2	26	Mar/2021	NA	5	40	185	1	1	1	1	273.6	NA	4.945	4.00104	NA	6.87676	NA	11.8689	13.5295	10.9469	NA	18.8148	NA	32.4733	NA	17.8051	24.2164	11.5963	57.9001	17.0166
GR	1	13278	11170	3	2021	2	26	Mar/2021	NA	5	40	185	1	1	1	1	260.9	NA	5.01533	5.51824	NA	7.84972	NA	13.1457	13.085	14.3971	NA	20.4799	NA	34.2971	NA	17.8051	24.2164	11.5963	57.9001	17.0166
GR	1	13279	11170	3	2021	2	26	Mar/2021	NA	5	40	185	1	1	6	1	279	NA	5.13326	3.87132	NA	8.13579	NA	11.3931	14.3218	10.801	NA	22.6988	NA	31.7868	NA	17.8051	24.2164	11.5963	57.9001	17.0166
GR	1	13280	11170	3	2021	1	15	Mar/2021	NA	4	40	155	1	1	1	1	157.7	NA	5.0052	4.88032	NA	7.16618	NA	12.0844	7.89321	7.69626	NA	11.3011	NA	19.0571	NA	18.765	25.2644	12.3381	56.0941	17.7109
GR	1	26131	24969	3	2021	1	15	Mar/2021	NA	5	40	185	1	1	1	1	208.7	NA	5.01164	4.29511	NA	6.97923	NA	13.2258	10.4593	8.9639	NA	14.5657	NA	27.6022	NA	17.8051	24.2164	11.5963	57.9001	17.0166
GR	1	26132	24969	3	2021	2	26	Mar/2021	NA	5	40	185	1	1	2	1	499.3	NA	5.13429	4.30596	NA	5.30522	NA	11.6961	25.6355	21.4997	NA	26.489	NA	58.3984	NA	17.8051	24.2164	11.5963	57.9001	17.0166
GR	1	26133	24969	3	2021	1	15	Mar/2021	NA	3	40	125	5	5	5	5	124.7	NA	5.0092	5.0655	NA	7.21736	NA	12.7547	6.24648	6.31668	NA	9.00004	NA	15.9051	NA	18.5957	25.0046	12.1638	57.7271	17.6202
GR	1	26134	24969	3	2021	1	15	Mar/2021	NA	5	40	185	1	1	NA	1	228.1	NA	4.89231	5.72123	NA	NA	NA	13.4538	11.1594	13.0501	NA	NA	NA	30.6882	NA	17.8051	24.2164	11.5963	57.9001	17.0166
GR	1	26135	24969	3	2021	1	15	Mar/2021	NA	5	40	185	1	1	1	2	312	NA	5.18561	4.28777	NA	7.01003	NA	11.6274	16.1791	13.3778	NA	21.8713	NA	36.2775	NA	17.8051	24.2164	11.5963	57.9001	17.0166
GR	1	26136	24969	3	2021	2	26	Mar/2021	NA	5	40	185	1	1	1	1	263.6	NA	5.02256	5.09157	NA	7.20746	NA	12.2609	13.2395	13.4214	NA	18.9989	NA	32.3197	NA	17.8051	24.2164	11.5963	57.9001	17.0166
GR	1	13412	12382	3	2021	1	15	Mar/2021	NA	5	40	185	1	6	1	6	173.9	NA	6.09073	5.41037	NA	8.00107	NA	13.4853	10.5918	9.40863	NA	13.9139	NA	23.4509	NA	17.8051	24.2164	11.5963	57.9001	17.0166
GR	1	13413	12382	3	2021	2	26	Mar/2021	NA	5	40	185	2	2	NA	2	272	NA	5.2719	4.97681	NA	NA	NA	12.0195	14.3396	13.5369	NA	NA	NA	32.6931	NA	17.8051	24.2164	11.5963	57.9001	17.0166
GR	1	13414	12382	3	2021	1	15	Mar/2021	NA	5	40	185	5	5	5	5	400.5	NA	5.02753	4.80346	NA	6.56131	NA	11.7049	20.1352	19.2379	NA	26.2781	NA	46.8782	NA	17.8051	24.2164	11.5963	57.9001	17.0166
GR	1	23457	21873	4	2021	2	27	Feb/2021	NA	5	30	190	1	1	1	1	562.05	NA	5.15074	4.13572	NA	6.15376	NA	11.5573	28.9498	23.2448	NA	34.5872	NA	64.9577	NA	17.9999	24.1514	12.3008	58.6528	17.1813
GR	1	26137	24969	4	2021	2	27	Feb/2021	NA	5	30	190	1	1	1	1	732.54	NA	5.26802	4.64175	NA	6.5861	NA	11.2546	38.5903	34.0027	NA	48.2458	NA	82.4447	NA	17.9999	24.1514	12.3008	58.6528	17.1813
GR	1	23716	22971	4	2021	1	15	Feb/2021	NA	5	30	190	1	1	1	1	568.65	NA	5.16971	4.48037	NA	6.23515	NA	12.458	29.3975	25.4776	NA	35.4562	NA	70.8424	NA	17.9999	24.1514	12.3008	58.6528	17.1813
GR	1	26138	24969	4	2021	2	27	Feb/2021	NA	5	30	190	1	1	1	1	644.84	NA	5.28933	4.22003	NA	5.76451	NA	11.0774	34.1077	27.2125	NA	37.1719	NA	71.4315	NA	17.9999	24.1514	12.3008	58.6528	17.1813
GR	1	23458	21873	4	2021	2	27	Feb/2021	NA	5	30	190	1	1	1	1	458.785	NA	5.13486	4.7481	NA	6.43297	NA	12.0749	23.558	21.7836	NA	29.5135	NA	55.3977	NA	17.9999	24.1514	12.3008	58.6528	17.1813
GR	1	23717	22971	4	2021	2	27	Feb/2021	NA	5	30	190	1	1	1	1	533.365	NA	5.18192	4.20068	NA	6.14233	NA	12.1479	27.6385	22.4049	NA	32.7611	NA	64.7924	NA	17.9999	24.1514	12.3008	58.6528	17.1813
GR	1	23459	21873	4	2021	2	27	Feb/2021	NA	5	30	190	1	1	1	1	554.895	NA	5.23928	4.40747	NA	6.2417	NA	11.9381	29.0725	24.4568	NA	34.6349	NA	66.2437	NA	17.9999	24.1514	12.3008	58.6528	17.1813
GR	1	23460	21873	4	2021	2	27	Feb/2021	NA	5	30	190	5	5	5	5	265.4	NA	4.91231	3.63374	NA	6.72631	NA	11.0995	13.0373	9.64396	NA	17.8516	NA	29.458	NA	17.9999	24.1514	12.3008	58.6528	17.1813
GR	1	26139	24969	4	2021	2	27	Feb/2021	NA	5	30	190	1	1	1	1	576.23	NA	5.07071	3.28251	NA	6.19534	NA	11.2165	29.2189	18.9148	NA	35.6994	NA	64.6328	NA	17.9999	24.1514	12.3008	58.6528	17.1813
GR	1	26140	24969	4	2021	2	27	Feb/2021	NA	5	30	190	1	1	1	1	555.5	NA	5.07055	4.42765	NA	6.25467	NA	11.8621	28.1669	24.5956	NA	34.7447	NA	65.8939	NA	17.9999	24.1514	12.3008	58.6528	17.1813
GR	1	26141	24969	4	2021	2	27	Feb/2021	NA	5	30	190	1	1	1	1	554.973	NA	5.11621	4.67101	NA	6.46508	NA	12.2361	28.3936	25.9228	NA	35.8794	NA	67.9073	NA	17.9999	24.1514	12.3008	58.6528	17.1813
GR	1	26142	24969	4	2021	2	27	Feb/2021	NA	5	30	190	1	1	1	1	465.34	NA	5.36222	3.94186	NA	5.91852	NA	11.1443	24.9526	18.3431	NA	27.5412	NA	51.8591	NA	17.9999	24.1514	12.3008	58.6528	17.1813
GR	1	23461	21873	4	2021	2	27	Feb/2021	NA	5	30	190	NA	NA	NA	NA	567.83	NA	NA	NA	NA	NA	NA	NA	NA	NA	NA	NA	NA	NA	NA	17.9999	24.1514	12.3008	58.6528	17.1813
GR	1	23462	21873	4	2021	2	27	Feb/2021	NA	5	30	190	1	1	1	1	442.76	NA	5.30814	3.78853	NA	5.07932	NA	11.5369	23.5023	16.7741	NA	22.4892	NA	51.081	NA	17.9999	24.1514	12.3008	58.6528	17.1813
GR	1	18314	16672	4	2021	2	27	Feb/2021	NA	5	30	190	1	1	1	1	582.091	NA	5.17077	4.50095	NA	6.14434	NA	13.0474	30.0986	26.1996	NA	35.7657	NA	75.9479	NA	17.9999	24.1514	12.3008	58.6528	17.1813
GR	1	13415	12382	4	2021	2	27	Feb/2021	NA	5	30	190	1	1	1	1	669.335	NA	5.22109	4.45065	NA	7.17654	NA	11.5335	34.9466	29.7898	NA	48.0351	NA	77.1975	NA	17.9999	24.1514	12.3008	58.6528	17.1813
GR	1	23463	21873	4	2021	2	27	Feb/2021	NA	5	30	190	1	1	1	1	635.201	NA	5.34742	4.84867	NA	6.82244	NA	12.1803	33.9669	30.7988	NA	43.3362	NA	77.3695	NA	17.9999	24.1514	12.3008	58.6528	17.1813
GR	1	18315	16672	4	2021	2	27	Feb/2021	NA	5	30	190	1	1	1	1	722.045	NA	5.35949	4.51324	NA	6.90674	NA	11.5459	38.6979	32.5876	NA	49.8698	NA	83.3667	NA	17.9999	24.1514	12.3008	58.6528	17.1813
GR	1	13416	12382	4	2021	2	27	Feb/2021	NA	5	30	190	1	1	1	1	669.286	NA	5.26913	4.12928	NA	5.15237	NA	11.4791	35.2655	27.6367	NA	34.4841	NA	76.8278	NA	17.9999	24.1514	12.3008	58.6528	17.1813
GR	1	23464	21873	4	2021	2	27	Feb/2021	NA	5	30	190	1	1	1	1	442.45	NA	5.11171	5.01915	NA	7.04387	NA	13.4204	22.6168	22.2072	NA	31.1656	NA	59.3787	NA	17.9999	24.1514	12.3008	58.6528	17.1813
GR	1	20741	20107	4	2021	2	27	Feb/2021	NA	5	30	190	5	5	5	5	468.3	NA	5.28763	4.72693	NA	6.1142	NA	11.5617	24.762	22.1362	NA	28.6328	NA	54.1436	NA	17.9999	24.1514	12.3008	58.6528	17.1813
GR	1	23718	22971	4	2021	2	27	Feb/2021	NA	5	30	190	1	1	1	1	606.84	NA	5.16721	4.50426	NA	6.57919	NA	12.1287	31.3567	27.3337	NA	39.9252	NA	73.6016	NA	17.9999	24.1514	12.3008	58.6528	17.1813
GR	1	20742	20107	4	2021	2	27	Feb/2021	NA	5	30	190	1	1	1	1	562.722	NA	5.19693	4.49431	NA	6.13014	NA	13.1131	29.2443	25.2905	NA	34.4956	NA	73.7901	NA	17.9999	24.1514	12.3008	58.6528	17.1813
GR	1	23465	21873	4	2021	2	27	Feb/2021	NA	5	30	190	1	1	1	1	865.66	NA	5.20857	4.71791	NA	6.42842	NA	11.8531	45.0885	40.841	NA	55.6483	NA	102.608	NA	17.9999	24.1514	12.3008	58.6528	17.1813
GR	1	26143	24969	4	2021	2	27	Feb/2021	NA	5	30	190	1	1	1	1	677.691	NA	5.18461	4.55376	NA	5.92907	NA	11.8302	35.1356	30.8604	NA	40.1808	NA	80.172	NA	17.9999	24.1514	12.3008	58.6528	17.1813
GR	1	23466	21873	4	2021	2	27	Feb/2021	NA	5	30	190	1	1	1	1	593.8	NA	5.24224	3.71887	NA	5.10267	NA	11.2779	31.1284	22.0826	NA	30.2997	NA	66.9681	NA	17.9999	24.1514	12.3008	58.6528	17.1813
GR	1	23719	22971	4	2021	2	27	Feb/2021	NA	5	30	190	2	2	2	2	674.5	NA	5.25444	5.07256	NA	7.37633	NA	11.0389	35.4412	34.2144	NA	49.7534	NA	74.4573	NA	17.9999	24.1514	12.3008	58.6528	17.1813
GR	1	20743	20107	4	2021	2	27	Feb/2021	NA	5	30	190	1	1	1	1	676.31	NA	4.99762	4.61505	NA	6.20315	NA	12.0753	33.7994	31.2121	NA	41.9525	NA	81.6664	NA	17.9999	24.1514	12.3008	58.6528	17.1813
GR	1	23720	22971	4	2021	2	27	Feb/2021	NA	5	30	190	1	1	1	1	680.155	NA	5.27816	4.06293	NA	5.62684	NA	11.6099	35.8996	27.6342	NA	38.2712	NA	78.965	NA	17.9999	24.1514	12.3008	58.6528	17.1813
GR	1	23721	22971	4	2021	1	15	Feb/2021	NA	5	30	190	1	1	1	1	514.66	NA	5.18567	4.55781	NA	6.01469	NA	12.0221	26.6886	23.4572	NA	30.9552	NA	61.8729	NA	17.9999	24.1514	12.3008	58.6528	17.1813
GR	1	20744	20107	4	2021	2	27	Feb/2021	NA	5	30	190	1	1	1	1	659.155	NA	5.34901	4.4886	NA	6.06001	NA	12.0292	35.2583	29.5868	NA	39.9448	NA	79.2913	NA	17.9999	24.1514	12.3008	58.6528	17.1813
GR	1	20745	20107	4	2021	2	27	Feb/2021	NA	5	30	190	1	1	1	1	528.456	NA	5.03908	4.64257	NA	6.32318	NA	11.8958	26.6293	24.5339	NA	33.4152	NA	62.864	NA	17.9999	24.1514	12.3008	58.6528	17.1813
GR	1	23722	22971	4	2021	2	27	Feb/2021	NA	5	30	190	1	1	1	1	596.207	NA	5.27037	5.01963	NA	6.47578	NA	12.5064	31.4223	29.9274	NA	38.609	NA	74.5641	NA	17.9999	24.1514	12.3008	58.6528	17.1813
GR	1	23723	22971	4	2021	2	27	Feb/2021	NA	5	30	190	1	1	1	1	588.815	NA	5.07808	4.55842	NA	6.00382	NA	11.7118	29.9005	26.8406	NA	35.3514	NA	68.9605	NA	17.9999	24.1514	12.3008	58.6528	17.1813
GR	1	23724	22971	4	2021	2	27	Feb/2021	NA	5	30	190	1	1	1	1	835.365	NA	5.29755	4.55486	NA	6.58284	NA	10.6637	44.2539	38.0497	NA	54.9907	NA	89.0807	NA	17.9999	24.1514	12.3008	58.6528	17.1813
GR	1	23725	22971	4	2021	1	15	Feb/2021	NA	5	30	190	1	1	1	1	590.97	NA	5.31148	4.51998	NA	7.04546	NA	11.5276	31.3892	26.7117	NA	41.6365	NA	68.1246	NA	17.9999	24.1514	12.3008	58.6528	17.1813
GR	1	20746	20107	4	2021	2	27	Feb/2021	NA	5	30	190	1	1	1	1	557.795	NA	5.30269	4.26613	NA	5.71022	NA	11.8197	29.5781	23.7963	NA	31.8513	NA	65.9297	NA	17.9999	24.1514	12.3008	58.6528	17.1813
GR	1	23561	21920	4	2021	2	27	Feb/2021	NA	5	30	190	1	1	1	1	651.45	NA	5.16894	4.69056	NA	6.46638	NA	11.2723	33.6731	30.5566	NA	42.1252	NA	73.4334	NA	17.9999	24.1514	12.3008	58.6528	17.1813
GR	1	20747	20107	4	2021	2	27	Feb/2021	NA	5	30	190	1	1	1	1	691.795	NA	5.02984	4.3963	NA	6.9422	NA	11.049	34.7962	30.4134	NA	48.0258	NA	76.4366	NA	17.9999	24.1514	12.3008	58.6528	17.1813
GR	1	23562	21920	4	2021	2	27	Feb/2021	NA	5	30	190	1	1	1	1	547.405	NA	5.19004	4.25962	NA	6.17271	NA	11.4865	28.4106	23.3174	NA	33.7897	NA	62.8776	NA	17.9999	24.1514	12.3008	58.6528	17.1813
GR	1	23563	21920	4	2021	1	15	Feb/2021	NA	5	30	190	1	1	1	1	339.87	NA	5.19608	4.30591	NA	6.36833	NA	11.474	17.6599	14.6345	NA	21.644	NA	38.9967	NA	17.9999	24.1514	12.3008	58.6528	17.1813
GR	1	20748	20107	4	2021	2	27	Feb/2021	NA	5	30	190	1	1	1	1	667.35	NA	5.04771	4.82965	NA	6.81528	NA	11.7858	33.6859	32.2307	NA	45.4818	NA	78.6528	NA	17.9999	24.1514	12.3008	58.6528	17.1813
GR	1	23564	21920	4	2021	2	27	Feb/2021	NA	5	30	190	1	1	1	1	657.956	NA	5.26897	4.89687	NA	6.44258	NA	11.6201	34.6675	32.2192	NA	42.3893	NA	76.4553	NA	17.9999	24.1514	12.3008	58.6528	17.1813
GR	1	20749	20107	4	2021	2	27	Feb/2021	NA	5	30	190	1	1	1	1	758.245	NA	5.30197	4.14844	NA	5.48002	NA	11.2653	40.2019	31.4554	NA	41.552	NA	85.4185	NA	17.9999	24.1514	12.3008	58.6528	17.1813
GR	1	23565	21920	4	2021	2	27	Feb/2021	NA	5	30	190	1	1	1	1	713.88	NA	5.21169	4.25612	NA	5.60145	NA	11.205	37.2052	30.3836	NA	39.9877	NA	79.9903	NA	17.9999	24.1514	12.3008	58.6528	17.1813
GR	1	20750	20107	4	2021	2	27	Feb/2021	NA	5	30	190	1	1	1	1	611.755	NA	5.3304	4.48487	NA	6.11061	NA	12.3629	32.609	27.4364	NA	37.3819	NA	75.6309	NA	17.9999	24.1514	12.3008	58.6528	17.1813
GR	1	20751	20107	4	2021	2	27	Feb/2021	NA	5	30	190	1	1	1	1	596.895	NA	5.24855	4.8085	NA	6.03565	NA	11.9453	31.3284	28.7017	NA	36.0265	NA	71.3009	NA	17.9999	24.1514	12.3008	58.6528	17.1813
GR	1	26144	24969	4	2021	2	27	Feb/2021	NA	5	30	190	1	1	1	1	416.505	NA	5.11412	4.46891	NA	6.24577	NA	10.9979	21.3006	18.6132	NA	26.014	NA	45.8069	NA	17.9999	24.1514	12.3008	58.6528	17.1813
GR	1	20752	20107	4	2021	2	27	Feb/2021	NA	5	30	190	1	1	2	1	749.235	NA	5.47995	3.90633	NA	5.89216	NA	10.6738	41.0577	29.2676	NA	44.1461	NA	79.9722	NA	17.9999	24.1514	12.3008	58.6528	17.1813
GR	1	20753	20107	4	2021	2	27	Feb/2021	NA	5	30	190	1	1	1	1	675.39	NA	5.16302	4.60635	NA	6.41807	NA	10.9439	34.8705	31.1108	NA	43.347	NA	73.914	NA	17.9999	24.1514	12.3008	58.6528	17.1813
GR	1	23566	21920	4	2021	2	27	Feb/2021	NA	5	30	190	1	1	1	1	671.011	NA	5.34754	4.75071	NA	6.52363	NA	12.202	35.8826	31.8778	NA	43.7743	NA	81.8765	NA	17.9999	24.1514	12.3008	58.6528	17.1813
GR	1	20754	20107	4	2021	2	27	Feb/2021	NA	5	30	190	1	1	1	1	707.188	NA	5.29587	4.62622	NA	6.01227	NA	11.1357	37.4517	32.7161	NA	42.518	NA	78.7502	NA	17.9999	24.1514	12.3008	58.6528	17.1813
GR	1	23567	21920	4	2021	2	27	Feb/2021	NA	5	30	190	1	1	1	1	692.86	NA	5.51589	3.98575	NA	5.70943	NA	11.1747	38.2174	27.6157	NA	39.5584	NA	77.4251	NA	17.9999	24.1514	12.3008	58.6528	17.1813
GR	1	20755	20107	4	2021	2	27	Feb/2021	NA	5	30	190	1	1	1	1	637.338	NA	5.19315	3.97785	NA	5.19726	NA	10.9726	33.0979	25.3524	NA	33.1241	NA	69.9327	NA	17.9999	24.1514	12.3008	58.6528	17.1813
GR	1	26145	24969	4	2021	2	27	Feb/2021	NA	5	30	190	1	1	1	1	590.155	NA	5.32232	4.54021	NA	6.41715	NA	12.7182	31.4099	26.7943	NA	37.8711	NA	75.0568	NA	17.9999	24.1514	12.3008	58.6528	17.1813
GR	1	23568	21920	4	2021	2	27	Feb/2021	NA	5	30	190	1	1	1	1	641.65	NA	5.09326	3.87179	NA	6.29298	NA	11.8865	32.6809	24.8433	NA	40.3789	NA	76.27	NA	17.9999	24.1514	12.3008	58.6528	17.1813
GR	1	23569	21920	4	2021	2	27	Feb/2021	NA	5	30	190	1	1	2	1	641.005	NA	5.04277	4.7406	NA	6.55224	NA	11.4704	32.3244	30.3875	NA	42.0002	NA	73.5259	NA	17.9999	24.1514	12.3008	58.6528	17.1813
GR	1	23570	21920	4	2021	2	27	Feb/2021	NA	5	30	190	1	1	1	1	615.415	NA	5.22565	4.90573	NA	6.54571	NA	11.6754	32.1595	30.1906	NA	40.2833	NA	71.852	NA	17.9999	24.1514	12.3008	58.6528	17.1813
GR	1	23571	21920	4	2021	2	27	Feb/2021	NA	5	30	190	1	1	2	1	743.55	NA	5.20119	5.32507	NA	6.91748	NA	12.2343	38.6734	39.5946	NA	51.4349	NA	90.9682	NA	17.9999	24.1514	12.3008	58.6528	17.1813
GR	1	23726	22971	4	2021	1	15	Feb/2021	NA	5	30	190	1	1	1	1	436.2	NA	5.04466	4.17146	NA	6.40824	NA	11.7204	22.0048	18.1959	NA	27.9527	NA	51.1244	NA	17.9999	24.1514	12.3008	58.6528	17.1813
GR	1	23727	22971	4	2021	2	27	Feb/2021	NA	5	30	190	1	1	1	1	651.814	NA	5.23402	5.10003	NA	7.3445	NA	12.8772	34.1161	33.2427	NA	47.8725	NA	83.9351	NA	17.9999	24.1514	12.3008	58.6528	17.1813
GR	1	23728	22971	4	2021	2	27	Feb/2021	NA	5	30	190	1	1	1	1	700.96	NA	5.33154	4.69517	NA	5.49278	NA	12.2736	37.372	32.9113	NA	38.5022	NA	86.0329	NA	17.9999	24.1514	12.3008	58.6528	17.1813
GR	1	13376	12132	4	2021	2	27	Feb/2021	NA	5	30	190	1	1	1	1	590.41	NA	5.28834	5.21868	NA	7.17972	NA	12.4858	31.2229	30.8116	NA	42.3898	NA	73.7175	NA	17.9999	24.1514	12.3008	58.6528	17.1813
GR	1	13343	12135	4	2021	2	27	Feb/2021	NA	5	30	190	1	1	1	1	649.125	NA	5.18345	4.33119	NA	5.99875	NA	11.9154	33.6471	28.1148	NA	38.9394	NA	77.3459	NA	17.9999	24.1514	12.3008	58.6528	17.1813
GR	1	13377	12132	4	2021	2	27	Feb/2021	NA	5	30	190	1	1	1	1	501.05	NA	4.95445	4.48673	NA	6.48957	NA	11.9203	24.8243	22.4808	NA	32.516	NA	59.7268	NA	17.9999	24.1514	12.3008	58.6528	17.1813
GR	1	13281	11170	4	2021	2	27	Feb/2021	NA	5	30	190	1	1	1	1	577.031	NA	5.21341	4.52197	NA	6.10759	NA	12.3142	30.083	26.0931	NA	35.2427	NA	71.0569	NA	17.9999	24.1514	12.3008	58.6528	17.1813
GR	1	23729	22971	4	2021	2	27	Feb/2021	NA	5	30	190	1	1	1	1	584.35	NA	5.39606	4.29688	NA	6.67805	NA	11.0785	31.5319	25.1088	NA	39.0232	NA	64.7369	NA	17.9999	24.1514	12.3008	58.6528	17.1813
GR	1	23730	22971	4	2021	1	15	Feb/2021	NA	5	30	190	2	2	2	2	514.065	NA	5.19007	4.83013	NA	6.93177	NA	12.5222	26.6803	24.83	NA	35.6338	NA	64.3724	NA	17.9999	24.1514	12.3008	58.6528	17.1813
GR	1	23731	22971	4	2021	2	27	Feb/2021	NA	5	30	190	1	1	1	1	691.175	NA	5.31669	4.32328	NA	5.99859	NA	12.1188	36.7476	29.8814	NA	41.4607	NA	83.762	NA	17.9999	24.1514	12.3008	58.6528	17.1813
GR	1	23732	22971	4	2021	2	27	Feb/2021	NA	5	30	190	1	1	1	1	559.785	NA	5.30727	5.17371	NA	7.42143	NA	13.2804	29.7093	28.9617	NA	41.544	NA	74.3417	NA	17.9999	24.1514	12.3008	58.6528	17.1813
GR	1	13282	11170	4	2021	2	27	Feb/2021	NA	5	30	190	5	5	5	5	804.79	NA	5.1862	4.24311	NA	5.4151	NA	11.777	41.738	34.1481	NA	43.5801	NA	94.78	NA	17.9999	24.1514	12.3008	58.6528	17.1813
GR	1	23733	22971	4	2021	2	27	Feb/2021	NA	5	30	190	1	1	1	1	491.13	NA	5.27476	3.65544	NA	7.23434	NA	11.5344	25.9059	17.953	NA	35.53	NA	56.6489	NA	17.9999	24.1514	12.3008	58.6528	17.1813
GR	1	13283	11170	4	2021	2	27	Feb/2021	NA	5	30	190	5	5	5	5	585.75	NA	4.90182	5.07782	NA	7.44264	NA	11.18	28.7124	29.7433	NA	43.5952	NA	65.4868	NA	17.9999	24.1514	12.3008	58.6528	17.1813
GR	1	23734	22971	4	2021	1	15	Feb/2021	NA	5	30	190	NA	NA	NA	NA	361	NA	NA	NA	NA	NA	NA	NA	NA	NA	NA	NA	NA	NA	NA	17.9999	24.1514	12.3008	58.6528	17.1813
GR	1	23735	22971	4	2021	2	27	Feb/2021	NA	5	30	190	2	2	2	2	708.55	NA	5.16533	5.04953	NA	6.30433	NA	11.8493	36.599	35.7785	NA	44.6694	NA	83.9585	NA	17.9999	24.1514	12.3008	58.6528	17.1813
GR	1	23736	22971	4	2021	2	27	Feb/2021	NA	5	30	190	5	5	5	5	675.2	NA	5.32076	4.27352	NA	5.85664	NA	10.4716	35.9257	28.8548	NA	39.544	NA	70.7045	NA	17.9999	24.1514	12.3008	58.6528	17.1813
GR	1	26146	24969	4	2021	2	27	Feb/2021	NA	5	30	190	1	1	1	1	597.34	NA	5.15383	5.17787	NA	7.50369	NA	12.7247	30.7859	30.9295	NA	44.8225	NA	76.0097	NA	17.9999	24.1514	12.3008	58.6528	17.1813
GR	1	26147	24969	4	2021	1	15	Feb/2021	NA	5	30	190	5	5	5	5	452.91	NA	5.28715	4.51771	NA	6.13985	NA	13.0101	23.946	20.4612	NA	27.808	NA	58.924	NA	17.9999	24.1514	12.3008	58.6528	17.1813
GR	1	26148	24969	4	2021	2	27	Feb/2021	NA	5	30	190	NA	NA	NA	NA	473.3	NA	NA	NA	NA	NA	NA	NA	NA	NA	NA	NA	NA	NA	NA	17.9999	24.1514	12.3008	58.6528	17.1813
GR	1	23737	22971	4	2021	1	15	Feb/2021	NA	5	30	190	NA	NA	NA	NA	413.25	NA	NA	NA	NA	NA	NA	NA	NA	NA	NA	NA	NA	NA	NA	17.9999	24.1514	12.3008	58.6528	17.1813
GR	1	23738	22971	4	2021	2	27	Feb/2021	NA	5	30	190	1	1	1	1	622.72	NA	5.17553	4.62829	NA	6.82842	NA	11.9964	32.229	28.8213	NA	42.5219	NA	74.7042	NA	17.9999	24.1514	12.3008	58.6528	17.1813
GR	1	23739	22971	4	2021	2	27	Feb/2021	NA	5	30	190	1	1	1	1	601.06	NA	5.05284	4.97195	NA	7.78036	NA	12.013	30.3706	29.8844	NA	46.7646	NA	72.2055	NA	17.9999	24.1514	12.3008	58.6528	17.1813
GR	1	23467	21873	4	2021	2	27	Feb/2021	NA	5	30	190	1	1	1	1	540.372	NA	5.2372	4.05902	NA	6.07476	NA	12.3225	28.3004	21.9338	NA	32.8263	NA	66.5873	NA	17.9999	24.1514	12.3008	58.6528	17.1813
GR	1	23468	21873	4	2021	2	27	Feb/2021	NA	5	30	190	1	1	1	1	549.18	NA	5.1446	4.99443	NA	7.34781	NA	12.5716	28.2531	27.4284	NA	40.3527	NA	69.0407	NA	17.9999	24.1514	12.3008	58.6528	17.1813
GR	1	23469	21873	4	2021	2	27	Feb/2021	NA	5	30	190	1	1	1	1	661.2	NA	5.15682	4.44324	NA	6.15184	NA	12.7871	34.0969	29.3787	NA	40.676	NA	84.5485	NA	17.9999	24.1514	12.3008	58.6528	17.1813
GR	1	23470	21873	4	2021	2	27	Feb/2021	NA	5	30	190	1	1	1	1	540.3	NA	4.79274	4.68081	NA	8.23136	NA	11.9635	25.8952	25.2904	NA	44.474	NA	64.6388	NA	17.9999	24.1514	12.3008	58.6528	17.1813
GR	1	23740	22971	4	2021	1	15	Feb/2021	NA	5	30	190	NA	NA	NA	NA	424.25	NA	NA	NA	NA	NA	NA	NA	NA	NA	NA	NA	NA	NA	NA	17.9999	24.1514	12.3008	58.6528	17.1813
GR	1	23741	22971	4	2021	2	27	Feb/2021	NA	5	30	190	1	1	1	1	597.8	NA	5.19	4.48633	NA	5.95384	NA	12.3459	31.0258	26.8193	NA	35.592	NA	73.8036	NA	17.9999	24.1514	12.3008	58.6528	17.1813
GR	1	23742	22971	4	2021	2	27	Feb/2021	NA	5	30	190	1	1	1	1	659.75	NA	5.16712	5.06871	NA	7.48924	NA	12.8681	34.0901	33.4408	NA	49.4103	NA	84.8976	NA	17.9999	24.1514	12.3008	58.6528	17.1813
GR	1	20433	19738	4	2021	2	27	Feb/2021	NA	5	30	190	1	1	1	1	533.42	NA	5.17501	4.25216	NA	6.8692	NA	12.052	27.6045	22.6819	NA	36.6417	NA	64.288	NA	17.9999	24.1514	12.3008	58.6528	17.1813
GR	1	20434	19738	4	2021	2	27	Feb/2021	NA	5	30	190	1	1	1	1	626.8	NA	5.13413	4.56654	NA	7.2007	NA	12.4913	32.1807	28.6231	NA	45.134	NA	78.2955	NA	17.9999	24.1514	12.3008	58.6528	17.1813
GR	1	20756	20107	4	2021	2	27	Feb/2021	NA	5	30	190	1	1	1	1	534.4	NA	5.06621	4.60797	NA	7.42352	NA	12.9998	27.0738	24.625	NA	39.6713	NA	69.4711	NA	17.9999	24.1514	12.3008	58.6528	17.1813
GR	1	20757	20107	4	2021	2	27	Feb/2021	NA	5	30	190	5	5	NA	5	448.8	NA	5.18537	3.90186	NA	NA	NA	10.3336	23.2719	17.5115	NA	NA	NA	46.377	NA	17.9999	24.1514	12.3008	58.6528	17.1813
GR	1	20758	20107	4	2021	2	27	Feb/2021	NA	5	30	190	1	1	1	1	522.63	NA	5.25816	4.55714	NA	6.96979	NA	12.4715	27.4807	23.817	NA	36.4262	NA	65.1798	NA	17.9999	24.1514	12.3008	58.6528	17.1813
GR	1	20435	19738	4	2021	2	27	Feb/2021	NA	5	30	190	1	1	1	1	734.6	NA	5.14636	4.76998	NA	7.0818	NA	12.0742	37.8052	35.0403	NA	52.0229	NA	88.6973	NA	17.9999	24.1514	12.3008	58.6528	17.1813
GR	1	20436	19738	4	2021	2	27	Feb/2021	NA	5	30	190	1	1	NA	1	480.8	NA	4.94067	4.80347	NA	NA	NA	12.0647	23.7547	23.0951	NA	NA	NA	58.0069	NA	17.9999	24.1514	12.3008	58.6528	17.1813
GR	1	23743	22971	4	2021	1	15	Feb/2021	NA	5	30	190	1	1	1	1	537	NA	4.98718	4.55599	NA	7.27709	NA	12.2974	26.7812	24.4657	NA	39.078	NA	66.0371	NA	17.9999	24.1514	12.3008	58.6528	17.1813
GR	1	20437	19738	4	2021	2	27	Feb/2021	NA	5	30	190	1	1	1	1	611.61	NA	5.43518	4.1987	NA	5.85845	NA	12.3447	33.2421	25.6796	NA	35.8309	NA	75.5017	NA	17.9999	24.1514	12.3008	58.6528	17.1813
GR	1	20438	19738	4	2021	2	27	Feb/2021	NA	5	30	190	1	1	1	1	730.2	NA	5.07608	4.83289	NA	7.2317	NA	11.829	37.0655	35.2898	NA	52.8059	NA	86.3752	NA	17.9999	24.1514	12.3008	58.6528	17.1813
GR	1	23744	22971	4	2021	2	27	Feb/2021	NA	5	30	190	1	1	1	1	574.55	NA	5.01086	4.39833	NA	6.82544	NA	11.7364	28.7899	25.2706	NA	39.2155	NA	67.4313	NA	17.9999	24.1514	12.3008	58.6528	17.1813
GR	1	23745	22971	4	2021	1	15	Feb/2021	NA	5	30	190	5	5	5	5	440.85	NA	5.29315	4.13094	NA	6.35707	NA	11.4345	23.3349	18.2113	NA	28.0251	NA	50.4089	NA	17.9999	24.1514	12.3008	58.6528	17.1813
GR	1	20439	19738	4	2021	1	15	Feb/2021	NA	5	30	190	5	5	5	5	359.3	NA	4.97909	4.75534	NA	7.0548	NA	12.6182	17.8899	17.0859	NA	25.3479	NA	45.3371	NA	17.9999	24.1514	12.3008	58.6528	17.1813
GR	1	20440	19738	4	2021	2	27	Feb/2021	NA	5	30	190	1	1	1	1	431.04	NA	5.02446	3.72341	NA	6.4029	NA	11.6653	21.6574	16.0494	NA	27.5991	NA	50.2822	NA	17.9999	24.1514	12.3008	58.6528	17.1813
GR	1	23746	22971	4	2021	1	15	Feb/2021	NA	5	30	190	1	1	1	1	506.35	NA	5.02693	4.50352	NA	7.12849	NA	12.3171	25.4539	22.8036	NA	36.0951	NA	62.3677	NA	17.9999	24.1514	12.3008	58.6528	17.1813
GR	1	23747	22971	4	2021	1	15	Feb/2021	NA	5	30	190	1	1	NA	1	543.3	NA	5.05667	5.29573	NA	NA	NA	12.162	27.4729	28.7717	NA	NA	NA	66.0761	NA	17.9999	24.1514	12.3008	58.6528	17.1813
GR	1	20441	19738	4	2021	2	27	Feb/2021	NA	5	30	190	1	1	1	1	712.86	NA	5.23442	4.56908	NA	6.51566	NA	12.4319	37.3141	32.5712	NA	46.4475	NA	88.622	NA	17.9999	24.1514	12.3008	58.6528	17.1813
GR	1	20442	19738	4	2021	2	27	Feb/2021	NA	5	30	190	NA	NA	NA	NA	716.2	NA	NA	NA	NA	NA	NA	NA	NA	NA	NA	NA	NA	NA	NA	17.9999	24.1514	12.3008	58.6528	17.1813
GR	1	26149	24969	4	2021	2	27	Feb/2021	NA	5	30	190	1	1	1	1	510.25	NA	5.14995	5.47245	NA	8.75438	NA	13.572	26.2776	27.9232	NA	44.6692	NA	69.2512	NA	17.9999	24.1514	12.3008	58.6528	17.1813
GR	1	26150	24969	4	2021	1	15	Feb/2021	NA	5	30	190	1	1	1	1	451.9	NA	5.30142	5.25843	NA	7.09764	NA	13.2756	23.9571	23.7628	NA	32.0742	NA	59.9924	NA	17.9999	24.1514	12.3008	58.6528	17.1813
GR	1	26151	24969	4	2021	2	27	Feb/2021	NA	5	30	190	1	1	1	1	610.66	NA	5.14827	4.90864	NA	7.51885	NA	12.7211	31.4385	29.9751	NA	45.9146	NA	77.6827	NA	17.9999	24.1514	12.3008	58.6528	17.1813
GR	1	20443	19738	4	2021	2	27	Feb/2021	NA	5	30	190	1	1	1	1	561.263	NA	5.14286	4.57105	NA	6.40193	NA	13.0765	28.8649	25.6556	NA	35.9317	NA	73.3933	NA	17.9999	24.1514	12.3008	58.6528	17.1813
GR	1	20444	19738	4	2021	2	27	Feb/2021	NA	5	30	190	1	1	1	1	715.01	NA	5.34914	4.37659	NA	6.71847	NA	11.9764	38.2469	31.293	NA	48.0377	NA	85.6327	NA	17.9999	24.1514	12.3008	58.6528	17.1813
GR	1	23572	21920	4	2021	2	27	Feb/2021	NA	5	30	190	1	1	1	1	444.05	NA	5.11187	3.60556	NA	6.57606	NA	11.4865	22.6992	16.0105	NA	29.201	NA	51.0058	NA	17.9999	24.1514	12.3008	58.6528	17.1813
GR	1	23573	21920	4	2021	1	15	Feb/2021	NA	5	30	190	5	5	5	5	405.475	NA	5.18572	4.74985	NA	7.68629	NA	11.9638	21.0268	19.2594	NA	31.166	NA	48.5101	NA	17.9999	24.1514	12.3008	58.6528	17.1813
GR	1	23574	21920	4	2021	1	15	Feb/2021	NA	5	30	190	NA	NA	NA	NA	300.5	NA	NA	NA	NA	NA	NA	NA	NA	NA	NA	NA	NA	NA	NA	17.9999	24.1514	12.3008	58.6528	17.1813
GR	1	20445	19738	4	2021	2	27	Feb/2021	NA	5	30	190	1	1	6	1	502.77	NA	5.1876	4.83538	NA	6.82557	NA	12.5069	26.0817	24.3108	NA	34.3169	NA	62.8812	NA	17.9999	24.1514	12.3008	58.6528	17.1813
GR	1	20446	19738	4	2021	2	27	Feb/2021	NA	5	30	190	2	2	2	2	559.45	NA	5.1011	5.09457	NA	6.22582	NA	11.9282	28.5381	28.5016	NA	34.8303	NA	66.7321	NA	17.9999	24.1514	12.3008	58.6528	17.1813
GR	1	23575	21920	4	2021	2	27	Feb/2021	NA	5	30	190	1	1	1	1	489.93	NA	5.03754	4.18538	NA	6.88021	NA	12.1093	24.6804	20.5054	NA	33.7082	NA	59.3269	NA	17.9999	24.1514	12.3008	58.6528	17.1813
GR	1	23576	21920	4	2021	2	27	Feb/2021	NA	5	30	190	1	1	1	1	746.45	NA	4.91844	5.23746	NA	7.3435	NA	11.9732	36.7137	39.0951	NA	54.8156	NA	89.3736	NA	17.9999	24.1514	12.3008	58.6528	17.1813
GR	1	23577	21920	4	2021	2	27	Feb/2021	NA	5	30	190	1	1	1	1	505.32	NA	5.22432	4.10527	NA	7.19217	NA	12.0593	26.3995	20.7448	NA	36.3435	NA	60.9381	NA	17.9999	24.1514	12.3008	58.6528	17.1813
GR	1	23578	21920	4	2021	2	27	Feb/2021	NA	5	30	190	1	1	1	1	540.3	NA	5.38778	4.65857	NA	6.41976	NA	12.2984	29.1102	25.1702	NA	34.6859	NA	66.4483	NA	17.9999	24.1514	12.3008	58.6528	17.1813
GR	1	23579	21920	4	2021	2	27	Feb/2021	NA	5	30	190	1	1	1	1	658.03	NA	5.227	4.29548	NA	6.55043	NA	12.0556	34.3952	28.2655	NA	43.1038	NA	79.3295	NA	17.9999	24.1514	12.3008	58.6528	17.1813
GR	1	23580	21920	4	2021	2	27	Feb/2021	NA	5	30	190	1	1	1	1	623.12	NA	5.25087	4.61707	NA	7.63319	NA	11.7417	32.7192	28.7699	NA	47.5639	NA	73.1648	NA	17.9999	24.1514	12.3008	58.6528	17.1813
GR	1	23581	21920	4	2021	2	27	Feb/2021	NA	5	30	190	1	1	1	1	571.85	NA	4.87413	5.0297	NA	8.21854	NA	12.988	27.8727	28.7623	NA	46.9977	NA	74.2717	NA	17.9999	24.1514	12.3008	58.6528	17.1813
GR	1	18316	16672	4	2021	2	27	Feb/2021	NA	5	30	190	1	1	1	1	626.2	NA	5.19896	4.07556	NA	6.67227	NA	12.091	32.5559	25.5211	NA	41.7818	NA	75.714	NA	17.9999	24.1514	12.3008	58.6528	17.1813
GR	1	20447	19738	4	2021	1	15	Feb/2021	NA	5	30	190	NA	NA	NA	NA	373.1	NA	NA	NA	NA	NA	NA	NA	NA	NA	NA	NA	NA	NA	NA	17.9999	24.1514	12.3008	58.6528	17.1813
GR	1	20448	19738	4	2021	2	27	Feb/2021	NA	5	30	190	1	1	6	1	652.54	NA	5.12658	5.20309	NA	7.33932	NA	12.6549	33.453	33.9522	NA	47.892	NA	82.5784	NA	17.9999	24.1514	12.3008	58.6528	17.1813
GR	1	20449	19738	4	2021	2	27	Feb/2021	NA	5	30	190	1	1	1	1	597.45	NA	5.19365	4.46199	NA	6.05317	NA	11.5779	31.0294	26.6582	NA	36.1646	NA	69.1721	NA	17.9999	24.1514	12.3008	58.6528	17.1813
GR	1	20450	19738	4	2021	2	27	Feb/2021	NA	5	30	190	2	2	2	2	706.85	NA	5.05288	5.21038	NA	7.76971	NA	11.5221	35.7163	36.8296	NA	54.9202	NA	81.4442	NA	17.9999	24.1514	12.3008	58.6528	17.1813
GR	1	18317	16672	4	2021	2	27	Feb/2021	NA	5	30	190	1	1	1	1	562.255	NA	5.25374	4.87079	NA	6.75787	NA	11.7878	29.5394	27.3862	NA	37.9965	NA	66.2775	NA	17.9999	24.1514	12.3008	58.6528	17.1813
GR	1	23748	22971	4	2021	2	27	Feb/2021	NA	5	30	190	1	1	1	1	589.6	NA	5.21765	4.29669	NA	6.2385	NA	11.8821	30.7633	25.3333	NA	36.7822	NA	70.0571	NA	17.9999	24.1514	12.3008	58.6528	17.1813
GR	1	13378	12132	4	2021	2	27	Feb/2021	NA	5	30	190	5	5	5	5	440.4	NA	5.35662	4.4123	NA	5.79892	NA	11.6459	23.5906	19.4318	NA	25.5384	NA	51.2887	NA	17.9999	24.1514	12.3008	58.6528	17.1813
GR	1	18318	16672	4	2021	2	27	Feb/2021	NA	4	30	160	5	5	5	5	552.6	NA	5.33953	4.35934	NA	6.26174	NA	12.2798	29.5062	24.0897	NA	34.6024	NA	67.8583	NA	15.939	21.8787	10.4107	62.5652	15.6221
GR	1	13379	12132	4	2021	2	27	Feb/2021	NA	5	30	190	1	1	2	1	530.705	NA	5.16531	4.43379	NA	6.3626	NA	11.388	27.4126	23.5304	NA	33.7666	NA	60.4365	NA	17.9999	24.1514	12.3008	58.6528	17.1813
GR	1	18319	16672	4	2021	2	27	Feb/2021	NA	5	30	190	5	5	5	5	686.6	NA	5.00949	4.35036	NA	6.9227	NA	10.452	34.3952	29.8696	NA	47.5313	NA	71.7635	NA	17.9999	24.1514	12.3008	58.6528	17.1813
GR	1	13417	12382	4	2021	2	27	Feb/2021	NA	5	30	190	1	1	1	1	670.35	NA	5.41119	4.31691	NA	5.18654	NA	12.0639	36.2739	28.9384	NA	34.7679	NA	80.8707	NA	17.9999	24.1514	12.3008	58.6528	17.1813
GR	1	13418	12382	4	2021	2	27	Feb/2021	NA	5	30	190	5	5	5	5	636.574	NA	5.47718	4.22409	NA	5.75384	NA	12.2231	34.8663	26.8895	NA	36.6274	NA	77.8093	NA	17.9999	24.1514	12.3008	58.6528	17.1813
GR	1	23471	21873	4	2021	2	27	Feb/2021	NA	5	30	190	1	1	1	1	482.406	NA	5.3452	4.5204	NA	6.73474	NA	12.1953	25.7856	21.8067	NA	32.4888	NA	58.8307	NA	17.9999	24.1514	12.3008	58.6528	17.1813
GR	1	20451	19738	4	2021	2	27	Feb/2021	NA	5	30	190	1	1	1	1	603.76	NA	5.36434	4.07622	NA	6.21564	NA	11.3553	32.3878	24.6106	NA	37.5275	NA	68.5585	NA	17.9999	24.1514	12.3008	58.6528	17.1813
GR	1	20452	19738	4	2021	2	27	Feb/2021	NA	5	30	190	1	1	1	1	596.055	NA	5.29776	3.8659	NA	6.19296	NA	11.0228	31.5776	23.0429	NA	36.9135	NA	65.7021	NA	17.9999	24.1514	12.3008	58.6528	17.1813
GR	1	20453	19738	4	2021	2	27	Feb/2021	NA	5	30	190	NA	NA	NA	NA	575.655	NA	NA	NA	NA	NA	NA	NA	NA	NA	NA	NA	NA	NA	NA	17.9999	24.1514	12.3008	58.6528	17.1813
GR	1	23472	21873	4	2021	2	27	Feb/2021	NA	5	30	190	5	5	5	5	465.15	NA	4.96943	5.11408	NA	7.22418	NA	12.4159	23.1153	23.7881	NA	33.6033	NA	57.7527	NA	17.9999	24.1514	12.3008	58.6528	17.1813
GR	1	18320	16672	4	2021	2	27	Feb/2021	NA	5	30	190	2	2	2	2	455.313	NA	5.24872	5.04849	NA	6.3147	NA	13.4313	23.8981	22.9864	NA	28.7516	NA	61.1546	NA	17.9999	24.1514	12.3008	58.6528	17.1813
GR	1	18321	16672	4	2021	2	27	Feb/2021	NA	5	30	190	1	1	1	1	473.505	NA	5.252	4.10346	NA	6.47042	NA	12.1272	24.8685	19.4301	NA	30.6377	NA	57.423	NA	17.9999	24.1514	12.3008	58.6528	17.1813
GR	1	13380	12132	4	2021	2	27	Feb/2021	NA	5	30	190	1	1	1	1	603.585	NA	5.41547	4.64887	NA	6.18517	NA	11.9384	32.687	28.0599	NA	37.3328	NA	72.0582	NA	17.9999	24.1514	12.3008	58.6528	17.1813
GR	1	20454	19738	4	2021	2	27	Feb/2021	NA	5	30	190	2	2	2	2	598.45	NA	5.26571	4.18678	NA	5.75616	NA	11.2987	31.5127	25.0558	NA	34.4477	NA	67.6173	NA	17.9999	24.1514	12.3008	58.6528	17.1813
GR	1	13381	12132	4	2021	2	27	Feb/2021	NA	5	30	190	1	1	1	1	519.66	NA	5.13386	4.13914	NA	7.42039	NA	11.8277	26.6786	21.5095	NA	38.5608	NA	61.4638	NA	17.9999	24.1514	12.3008	58.6528	17.1813
GR	1	23749	22971	4	2021	2	27	Feb/2021	NA	5	30	190	1	1	1	1	548.254	NA	5.33511	4.89166	NA	6.99375	NA	13.4578	29.25	26.8187	NA	38.3435	NA	73.7832	NA	17.9999	24.1514	12.3008	58.6528	17.1813
GR	1	23750	22971	4	2021	2	27	Feb/2021	NA	5	30	190	5	5	5	5	521.05	NA	5.1156	4.27631	NA	6.10994	NA	12.3824	26.6548	22.2817	NA	31.8358	NA	64.5183	NA	17.9999	24.1514	12.3008	58.6528	17.1813
GR	1	23751	22971	4	2021	2	27	Feb/2021	NA	5	30	190	1	1	1	1	552.76	NA	4.9986	4.85214	NA	7.24708	NA	12.9878	27.6302	26.8207	NA	40.059	NA	71.7912	NA	17.9999	24.1514	12.3008	58.6528	17.1813
GR	1	23752	22971	4	2021	2	27	Feb/2021	NA	5	30	190	5	5	5	5	601.65	NA	5.07353	4.852	NA	6.56165	NA	11.3988	30.5249	29.1921	NA	39.4781	NA	68.581	NA	17.9999	24.1514	12.3008	58.6528	17.1813
GR	1	13382	12132	4	2021	2	27	Feb/2021	NA	5	30	190	1	1	1	1	507.165	NA	5.13516	4.64241	NA	6.54104	NA	12.0974	26.0437	23.5447	NA	33.1739	NA	61.3538	NA	17.9999	24.1514	12.3008	58.6528	17.1813
GR	1	13344	12135	4	2021	2	27	Feb/2021	NA	5	30	190	1	1	1	1	701.52	NA	5.28039	4.47866	NA	6.06551	NA	11.4803	37.043	31.4187	NA	42.5508	NA	80.5363	NA	17.9999	24.1514	12.3008	58.6528	17.1813
GR	1	13345	12135	4	2021	2	27	Feb/2021	NA	5	30	190	1	1	1	1	449.015	NA	5.19014	4.14618	NA	5.33355	NA	12.2962	23.3045	18.617	NA	23.9484	NA	55.2119	NA	17.9999	24.1514	12.3008	58.6528	17.1813
GR	1	20455	19738	4	2021	2	27	Feb/2021	NA	5	30	190	5	5	5	5	574.3	NA	5.20359	4.18254	NA	6.33772	NA	11.8279	29.8842	24.0203	NA	36.3975	NA	67.9279	NA	17.9999	24.1514	12.3008	58.6528	17.1813
GR	1	20456	19738	4	2021	2	27	Feb/2021	NA	5	30	190	1	1	1	1	533.7	NA	5.16166	5.1659	NA	7.19438	NA	12.2012	27.5478	27.5704	NA	38.3964	NA	65.1179	NA	17.9999	24.1514	12.3008	58.6528	17.1813
GR	1	20457	19738	4	2021	2	27	Feb/2021	NA	5	30	190	1	1	1	1	669.25	NA	5.28861	4.53221	NA	6.36017	NA	12.0299	35.394	30.3318	NA	42.5654	NA	80.5102	NA	17.9999	24.1514	12.3008	58.6528	17.1813
GR	1	23582	21920	4	2021	2	27	Feb/2021	NA	5	30	190	1	1	1	1	570.504	NA	5.26336	4.85254	NA	6.3129	NA	12.2892	30.0277	27.684	NA	36.0153	NA	70.1103	NA	17.9999	24.1514	12.3008	58.6528	17.1813
GR	1	23583	21920	4	2021	2	27	Feb/2021	NA	5	30	190	1	1	1	1	757.8	NA	5.24354	3.94227	NA	5.60442	NA	11.3199	39.7356	29.8745	NA	42.4703	NA	85.7822	NA	17.9999	24.1514	12.3008	58.6528	17.1813
GR	1	23584	21920	4	2021	2	27	Feb/2021	NA	5	30	190	5	5	5	5	539.37	NA	5.41604	4.64076	NA	5.54382	NA	12.0074	29.2125	25.0308	NA	29.9017	NA	64.7643	NA	17.9999	24.1514	12.3008	58.6528	17.1813
GR	1	23585	21920	4	2021	1	15	Feb/2021	NA	5	30	190	5	5	5	5	365.5	NA	5.09727	5.08664	NA	7.73427	NA	12.0573	18.6305	18.5917	NA	28.2688	NA	44.0693	NA	17.9999	24.1514	12.3008	58.6528	17.1813
GR	1	20458	19738	4	2021	2	27	Feb/2021	NA	5	30	190	5	5	5	5	530.34	NA	5.31412	5.09438	NA	6.83696	NA	12.2294	28.1829	27.0176	NA	36.2591	NA	64.8574	NA	17.9999	24.1514	12.3008	58.6528	17.1813
GR	1	20459	19738	4	2022	2	27	Dec/2021	NA	5	30	165	1	1	1	1	282.643	NA	5.11941	4.55076	NA	6.13035	NA	11.7218	14.4697	12.8624	NA	17.327	NA	33.1307	NA	8.23669	13.5828	3.76952	71.8325	9.19151
GR	1	20460	19738	4	2022	2	27	Dec/2021	NA	5	30	165	5	5	5	5	452.786	NA	5.16053	4.00663	NA	5.13095	NA	11.5079	23.3661	18.1415	NA	23.2322	NA	52.1061	NA	8.23669	13.5828	3.76952	71.8325	9.19151
GR	1	20461	19738	4	2022	1	15	Feb/2022	NA	3	30	105	6	NA	6	NA	214.286	NA	4.89857	NA	NA	6.70393	NA	NA	10.4969	NA	NA	14.3656	NA	NA	NA	11.4709	17.1518	6.35802	67.4107	11.996
GR	1	20462	19738	4	2022	1	15	Feb/2022	NA	5	30	165	5	5	5	5	362.571	NA	5.048	3.93613	NA	5.5686	NA	12.0447	18.3026	14.2713	NA	20.1902	NA	43.6705	NA	16.6137	22.6527	10.9446	61.0204	16.1391
GR	1	20463	19738	4	2022	1	15	Feb/2022	NA	5	30	165	4	4	4	4	471.857	NA	5.6497	3.77194	NA	6.97239	NA	13.1097	26.6585	17.7982	NA	32.8997	NA	61.859	NA	16.6137	22.6527	10.9446	61.0204	16.1391
GR	1	20464	19738	4	2022	1	15	Feb/2022	NA	5	30	165	NA	NA	NA	NA	202.286	NA	NA	NA	NA	NA	NA	NA	NA	NA	NA	NA	NA	NA	NA	16.6137	22.6527	10.9446	61.0204	16.1391
GR	1	20465	19738	4	2022	1	15	Feb/2022	NA	5	30	165	NA	NA	NA	NA	385.714	NA	NA	NA	NA	NA	NA	NA	NA	NA	NA	NA	NA	NA	NA	16.6137	22.6527	10.9446	61.0204	16.1391
GR	1	20466	19738	4	2022	2	27	Dec/2021	NA	5	30	165	NA	NA	NA	NA	668.571	NA	NA	NA	NA	NA	NA	NA	NA	NA	NA	NA	NA	NA	NA	8.23669	13.5828	3.76952	71.8325	9.19151
GR	1	20467	19738	4	2022	2	27	Dec/2021	NA	5	30	165	1	1	1	1	480.214	NA	5.22704	4.6077	NA	6.124	NA	11.5952	25.101	22.1269	NA	29.4083	NA	55.6817	NA	8.23669	13.5828	3.76952	71.8325	9.19151
GR	1	20468	19738	4	2022	2	27	Dec/2021	NA	3	30	105	1	1	1	1	350.893	NA	5.18075	4.41868	NA	5.81187	NA	11.9425	18.1789	15.5048	NA	20.3934	NA	41.9052	NA	4.06292	9.04255	0.249717	75.9199	5.43197
GR	1	20469	19738	4	2022	2	27	Dec/2021	NA	5	30	165	4	4	NA	4	760.714	NA	5.53182	4.708	NA	NA	NA	11.9445	42.0813	35.8144	NA	NA	NA	90.8639	NA	8.23669	13.5828	3.76952	71.8325	9.19151
GR	1	20470	19738	4	2022	2	27	Dec/2021	NA	5	30	165	4	NA	NA	4	605.357	NA	5.4416	NA	NA	NA	NA	10.8612	32.9411	NA	NA	NA	NA	65.7491	NA	8.23669	13.5828	3.76952	71.8325	9.19151
GR	1	20471	19738	4	2022	1	15	Feb/2022	NA	5	30	165	6	6	6	6	232.071	NA	5.05	4.618	NA	7.556	NA	12.015	11.7196	10.7171	NA	17.5353	NA	27.8834	NA	16.6137	22.6527	10.9446	61.0204	16.1391
GR	1	20472	19738	4	2022	1	15	Feb/2022	NA	5	30	165	1	1	1	1	378	NA	5.24043	4.12783	NA	6.08265	NA	11.6552	19.8088	15.6032	NA	22.9924	NA	44.0567	NA	16.6137	22.6527	10.9446	61.0204	16.1391
GR	1	20473	19738	4	2022	2	27	Dec/2021	NA	5	30	165	10	10	7	10	402.429	NA	5.26783	4.31226	NA	5.388	NA	12.0478	21.1992	17.3538	NA	21.6829	NA	48.4839	NA	8.23669	13.5828	3.76952	71.8325	9.19151
GR	1	20474	19738	4	2022	2	27	Dec/2021	NA	5	30	165	1	1	1	1	475.929	NA	5.165	4.19996	NA	5.71539	NA	11.6404	24.5817	19.9888	NA	27.2012	NA	55.3998	NA	8.23669	13.5828	3.76952	71.8325	9.19151
GR	1	20475	19738	4	2022	2	27	Dec/2021	NA	5	30	165	5	5	5	5	351	NA	4.866	4.6244	NA	7.57353	NA	13.0127	17.0797	16.2316	NA	26.5831	NA	45.6745	NA	8.23669	13.5828	3.76952	71.8325	9.19151
GR	1	20476	19738	4	2022	2	27	Dec/2021	NA	5	30	165	6	6	6	NA	460.714	NA	4.78824	3.64453	NA	6.99112	NA	NA	22.0601	16.7909	NA	32.2091	NA	NA	NA	8.23669	13.5828	3.76952	71.8325	9.19151
GR	1	20477	19738	4	2022	2	27	Dec/2021	NA	5	30	165	6	6	6	6	393	NA	4.95727	4.99273	NA	6.71138	NA	12.4502	19.4821	19.6214	NA	26.3757	NA	48.9292	NA	8.23669	13.5828	3.76952	71.8325	9.19151
GR	1	23753	22971	4	2022	2	27	Dec/2021	NA	5	30	165	6	6	6	6	355.714	NA	4.88615	3.96785	NA	6.40308	NA	11.8785	17.3807	14.1142	NA	22.7767	NA	42.2534	NA	8.23669	13.5828	3.76952	71.8325	9.19151
GR	1	23754	22971	4	2022	2	27	Dec/2021	NA	5	30	165	NA	NA	NA	NA	569.571	NA	NA	NA	NA	NA	NA	NA	NA	NA	NA	NA	NA	NA	NA	8.23669	13.5828	3.76952	71.8325	9.19151
GR	1	23755	22971	4	2022	2	27	Dec/2021	NA	5	30	165	5	5	NA	5	639.857	NA	5.25652	3.82004	NA	NA	NA	11.9287	33.6342	24.4428	NA	NA	NA	76.3266	NA	8.23669	13.5828	3.76952	71.8325	9.19151
GR	1	23756	22971	4	2022	1	15	Feb/2022	NA	5	30	165	5	NA	5	5	339.429	NA	5.15972	NA	NA	4.7475	NA	10.6708	17.5136	NA	NA	16.1144	NA	36.2196	NA	16.6137	22.6527	10.9446	61.0204	16.1391
GR	1	23757	22971	4	2022	2	27	Dec/2021	NA	5	30	165	3	3	4	3	615.429	NA	4.98371	4.81441	NA	5.6046	NA	11.7911	30.6712	29.6292	NA	34.4923	NA	72.5658	NA	8.23669	13.5828	3.76952	71.8325	9.19151
GR	1	23758	22971	4	2022	2	27	Dec/2021	NA	5	30	165	1	1	1	1	489.429	NA	4.86198	3.92872	NA	7.00636	NA	11.3954	23.7959	19.2283	NA	34.2911	NA	55.7724	NA	8.23669	13.5828	3.76952	71.8325	9.19151
GR	1	23120	20987	4	2022	1	15	Feb/2022	NA	5	30	165	5	5	NA	5	411.857	NA	5.22333	4.50511	NA	NA	NA	12.4556	21.5127	18.5546	NA	NA	NA	51.2991	NA	16.6137	22.6527	10.9446	61.0204	16.1391
GR	1	23121	20987	4	2022	1	15	Feb/2022	NA	5	30	165	1	1	2	1	423.857	NA	5.0451	4.66926	NA	7.29925	NA	11.9771	21.384	19.791	NA	30.9384	NA	50.7657	NA	16.6137	22.6527	10.9446	61.0204	16.1391
GR	1	23122	20987	4	2022	2	27	Dec/2021	NA	5	30	165	1	1	1	1	574.714	NA	5.04665	4.40359	NA	6.07214	NA	12.0425	29.0038	25.3081	NA	34.8975	NA	69.2099	NA	8.23669	13.5828	3.76952	71.8325	9.19151
GR	1	23123	20987	4	2022	2	27	Dec/2021	NA	5	30	165	3	3	4	3	312.214	NA	5.194	4.5086	NA	5.45667	NA	11.684	16.2164	14.0765	NA	17.0365	NA	36.4791	NA	8.23669	13.5828	3.76952	71.8325	9.19151
GR	1	23124	20987	4	2022	2	27	Dec/2021	NA	5	30	165	10	10	10	10	328.071	NA	4.82873	4.1687	NA	7.11827	NA	11.8955	15.8417	13.6763	NA	23.353	NA	39.0258	NA	8.23669	13.5828	3.76952	71.8325	9.19151
GR	1	23125	20987	4	2022	2	27	Dec/2021	NA	5	30	165	9	9	9	9	158.786	NA	4.95473	5.18527	NA	7.34278	NA	12.3543	7.8674	8.23347	NA	11.6593	NA	19.6168	NA	8.23669	13.5828	3.76952	71.8325	9.19151
GR	1	23126	20987	4	2022	2	27	Dec/2021	NA	5	30	165	1	1	1	1	418.714	NA	4.6556	4.14916	NA	6.85892	NA	11.7324	19.4937	17.3731	NA	28.7193	NA	49.1252	NA	8.23669	13.5828	3.76952	71.8325	9.19151
GR	1	23127	20987	4	2022	2	27	Dec/2021	NA	5	30	165	5	NA	NA	5	567.214	NA	5.40308	NA	NA	NA	NA	10.8426	30.647	NA	NA	NA	NA	61.5008	NA	8.23669	13.5828	3.76952	71.8325	9.19151
GR	1	23128	20987	4	2022	2	27	Dec/2021	NA	5	30	165	5	5	5	5	234.857	NA	5.06	4.655	NA	6.61275	NA	12.5975	11.8838	10.9326	NA	15.5305	NA	29.5861	NA	8.23669	13.5828	3.76952	71.8325	9.19151
GR	1	23129	20987	4	2022	1	15	Feb/2022	NA	5	30	165	6	6	6	6	318.857	NA	4.98345	3.73586	NA	6.14262	NA	11.2976	15.8901	11.9121	NA	19.5862	NA	36.0232	NA	16.6137	22.6527	10.9446	61.0204	16.1391
GR	1	23130	20987	4	2022	2	27	Dec/2021	NA	5	30	165	1	1	1	1	294.214	NA	5.08966	4.82366	NA	6.36319	NA	12.1536	14.9745	14.1919	NA	18.7214	NA	35.7577	NA	8.23669	13.5828	3.76952	71.8325	9.19151
GR	1	23131	20987	4	2022	2	27	Dec/2021	NA	5	30	165	1	1	1	1	342.857	NA	5.092	4.5706	NA	7.5882	NA	11.926	17.4583	15.6706	NA	26.0167	NA	40.8891	NA	8.23669	13.5828	3.76952	71.8325	9.19151
GR	1	23132	20987	4	2022	2	27	Dec/2021	NA	5	30	165	9	9	9	9	331.929	NA	5.02491	4.97421	NA	6.2068	NA	12.3063	16.6791	16.5108	NA	20.6021	NA	40.848	NA	8.23669	13.5828	3.76952	71.8325	9.19151
GR	1	20261	18621	4	2022	1	15	Feb/2022	NA	3	30	105	5	5	5	5	123.214	NA	5.18	4.05513	NA	5.60787	NA	11.5	6.3825	4.99649	NA	6.9097	NA	14.1696	NA	11.4709	17.1518	6.35802	67.4107	11.996
GR	1	20262	18621	4	2022	2	27	Dec/2021	NA	5	30	165	10	2	10	10	288.429	NA	5.03923	4.54651	NA	6.80174	NA	11.2899	14.5346	13.1134	NA	19.6182	NA	32.5634	NA	8.23669	13.5828	3.76952	71.8325	9.19151
GR	1	20263	18621	4	2022	1	15	Feb/2022	NA	5	30	165	1	1	1	1	260.571	NA	5.09267	4.47227	NA	6.22707	NA	12.3087	13.27	11.6534	NA	16.226	NA	32.0729	NA	16.6137	22.6527	10.9446	61.0204	16.1391
GR	1	20264	18621	4	2022	1	15	Feb/2022	NA	5	30	165	5	NA	5	5	262.5	NA	4.98	NA	NA	7.52833	NA	11.2533	13.0725	NA	NA	19.7619	NA	29.54	NA	16.6137	22.6527	10.9446	61.0204	16.1391
GR	1	20265	18621	4	2022	2	27	Dec/2021	NA	5	30	165	11	11	11	11	306.214	NA	5.31786	4.77787	NA	5.83378	NA	12.958	16.284	14.6305	NA	17.8639	NA	39.6792	NA	8.23669	13.5828	3.76952	71.8325	9.19151
GR	1	20266	18621	4	2022	2	27	Dec/2021	NA	5	30	165	1	1	6	11	472.5	NA	5.26455	4.4266	NA	6.22915	NA	11.5765	24.875	20.9157	NA	29.4328	NA	54.6992	NA	8.23669	13.5828	3.76952	71.8325	9.19151
GR	1	20267	18621	4	2022	2	27	Dec/2021	NA	5	30	165	2	2	2	11	214.821	NA	5.13412	4.51918	NA	5.70059	NA	11.69	11.0292	9.70816	NA	12.2461	NA	25.1126	NA	8.23669	13.5828	3.76952	71.8325	9.19151
GR	1	20268	18621	4	2022	2	27	Dec/2021	NA	5	30	165	3	3	7	11	412.5	NA	5.05889	4.02572	NA	5.14729	NA	11.6456	20.8679	16.6061	NA	21.2326	NA	48.0379	NA	8.23669	13.5828	3.76952	71.8325	9.19151
GR	1	20269	18621	4	2022	2	27	Dec/2021	NA	5	30	165	1	1	1	11	204	NA	4.81111	4.91172	NA	7.09411	NA	12.2167	9.81467	10.0199	NA	14.472	NA	24.922	NA	8.23669	13.5828	3.76952	71.8325	9.19151
GR	1	20270	18621	4	2022	2	27	Dec/2021	NA	5	30	165	1	1	6	11	411.643	NA	4.94444	3.77091	NA	7.15148	NA	11.9062	20.3535	15.5227	NA	29.4386	NA	49.0108	NA	8.23669	13.5828	3.76952	71.8325	9.19151
GR	1	20271	18621	4	2022	2	27	Dec/2021	NA	5	30	165	1	6	1	11	586.5	NA	4.82347	4.51213	NA	7.89123	NA	11.9441	28.2897	26.4636	NA	46.2821	NA	70.0522	NA	8.23669	13.5828	3.76952	71.8325	9.19151
GR	1	20272	18621	4	2022	2	27	Dec/2021	NA	5	30	165	10	10	10	11	273	NA	4.74846	3.73869	NA	5.91992	NA	10.9277	12.9633	10.2066	NA	16.1614	NA	29.8326	NA	8.23669	13.5828	3.76952	71.8325	9.19151
GR	1	26152	24969	4	2022	2	27	Dec/2021	NA	5	30	165	3	3	3	3	580.286	NA	5.17567	4.43483	NA	5.6848	NA	11.5867	30.0337	25.7347	NA	32.9881	NA	67.2358	NA	8.23669	13.5828	3.76952	71.8325	9.19151
GR	1	26153	24969	4	2022	2	27	Dec/2021	NA	5	30	165	1	1	1	1	316.929	NA	4.949	4.67075	NA	6.61235	NA	12.387	15.6848	14.8029	NA	20.9564	NA	39.2579	NA	8.23669	13.5828	3.76952	71.8325	9.19151
GR	1	26154	24969	4	2022	2	27	Dec/2021	NA	5	30	165	9	9	9	9	336.321	NA	4.92679	4.66394	NA	6.21411	NA	12.6414	16.5699	15.6858	NA	20.8994	NA	42.5158	NA	8.23669	13.5828	3.76952	71.8325	9.19151
GR	1	26155	24969	4	2022	2	27	Dec/2021	NA	5	30	165	1	1	1	1	474.857	NA	5.11963	4.15315	NA	5.4427	NA	11.7563	24.3109	19.7215	NA	25.8451	NA	55.8256	NA	8.23669	13.5828	3.76952	71.8325	9.19151
GR	1	26156	24969	4	2022	2	27	Dec/2021	NA	3	30	105	NA	NA	NA	NA	69.6429	NA	NA	NA	NA	NA	NA	NA	NA	NA	NA	NA	NA	NA	NA	4.06292	9.04255	0.249717	75.9199	5.43197
GR	1	26157	24969	4	2022	2	27	Dec/2021	NA	5	30	165	1	1	1	1	629.786	NA	4.94545	4.68564	NA	6.17364	NA	12.3273	31.1458	29.5095	NA	38.8807	NA	77.6354	NA	8.23669	13.5828	3.76952	71.8325	9.19151
GR	1	26158	24969	4	2022	2	27	Dec/2021	NA	5	30	165	10	10	7	10	287.143	NA	4.40154	4.92138	NA	8.48957	NA	10.8346	12.6387	14.1314	NA	24.3772	NA	31.1108	NA	8.23669	13.5828	3.76952	71.8325	9.19151
GR	1	26159	24969	4	2022	2	27	Dec/2021	NA	5	30	165	1	1	1	1	723.429	NA	5.3285	4.53345	NA	5.6571	NA	11.9665	38.5479	32.7963	NA	40.9251	NA	86.5691	NA	8.23669	13.5828	3.76952	71.8325	9.19151
GR	1	23759	22971	4	2022	1	15	Feb/2022	NA	5	30	165	6	6	6	6	355.071	NA	5.016	4.11867	NA	6.09087	NA	11.424	17.8104	14.6242	NA	21.6269	NA	40.5634	NA	16.6137	22.6527	10.9446	61.0204	16.1391
GR	1	23760	22971	4	2022	1	15	Feb/2022	NA	5	30	165	10	11	7	11	444.429	NA	5.14664	4.84382	NA	6.30667	NA	12.0976	22.8731	21.5273	NA	28.0286	NA	53.7654	NA	16.6137	22.6527	10.9446	61.0204	16.1391
GR	1	23761	22971	4	2022	1	15	Feb/2022	NA	5	30	165	6	NA	6	NA	370.071	NA	5.0133	NA	NA	5.93214	NA	NA	18.5528	NA	NA	21.9531	NA	NA	NA	16.6137	22.6527	10.9446	61.0204	16.1391
GR	1	23762	22971	4	2022	1	15	Feb/2022	NA	5	30	165	1	1	2	1	502.071	NA	4.74412	4.50829	NA	6.98111	NA	12.3892	23.8189	22.6348	NA	35.0502	NA	62.2025	NA	16.6137	22.6527	10.9446	61.0204	16.1391
GR	1	23763	22971	4	2022	1	15	Feb/2022	NA	5	30	165	5	5	5	5	228.643	NA	4.90625	4.62438	NA	6.60412	NA	12.2188	11.2178	10.5733	NA	15.0999	NA	27.9373	NA	16.6137	22.6527	10.9446	61.0204	16.1391
GR	1	23764	22971	4	2022	1	15	Feb/2022	NA	5	30	165	5	5	5	5	326.571	NA	4.90411	4.17928	NA	6.36867	NA	11.9328	16.0154	13.6483	NA	20.7983	NA	38.969	NA	16.6137	22.6527	10.9446	61.0204	16.1391
GR	1	23765	22971	4	2022	1	15	Feb/2022	NA	5	30	165	1	1	1	1	226.714	NA	5.18308	3.90723	NA	5.29238	NA	11.6615	11.7508	8.85825	NA	11.9986	NA	26.4384	NA	16.6137	22.6527	10.9446	61.0204	16.1391
GR	1	23766	22971	4	2022	2	27	Dec/2021	NA	5	30	165	1	1	1	1	623.357	NA	5.25297	4.75689	NA	6.42319	NA	11.9876	32.7448	29.6524	NA	40.0394	NA	74.7254	NA	8.23669	13.5828	3.76952	71.8325	9.19151
GR	1	23767	22971	4	2022	1	15	Feb/2022	NA	4	30	135	10	10	10	10	376.286	NA	4.92619	4.55491	NA	6.89843	NA	12.3446	18.5365	17.1395	NA	25.9578	NA	46.4508	NA	14.29	20.1318	8.89824	65.2644	14.311
GR	1	23768	22971	4	2022	1	15	Feb/2022	NA	4	30	135	5	5	5	5	215.571	NA	4.84528	5.25411	NA	7.09023	NA	12.6538	10.445	11.3264	NA	15.2845	NA	27.2779	NA	14.29	20.1318	8.89824	65.2644	14.311
GR	1	23769	22971	4	2022	1	15	Feb/2022	NA	5	30	165	5	5	NA	5	546.429	NA	4.83597	5.0945	NA	NA	NA	12.5563	26.4251	27.8378	NA	NA	NA	68.6113	NA	16.6137	22.6527	10.9446	61.0204	16.1391
GR	1	26160	24969	4	2022	2	27	Dec/2021	NA	5	30	165	2	2	2	2	535.286	NA	5.01632	5.20711	NA	6.52026	NA	12.2768	26.8516	27.8729	NA	34.902	NA	65.7162	NA	8.23669	13.5828	3.76952	71.8325	9.19151
GR	1	26161	24969	4	2022	2	27	Dec/2021	NA	4	30	135	9	9	9	9	218.571	NA	4.92867	5.71853	NA	7.08167	NA	12.6533	10.7727	12.4991	NA	15.4785	NA	27.6566	NA	5.87015	10.9569	1.7861	74.9184	7.04683
GR	1	26162	24969	4	2022	2	27	Dec/2021	NA	5	30	165	10	10	10	10	246.964	NA	5.10952	4.45052	NA	7.25262	NA	12.3552	12.6187	10.9912	NA	17.9114	NA	30.513	NA	8.23669	13.5828	3.76952	71.8325	9.19151
GR	1	20478	19738	4	2022	2	27	Dec/2021	NA	5	30	165	5	NA	5	NA	235.286	NA	5.57171	NA	NA	8.20541	NA	NA	13.1094	NA	NA	19.3062	NA	NA	NA	8.23669	13.5828	3.76952	71.8325	9.19151
GR	1	20479	19738	4	2022	2	27	Dec/2021	NA	5	30	165	1	1	1	1	320.357	NA	4.81889	4.24106	NA	7.10211	NA	11.4994	15.4377	13.5865	NA	22.7521	NA	36.8393	NA	8.23669	13.5828	3.76952	71.8325	9.19151
GR	1	20480	19738	4	2022	2	27	Dec/2021	NA	5	30	165	5	5	5	5	264	NA	4.68222	5.32389	NA	6.75789	NA	12.7522	12.3611	14.0551	NA	17.8408	NA	33.6659	NA	8.23669	13.5828	3.76952	71.8325	9.19151
GR	1	20481	19738	4	2022	2	27	Dec/2021	NA	5	30	165	2	2	NA	2	423.214	NA	4.48895	5.44126	NA	NA	NA	12.21	18.9979	23.0282	NA	NA	NA	51.6745	NA	8.23669	13.5828	3.76952	71.8325	9.19151
GR	1	20482	19738	4	2022	2	27	Dec/2021	NA	5	30	165	1	1	1	1	421.714	NA	4.9058	4.57868	NA	6.61912	NA	12.4098	20.6884	19.309	NA	27.9138	NA	52.3341	NA	8.23669	13.5828	3.76952	71.8325	9.19151
GR	1	20483	19738	4	2022	2	27	Dec/2021	NA	5	30	165	2	2	NA	2	685.714	NA	5.63184	4.2281	NA	NA	NA	12.2218	38.6183	28.9927	NA	NA	NA	83.8069	NA	8.23669	13.5828	3.76952	71.8325	9.19151
GR	1	20484	19738	4	2022	2	27	Dec/2021	NA	5	30	165	2	2	NA	2	502.286	NA	5.09	4.8305	NA	NA	NA	12.23	25.5663	24.2629	NA	NA	NA	61.4295	NA	8.23669	13.5828	3.76952	71.8325	9.19151
GR	1	20485	19738	4	2022	2	27	Dec/2021	NA	5	30	165	5	5	5	5	771.429	NA	5.23741	4.11044	NA	6.91052	NA	12.9267	40.4029	31.7091	NA	53.3097	NA	99.72	NA	8.23669	13.5828	3.76952	71.8325	9.19151
GR	1	20486	19738	4	2022	2	27	Dec/2021	NA	5	30	165	6	6	6	6	498.214	NA	4.82526	4.36589	NA	7.38405	NA	11.2689	24.0402	21.7515	NA	36.7884	NA	56.1435	NA	8.23669	13.5828	3.76952	71.8325	9.19151
GR	1	20487	19738	4	2022	2	27	Dec/2021	NA	5	30	165	4	4	NA	4	580.929	NA	4.87286	4.06414	NA	NA	NA	10.6214	28.3078	23.6098	NA	NA	NA	61.7029	NA	8.23669	13.5828	3.76952	71.8325	9.19151
GR	1	20488	19738	4	2022	2	27	Dec/2021	NA	5	30	165	5	5	NA	5	517.286	NA	5.2	4.71709	NA	NA	NA	12.3836	26.8989	24.4008	NA	NA	NA	64.0588	NA	8.23669	13.5828	3.76952	71.8325	9.19151
GR	1	20489	19738	4	2022	2	27	Dec/2021	NA	5	30	165	5	5	NA	5	302.571	NA	4.65	4.8752	NA	NA	NA	12.402	14.0696	14.751	NA	NA	NA	37.5249	NA	8.23669	13.5828	3.76952	71.8325	9.19151
GR	1	20490	19738	4	2022	2	27	Dec/2021	NA	5	30	165	6	6	NA	6	443.357	NA	4.92267	4.21453	NA	NA	NA	11.5407	21.825	18.6854	NA	NA	NA	51.1664	NA	8.23669	13.5828	3.76952	71.8325	9.19151
GR	1	20491	19738	4	2022	2	27	Dec/2021	NA	4	30	135	5	5	5	5	254.357	NA	5.028	5.1972	NA	7.0884	NA	12.432	12.7891	13.2194	NA	18.0299	NA	31.6217	NA	5.87015	10.9569	1.7861	74.9184	7.04683
GR	1	20492	19738	4	2022	2	27	Dec/2021	NA	5	30	165	5	5	5	5	355.929	NA	4.85294	4.13653	NA	6.72035	NA	11.7012	17.273	14.7231	NA	23.9197	NA	41.6478	NA	8.23669	13.5828	3.76952	71.8325	9.19151
GR	1	20493	19738	4	2022	2	27	Dec/2021	NA	5	30	165	1	1	1	1	534.429	NA	5.1471	4.01716	NA	5.45013	NA	11.68	27.5076	21.4689	NA	29.127	NA	62.4213	NA	8.23669	13.5828	3.76952	71.8325	9.19151
GR	1	20494	19738	4	2022	2	27	Dec/2021	NA	5	30	165	2	NA	2	NA	486.321	NA	3.84109	NA	NA	3.93047	NA	NA	18.6801	NA	NA	19.1147	NA	NA	NA	8.23669	13.5828	3.76952	71.8325	9.19151
GR	1	20495	19738	4	2022	2	27	Dec/2021	NA	5	30	165	1	1	1	1	571.071	NA	5.09114	4.31319	NA	5.95919	NA	12.3468	29.074	24.6314	NA	34.0313	NA	70.5091	NA	8.23669	13.5828	3.76952	71.8325	9.19151
GR	1	23133	20987	4	2022	1	15	Feb/2022	NA	5	30	165	5	NA	NA	NA	380.357	NA	5.14647	NA	NA	NA	NA	NA	19.575	NA	NA	NA	NA	NA	NA	16.6137	22.6527	10.9446	61.0204	16.1391
GR	1	23134	20987	4	2022	1	15	Feb/2022	NA	5	30	165	10	10	2	10	453.214	NA	5.05409	4.97686	NA	6.53793	NA	12.3545	22.9059	22.5559	NA	29.6308	NA	55.9926	NA	16.6137	22.6527	10.9446	61.0204	16.1391
GR	1	23135	20987	4	2022	1	15	Feb/2022	NA	5	30	165	5	5	5	5	248.357	NA	4.55636	4.507	NA	8.32864	NA	12.6473	11.3161	11.1935	NA	20.6848	NA	31.4104	NA	16.6137	22.6527	10.9446	61.0204	16.1391
GR	1	23136	20987	4	2022	1	15	Feb/2022	NA	5	30	165	5	5	5	5	562.5	NA	4.64304	4.21926	NA	6.95378	NA	12.4565	26.1171	23.7333	NA	39.115	NA	70.0679	NA	16.6137	22.6527	10.9446	61.0204	16.1391
GR	1	23137	20987	4	2022	1	15	Feb/2022	NA	5	30	165	5	5	5	5	232.286	NA	5.158	4.4242	NA	6.3916	NA	12.534	11.9813	10.2768	NA	14.8468	NA	29.1147	NA	16.6137	22.6527	10.9446	61.0204	16.1391
GR	1	23138	20987	4	2022	1	15	Feb/2022	NA	5	30	165	4	4	4	4	572.143	NA	4.90053	5.14689	NA	7.67163	NA	12.0021	28.038	29.4476	NA	43.8927	NA	68.6692	NA	16.6137	22.6527	10.9446	61.0204	16.1391
GR	1	23139	20987	4	2022	1	15	Feb/2022	NA	5	30	165	1	5	1	5	571.714	NA	5.10516	4.14417	NA	6.02703	NA	12.0221	29.1869	23.6928	NA	34.4574	NA	68.7322	NA	16.6137	22.6527	10.9446	61.0204	16.1391
GR	1	23140	20987	4	2022	1	15	Feb/2022	NA	5	30	165	6	6	NA	6	413.357	NA	4.912	4.9148	NA	NA	NA	12.8607	20.3041	20.3157	NA	NA	NA	53.1605	NA	16.6137	22.6527	10.9446	61.0204	16.1391
GR	1	23141	20987	4	2022	1	15	Feb/2022	NA	5	30	165	7	7	7	7	391.071	NA	5.06429	4.32171	NA	6.61643	NA	11.9714	19.805	16.901	NA	25.875	NA	46.8168	NA	16.6137	22.6527	10.9446	61.0204	16.1391
GR	1	23142	20987	4	2022	1	15	Feb/2022	NA	5	60	165	9	9	9	9	403.286	NA	5.06273	4.28786	NA	5.59409	NA	11.8127	20.4173	17.2923	NA	22.5602	NA	47.639	NA	16.6137	22.6527	10.9446	61.0204	16.1391
GR	1	23586	21920	4	2022	2	27	Dec/2021	NA	5	30	165	1	1	1	1	478.929	NA	5.31438	4.65188	NA	5.67087	NA	12.3756	25.4521	22.2792	NA	27.1594	NA	59.2704	NA	8.23669	13.5828	3.76952	71.8325	9.19151
GR	1	23587	21920	4	2022	2	27	Dec/2021	NA	5	30	165	1	1	1	1	600.171	NA	5.15421	4.246	NA	6.21242	NA	12.1163	30.9341	25.4833	NA	37.2852	NA	72.7187	NA	8.23669	13.5828	3.76952	71.8325	9.19151
GR	1	23588	21920	4	2022	2	27	Dec/2021	NA	5	30	165	1	1	1	1	548.571	NA	5.16636	4.1525	NA	6.32154	NA	11.1059	28.3412	22.7794	NA	34.6782	NA	60.9238	NA	8.23669	13.5828	3.76952	71.8325	9.19151
GR	1	23589	21920	4	2022	2	27	Dec/2021	NA	5	30	165	1	1	1	1	387.771	NA	4.99091	4.37345	NA	6.22864	NA	11.7736	19.3533	16.959	NA	24.1529	NA	45.6548	NA	8.23669	13.5828	3.76952	71.8325	9.19151
GR	1	23590	21920	4	2022	2	27	Dec/2021	NA	5	30	165	1	1	1	1	443.143	NA	5.09323	3.97874	NA	5.37294	NA	12.1152	22.5703	17.6315	NA	23.8098	NA	53.6875	NA	8.23669	13.5828	3.76952	71.8325	9.19151
GR	1	23591	21920	4	2022	2	27	Dec/2021	NA	5	30	165	5	5	5	5	578.357	NA	5.0913	3.70061	NA	5.72496	NA	10.8083	29.4459	21.4027	NA	33.1107	NA	62.5103	NA	8.23669	13.5828	3.76952	71.8325	9.19151
GR	1	23592	21920	4	2022	2	27	Dec/2021	NA	5	30	165	1	1	6	1	557.143	NA	4.95844	4.546	NA	5.99805	NA	11.6125	27.6256	25.3277	NA	33.4177	NA	64.6982	NA	8.23669	13.5828	3.76952	71.8325	9.19151
GR	1	23593	21920	4	2022	2	27	Dec/2021	NA	5	30	165	1	1	1	1	300.643	NA	5.14059	4.00024	NA	5.75771	NA	11.3024	15.4548	12.0264	NA	17.3101	NA	33.9797	NA	8.23669	13.5828	3.76952	71.8325	9.19151
GR	1	23257	21037	4	2022	1	15	Feb/2022	NA	5	30	165	1	1	1	1	548.571	NA	5.02294	4.67176	NA	5.83676	NA	12.4082	27.5544	25.628	NA	32.0188	NA	68.068	NA	16.6137	22.6527	10.9446	61.0204	16.1391
GR	1	23258	21037	4	2022	1	15	Feb/2022	NA	5	30	165	1	5	1	5	477.086	NA	5.03517	4.27667	NA	6.27686	NA	11.1067	24.0221	20.4034	NA	29.946	NA	52.9883	NA	16.6137	22.6527	10.9446	61.0204	16.1391
GR	1	23259	21037	4	2022	2	27	Dec/2021	NA	5	30	165	NA	NA	NA	NA	690.429	NA	NA	NA	NA	NA	NA	NA	NA	NA	NA	NA	NA	NA	NA	8.23669	13.5828	3.76952	71.8325	9.19151
GR	1	23260	21037	4	2022	1	15	Feb/2022	NA	5	30	165	1	1	1	1	257.786	NA	5.19143	4.47493	NA	5.69779	NA	11.8771	13.3828	11.5357	NA	14.6881	NA	30.6176	NA	16.6137	22.6527	10.9446	61.0204	16.1391
GR	1	23261	21037	4	2022	1	15	Feb/2022	NA	5	30	165	2	2	2	2	578.571	NA	5.01571	5.02271	NA	6.905	NA	11.6786	29.0195	29.06	NA	39.9504	NA	67.5689	NA	16.6137	22.6527	10.9446	61.0204	16.1391
GR	1	23473	21873	4	2022	2	27	Dec/2021	NA	5	30	165	1	1	1	1	573.214	NA	4.76545	3.96839	NA	8.00912	NA	12.4733	27.3163	22.7474	NA	45.9094	NA	71.4989	NA	8.23669	13.5828	3.76952	71.8325	9.19151
GR	1	23474	21873	4	2022	2	27	Dec/2021	NA	5	30	165	5	5	5	5	485.143	NA	5.08105	4.33637	NA	5.93568	NA	11.73	24.6504	21.0376	NA	28.7965	NA	56.9073	NA	8.23669	13.5828	3.76952	71.8325	9.19151
GR	1	23475	21873	4	2022	2	27	Dec/2021	NA	5	30	165	5	5	5	5	537.643	NA	4.70952	4.53014	NA	6.34933	NA	11.79	25.3204	24.356	NA	34.1367	NA	63.3881	NA	8.23669	13.5828	3.76952	71.8325	9.19151
GR	1	23476	21873	4	2022	2	27	Dec/2021	NA	5	30	165	1	1	6	1	583.929	NA	4.92692	4.27831	NA	5.55756	NA	12.3714	28.7697	24.9823	NA	32.4522	NA	72.24	NA	8.23669	13.5828	3.76952	71.8325	9.19151
GR	1	23477	21873	4	2022	2	27	Dec/2021	NA	5	30	165	1	1	1	1	284.464	NA	5.04061	5.18291	NA	6.45724	NA	12.9506	14.3387	14.7435	NA	18.3685	NA	36.8398	NA	8.23669	13.5828	3.76952	71.8325	9.19151
GR	1	23478	21873	4	2022	2	27	Dec/2021	NA	5	30	165	1	1	1	1	544.843	NA	5.03879	4.12658	NA	5.84155	NA	12.2739	27.4535	22.4834	NA	31.8272	NA	66.8737	NA	8.23669	13.5828	3.76952	71.8325	9.19151
GR	1	23479	21873	4	2022	2	27	Dec/2021	NA	5	30	165	1	1	1	1	568.286	NA	5.22348	4.49603	NA	5.99354	NA	11.8503	29.6843	25.5503	NA	34.0604	NA	67.3435	NA	8.23669	13.5828	3.76952	71.8325	9.19151
GR	1	23480	21873	4	2022	2	27	Dec/2021	NA	5	30	165	6	6	6	6	363.643	NA	4.99889	4.41411	NA	6.91722	NA	13.09	18.1781	16.0516	NA	25.154	NA	47.6008	NA	8.23669	13.5828	3.76952	71.8325	9.19151
GR	1	23481	21873	4	2022	2	27	Dec/2021	NA	5	30	165	1	1	1	1	510.986	NA	5.04417	4.04347	NA	5.38061	NA	11.9269	25.775	20.6616	NA	27.4942	NA	60.945	NA	8.23669	13.5828	3.76952	71.8325	9.19151
GR	1	23482	21873	4	2022	2	27	Dec/2021	NA	5	30	165	1	1	1	1	511.071	NA	5.22016	4.50644	NA	6.44033	NA	11.9995	26.6787	23.0311	NA	32.9147	NA	61.3261	NA	8.23669	13.5828	3.76952	71.8325	9.19151
GR	1	23483	21873	4	2022	2	27	Dec/2021	NA	5	30	165	1	1	1	1	554.786	NA	5.16507	4.01211	NA	5.81303	NA	11.63	28.6551	22.2586	NA	32.2498	NA	64.5216	NA	8.23669	13.5828	3.76952	71.8325	9.19151
GR	1	23484	21873	4	2022	2	27	Dec/2021	NA	5	30	165	1	1	1	1	437.786	NA	5.07519	3.92	NA	5.50237	NA	11.8511	22.2184	17.1612	NA	24.0886	NA	51.8825	NA	8.23669	13.5828	3.76952	71.8325	9.19151
GR	1	23485	21873	4	2022	2	27	Dec/2021	NA	5	30	165	1	1	1	1	354.429	NA	5.19304	3.97457	NA	5.32909	NA	11.5526	18.4056	14.087	NA	18.8878	NA	40.9457	NA	8.23669	13.5828	3.76952	71.8325	9.19151
GR	1	23486	21873	4	2022	2	27	Dec/2021	NA	5	30	165	1	1	1	1	495.643	NA	5.23548	4.35703	NA	5.86277	NA	11.8161	25.9493	21.5953	NA	29.0584	NA	58.5658	NA	8.23669	13.5828	3.76952	71.8325	9.19151
GR	1	23487	21873	4	2022	2	27	Dec/2021	NA	5	30	165	1	1	1	1	557.443	NA	5.15079	4.13497	NA	5.59234	NA	11.6292	28.7127	23.0501	NA	31.1741	NA	64.8262	NA	8.23669	13.5828	3.76952	71.8325	9.19151
GR	1	23488	21873	4	2022	2	27	Dec/2021	NA	5	30	165	1	1	1	1	630.643	NA	5.14211	4.36232	NA	5.80521	NA	11.9933	32.4283	27.5106	NA	36.6101	NA	75.6348	NA	8.23669	13.5828	3.76952	71.8325	9.19151
GR	1	23489	21873	4	2022	2	27	Dec/2021	NA	5	30	165	1	1	1	1	286.5	NA	5.02793	5.06955	NA	7.23743	NA	12.2276	14.405	14.5243	NA	20.7352	NA	35.032	NA	8.23669	13.5828	3.76952	71.8325	9.19151
GR	1	23490	21873	4	2022	2	27	Dec/2021	NA	5	30	165	1	1	1	6	527.143	NA	5.12414	3.87372	NA	5.42607	NA	12.2076	27.0115	20.4201	NA	28.6031	NA	64.3517	NA	8.23669	13.5828	3.76952	71.8325	9.19151
GR	1	23262	21037	4	2022	1	15	Feb/2022	NA	5	30	165	1	1	1	1	494.057	NA	5.22119	4.66167	NA	5.9327	NA	11.8467	25.7957	23.0313	NA	29.3109	NA	58.5295	NA	16.6137	22.6527	10.9446	61.0204	16.1391
GR	1	23263	21037	4	2022	1	15	Feb/2022	NA	5	30	165	1	1	1	1	478.929	NA	5.203	4.3369	NA	5.9743	NA	11.797	24.9187	20.7707	NA	28.6126	NA	56.4992	NA	16.6137	22.6527	10.9446	61.0204	16.1391
GR	1	23264	21037	4	2022	2	27	Dec/2021	NA	5	30	165	1	1	1	1	532.5	NA	5.12463	4.0751	NA	5.94715	NA	11.4328	27.2886	21.6999	NA	31.6686	NA	60.8799	NA	8.23669	13.5828	3.76952	71.8325	9.19151
GR	1	23265	21037	4	2022	1	15	Feb/2022	NA	5	30	165	1	6	1	6	474.857	NA	5.11443	4.30195	NA	5.14592	NA	12.0032	24.2862	20.4281	NA	24.4358	NA	56.9979	NA	16.6137	22.6527	10.9446	61.0204	16.1391
GR	1	23266	21037	4	2022	2	27	Dec/2021	NA	5	30	165	1	1	1	1	603	NA	5.1641	4.10862	NA	5.89336	NA	11.9146	31.1395	24.775	NA	35.537	NA	71.8451	NA	8.23669	13.5828	3.76952	71.8325	9.19151
GR	1	23267	21037	4	2022	2	27	Dec/2021	NA	5	30	165	1	1	1	1	662.786	NA	5.03286	4.465	NA	6.31914	NA	11.7271	33.3571	29.5934	NA	41.8824	NA	77.7258	NA	8.23669	13.5828	3.76952	71.8325	9.19151
GR	1	23268	21037	4	2022	1	15	Feb/2022	NA	5	30	165	3	3	3	3	486	NA	5.0969	4.22158	NA	5.64227	NA	12.039	24.7709	20.5169	NA	27.4214	NA	58.5096	NA	16.6137	22.6527	10.9446	61.0204	16.1391
GR	1	23269	21037	4	2022	1	15	Feb/2022	NA	5	30	165	3	3	3	3	546.429	NA	4.948	4.55393	NA	7.13167	NA	12.2483	27.0373	24.884	NA	38.9695	NA	66.9284	NA	16.6137	22.6527	10.9446	61.0204	16.1391
GR	1	23270	21037	4	2022	1	15	Feb/2022	NA	5	30	165	1	1	1	1	372.643	NA	5.10609	4.42752	NA	5.53939	NA	11.8939	19.0275	16.4988	NA	20.6421	NA	44.3218	NA	16.6137	22.6527	10.9446	61.0204	16.1391
GR	1	23271	21037	4	2022	2	27	Dec/2021	NA	5	30	165	4	4	4	4	632.143	NA	5.11895	4.71732	NA	6.15616	NA	11.45	32.3591	29.8202	NA	38.9157	NA	72.3804	NA	8.23669	13.5828	3.76952	71.8325	9.19151
GR	1	23272	21037	4	2022	1	15	Feb/2022	NA	5	30	165	1	6	1	6	495	NA	5.03636	4.0497	NA	5.62518	NA	11.6157	24.93	20.046	NA	27.8446	NA	57.4975	NA	16.6137	22.6527	10.9446	61.0204	16.1391
GR	1	23273	21037	4	2022	1	15	Feb/2022	NA	5	30	165	6	6	6	6	429.643	NA	5.07118	4.42588	NA	6.11088	NA	11.6494	21.7879	19.0155	NA	26.255	NA	50.0509	NA	16.6137	22.6527	10.9446	61.0204	16.1391
GR	1	23274	21037	4	2022	2	27	Dec/2021	NA	5	30	165	1	1	1	1	595.714	NA	5.20425	4.7311	NA	6.0495	NA	11.8297	31.0025	28.1838	NA	36.0377	NA	70.4715	NA	8.23669	13.5828	3.76952	71.8325	9.19151
GR	1	23275	21037	4	2022	1	15	Feb/2022	NA	5	30	165	10	10	10	7	352.071	NA	5.10278	3.71289	NA	5.89222	NA	12.1533	17.9654	13.072	NA	20.7448	NA	42.7884	NA	16.6137	22.6527	10.9446	61.0204	16.1391
GR	1	23276	21037	4	2022	2	27	Dec/2021	NA	5	30	165	1	1	1	1	519.643	NA	5.09286	4.60511	NA	5.87489	NA	12.388	26.4647	23.9301	NA	30.5284	NA	64.3734	NA	8.23669	13.5828	3.76952	71.8325	9.19151
GR	1	23277	21037	4	2022	1	15	Feb/2022	NA	5	30	165	3	3	3	3	541.071	NA	5.21577	4.21173	NA	5.56719	NA	11.1892	28.221	22.7885	NA	30.1225	NA	60.5417	NA	16.6137	22.6527	10.9446	61.0204	16.1391
GR	1	23278	21037	4	2022	1	15	Feb/2022	NA	5	30	165	2	2	NA	2	466.071	NA	4.60125	5.32488	NA	NA	NA	12.2906	21.4451	24.8177	NA	NA	NA	57.2831	NA	16.6137	22.6527	10.9446	61.0204	16.1391
GR	1	23279	21037	4	2022	1	15	Feb/2022	NA	5	30	165	1	1	1	1	458.357	NA	5.14727	4.54211	NA	6.04987	NA	11.8476	23.5929	20.8191	NA	27.73	NA	54.3045	NA	16.6137	22.6527	10.9446	61.0204	16.1391
GR	1	23280	21037	4	2022	1	15	Feb/2022	NA	5	30	165	1	1	1	1	441.429	NA	5.19923	4.327	NA	5.983	NA	11.7638	22.9509	19.1006	NA	26.4107	NA	51.929	NA	16.6137	22.6527	10.9446	61.0204	16.1391
GR	1	23281	21037	4	2022	2	27	Dec/2021	NA	5	30	165	1	1	1	1	596.786	NA	5.14053	4.53166	NA	6.01184	NA	12.2684	30.6779	27.0443	NA	35.8778	NA	73.2162	NA	8.23669	13.5828	3.76952	71.8325	9.19151
GR	1	23282	21037	4	2022	1	15	Feb/2022	NA	5	30	165	1	1	1	1	555.6	NA	5.10444	4.20606	NA	6.25389	NA	11.9083	28.3603	23.3688	NA	34.7466	NA	66.1627	NA	16.6137	22.6527	10.9446	61.0204	16.1391
GR	1	23283	21037	4	2022	1	15	Feb/2022	NA	5	30	165	1	1	1	1	568.071	NA	5.19754	4.38983	NA	5.50064	NA	11.7794	29.5257	24.9373	NA	31.2476	NA	66.9155	NA	16.6137	22.6527	10.9446	61.0204	16.1391
GR	1	23284	21037	4	2022	1	15	Feb/2022	NA	5	30	165	1	1	1	1	433.929	NA	5.10094	4.23947	NA	5.54747	NA	12.4989	22.1344	18.3963	NA	24.0721	NA	54.2363	NA	16.6137	22.6527	10.9446	61.0204	16.1391
GR	1	23285	21037	4	2022	1	15	Feb/2022	NA	5	30	165	1	1	1	1	352.071	NA	5.27179	4.61547	NA	7.1899	NA	12.7762	18.5605	16.2498	NA	25.3136	NA	44.9814	NA	16.6137	22.6527	10.9446	61.0204	16.1391
GR	1	23286	21037	4	2022	2	27	Dec/2021	NA	5	30	165	3	3	3	3	597.857	NA	5.03065	4.03765	NA	6.51748	NA	10.9355	30.0761	24.1394	NA	38.9652	NA	65.3786	NA	8.23669	13.5828	3.76952	71.8325	9.19151
GR	1	23287	21037	4	2022	1	15	Feb/2022	NA	5	30	165	1	1	1	1	564.429	NA	5.088	4.1012	NA	5.1296	NA	12.051	28.7181	23.1483	NA	28.9529	NA	68.0193	NA	16.6137	22.6527	10.9446	61.0204	16.1391
GR	1	23288	21037	4	2022	1	15	Feb/2022	NA	5	30	165	1	1	1	1	473.871	NA	4.90452	4.4761	NA	6.42632	NA	12.5213	23.2411	21.2109	NA	30.4525	NA	59.3348	NA	16.6137	22.6527	10.9446	61.0204	16.1391
GR	1	23289	21037	4	2022	1	15	Feb/2022	NA	5	30	165	1	1	1	1	459.214	NA	5.19759	4.42641	NA	6.00552	NA	11.729	23.8681	20.3267	NA	27.5782	NA	53.8611	NA	16.6137	22.6527	10.9446	61.0204	16.1391
GR	1	23290	21037	4	2022	1	15	Feb/2022	NA	5	30	165	6	6	NA	6	310.286	NA	5.05929	4.29914	NA	NA	NA	11.5657	15.6982	13.3396	NA	NA	NA	35.8868	NA	16.6137	22.6527	10.9446	61.0204	16.1391
GR	1	23291	21037	4	2022	2	27	Dec/2021	NA	5	30	165	4	4	NA	4	626.786	NA	5.92524	4.00095	NA	NA	NA	12.2057	37.1385	25.0774	NA	NA	NA	76.5037	NA	8.23669	13.5828	3.76952	71.8325	9.19151
GR	1	23292	21037	4	2022	2	27	Dec/2021	NA	5	30	165	1	1	1	1	641.443	NA	5.08595	4.50876	NA	5.92436	NA	12.2086	32.6235	28.9211	NA	38.0014	NA	78.311	NA	8.23669	13.5828	3.76952	71.8325	9.19151
GR	1	23293	21037	4	2022	1	15	Feb/2022	NA	5	30	165	1	1	1	1	449.271	NA	5.02577	3.9225	NA	5.47069	NA	11.4862	22.5793	17.6227	NA	24.5783	NA	51.604	NA	16.6137	22.6527	10.9446	61.0204	16.1391
GR	1	23294	21037	4	2022	1	15	Feb/2022	NA	5	30	165	1	1	1	1	468.214	NA	5.227	4.4711	NA	5.9841	NA	11.724	24.4736	20.9343	NA	28.0184	NA	54.8934	NA	16.6137	22.6527	10.9446	61.0204	16.1391
GR	1	23295	21037	4	2022	1	15	Feb/2022	NA	5	30	165	1	1	1	1	558.429	NA	5.0913	4.0049	NA	5.83826	NA	11.1646	28.4313	22.3645	NA	32.6025	NA	62.3465	NA	16.6137	22.6527	10.9446	61.0204	16.1391
GR	1	23296	21037	4	2022	1	15	Feb/2022	NA	5	30	165	3	3	3	3	487.929	NA	5.08222	4.21193	NA	5.832	NA	12.0589	24.7976	20.5512	NA	28.456	NA	58.8388	NA	16.6137	22.6527	10.9446	61.0204	16.1391
GR	1	23297	21037	4	2022	1	15	Feb/2022	NA	5	30	165	1	1	1	1	394.929	NA	5.08348	4.43204	NA	6.32504	NA	11.7683	20.0761	17.5034	NA	24.9794	NA	46.4762	NA	16.6137	22.6527	10.9446	61.0204	16.1391
GR	1	23298	21037	4	2022	2	27	Dec/2021	NA	5	30	165	3	3	3	3	616.5	NA	5.03139	4.54161	NA	5.79825	NA	12.3061	31.0185	27.999	NA	35.7462	NA	75.8672	NA	8.23669	13.5828	3.76952	71.8325	9.19151
GR	1	23299	21037	4	2022	1	15	Feb/2022	NA	5	30	165	1	1	1	1	561.857	NA	5.19257	4.34234	NA	5.98034	NA	12.0631	29.1748	24.3978	NA	33.601	NA	67.7776	NA	16.6137	22.6527	10.9446	61.0204	16.1391
GR	1	23300	21037	4	2022	1	15	Feb/2022	NA	5	30	165	1	1	5	1	578.571	NA	5.08548	5.06774	NA	6.75522	NA	12.3981	29.4232	29.3205	NA	39.0838	NA	71.7317	NA	16.6137	22.6527	10.9446	61.0204	16.1391
GR	1	23301	21037	4	2022	2	27	Dec/2021	NA	5	30	165	1	1	1	1	502.929	NA	5.16806	4.73794	NA	6.51187	NA	12.0119	25.9917	23.8284	NA	32.7501	NA	60.4115	NA	8.23669	13.5828	3.76952	71.8325	9.19151
GR	1	23770	22971	4	2022	1	15	Feb/2022	NA	5	30	165	1	1	1	1	439.5	NA	4.96207	4.54928	NA	5.52572	NA	12.6038	21.8083	19.9941	NA	24.2856	NA	55.3937	NA	16.6137	22.6527	10.9446	61.0204	16.1391
GR	1	23771	22971	4	2022	1	15	Feb/2022	NA	5	30	165	1	1	1	1	263.571	NA	5.20672	3.74753	NA	5.90359	NA	11.549	13.7234	9.87741	NA	15.5602	NA	30.4398	NA	16.6137	22.6527	10.9446	61.0204	16.1391
GR	1	23772	22971	4	2022	1	15	Feb/2022	NA	5	30	165	1	1	1	1	468.214	NA	5.24902	4.35792	NA	5.90893	NA	11.8866	24.5766	20.4044	NA	27.6665	NA	55.6546	NA	16.6137	22.6527	10.9446	61.0204	16.1391
GR	1	23773	22971	4	2022	1	15	Feb/2022	NA	3	30	105	1	1	1	1	241.071	NA	5.05053	3.83147	NA	6.84632	NA	11.9184	12.1754	9.23659	NA	16.5045	NA	28.7319	NA	11.4709	17.1518	6.35802	67.4107	11.996
GR	1	23774	22971	4	2022	2	27	Dec/2021	NA	5	30	165	1	1	1	1	518.143	NA	5.15813	4.51081	NA	6.30028	NA	11.7516	26.7265	23.3725	NA	32.6445	NA	60.8899	NA	8.23669	13.5828	3.76952	71.8325	9.19151
GR	1	23775	22971	4	2022	1	15	Feb/2022	NA	5	30	165	1	1	1	1	559.286	NA	5.158	4.12231	NA	5.42471	NA	12.0311	28.848	23.0555	NA	30.3397	NA	67.2885	NA	16.6137	22.6527	10.9446	61.0204	16.1391
GR	1	23776	22971	4	2022	1	15	Feb/2022	NA	5	30	165	1	1	1	6	457.5	NA	5.09037	3.72333	NA	6.47944	NA	12.095	23.2884	17.0343	NA	29.6435	NA	55.3346	NA	16.6137	22.6527	10.9446	61.0204	16.1391
GR	1	23777	22971	4	2022	1	15	Feb/2022	NA	5	30	165	1	1	1	1	427.071	NA	5.12	4.53671	NA	6.50471	NA	12.2446	21.8661	19.375	NA	27.7798	NA	52.2934	NA	16.6137	22.6527	10.9446	61.0204	16.1391
GR	1	23778	22971	4	2022	1	15	Feb/2022	NA	5	30	165	1	1	1	1	402.857	NA	5.11391	4.06509	NA	6.16052	NA	12.2517	20.6018	16.3765	NA	24.8181	NA	49.357	NA	16.6137	22.6527	10.9446	61.0204	16.1391
GR	1	23779	22971	4	2022	1	15	Feb/2022	NA	5	30	165	3	3	3	3	466.071	NA	4.77267	3.93918	NA	6.12327	NA	11.7756	22.244	18.3594	NA	28.5388	NA	54.8825	NA	16.6137	22.6527	10.9446	61.0204	16.1391
GR	1	23780	22971	4	2022	1	15	Feb/2022	NA	5	30	165	1	1	2	1	417.857	NA	5.43182	4.26823	NA	5.4094	NA	12.3332	22.6972	17.8351	NA	22.6036	NA	51.5351	NA	16.6137	22.6527	10.9446	61.0204	16.1391
GR	1	23781	22971	4	2022	1	15	Feb/2022	NA	5	30	165	6	6	NA	6	412.5	NA	4.98377	4.55645	NA	NA	NA	12.3906	20.558	18.7954	NA	NA	NA	51.1114	NA	16.6137	22.6527	10.9446	61.0204	16.1391
GR	1	23782	22971	4	2022	1	15	Feb/2022	NA	5	30	165	2	2	2	2	433.929	NA	5.05938	4.39831	NA	6.34844	NA	11.6337	21.9541	19.0855	NA	27.5477	NA	50.4822	NA	16.6137	22.6527	10.9446	61.0204	16.1391
GR	1	23783	22971	4	2022	1	15	Feb/2022	NA	5	30	165	1	1	1	1	486.214	NA	4.95429	4.41607	NA	6.84854	NA	12.0393	24.0884	21.4716	NA	33.2986	NA	58.5367	NA	16.6137	22.6527	10.9446	61.0204	16.1391
GR	1	23784	22971	4	2022	1	15	Feb/2022	NA	5	30	165	1	1	6	1	495.643	NA	5.38933	4.0572	NA	6.78195	NA	11.9123	26.7118	20.1092	NA	33.6142	NA	59.0426	NA	16.6137	22.6527	10.9446	61.0204	16.1391
GR	1	23785	22971	4	2022	1	15	Feb/2022	NA	5	30	165	1	1	1	1	457.714	NA	4.90348	4.24035	NA	7.12713	NA	11.8187	22.4439	19.4087	NA	32.6219	NA	54.0959	NA	16.6137	22.6527	10.9446	61.0204	16.1391
GR	1	23594	21920	4	2022	2	27	Dec/2021	NA	5	30	165	5	5	NA	5	289.071	NA	4.74583	4.50133	NA	NA	NA	12.4917	13.7188	13.0121	NA	NA	NA	36.1098	NA	8.23669	13.5828	3.76952	71.8325	9.19151
GR	1	23595	21920	4	2022	2	27	Dec/2021	NA	5	30	165	1	1	1	1	382.5	NA	5.15773	4.55659	NA	6.14205	NA	11.9509	19.7283	17.429	NA	23.4933	NA	45.7122	NA	8.23669	13.5828	3.76952	71.8325	9.19151
GR	1	23596	21920	4	2022	2	27	Dec/2021	NA	5	30	165	5	5	5	5	337.5	NA	5.16917	4.236	NA	7.21217	NA	12.5558	17.4459	14.2965	NA	24.3411	NA	42.3759	NA	8.23669	13.5828	3.76952	71.8325	9.19151
GR	1	23597	21920	4	2022	2	27	Dec/2021	NA	5	30	165	5	5	NA	5	272.357	NA	4.94091	4.38536	NA	NA	NA	12.4964	13.4569	11.9439	NA	NA	NA	34.0347	NA	8.23669	13.5828	3.76952	71.8325	9.19151
GR	1	23598	21920	4	2022	2	27	Dec/2021	NA	5	30	165	1	1	6	1	535.714	NA	5.55018	3.90223	NA	5.96872	NA	11.2211	29.7331	20.9048	NA	31.9753	NA	60.1128	NA	8.23669	13.5828	3.76952	71.8325	9.19151
GR	1	23599	21920	4	2022	2	27	Dec/2021	NA	5	30	165	1	1	1	1	368.786	NA	5.26167	4.21881	NA	4.685	NA	12.1117	19.4043	15.5584	NA	17.2776	NA	44.6661	NA	8.23669	13.5828	3.76952	71.8325	9.19151
GR	1	23600	21920	4	2022	2	27	Dec/2021	NA	5	30	165	2	2	2	2	504.857	NA	4.94	3.88519	NA	7.04538	NA	11.1529	24.9399	19.6147	NA	35.5691	NA	56.306	NA	8.23669	13.5828	3.76952	71.8325	9.19151
GR	1	23601	21920	4	2022	2	27	Dec/2021	NA	5	30	165	1	1	1	1	330.643	NA	5.16143	3.86033	NA	5.27967	NA	11.4024	17.0659	12.7639	NA	17.4568	NA	37.7012	NA	8.23669	13.5828	3.76952	71.8325	9.19151
GR	1	23602	21920	4	2022	2	27	Dec/2021	NA	5	30	165	1	1	6	1	441.429	NA	5.11615	4.1875	NA	5.7495	NA	11.8246	22.5842	18.4848	NA	25.3799	NA	52.1972	NA	8.23669	13.5828	3.76952	71.8325	9.19151
GR	1	23603	21920	4	2022	2	27	Dec/2021	NA	5	30	165	1	1	6	1	448.714	NA	4.91039	4.31659	NA	5.79622	NA	11.9082	22.0336	19.3691	NA	26.0085	NA	53.434	NA	8.23669	13.5828	3.76952	71.8325	9.19151
GR	1	23604	21920	4	2022	2	27	Dec/2021	NA	5	30	165	1	1	1	6	369	NA	4.98909	4.679	NA	5.87518	NA	12.04	18.4097	17.2655	NA	21.6794	NA	44.4276	NA	8.23669	13.5828	3.76952	71.8325	9.19151
GR	1	23605	21920	4	2022	2	27	Dec/2021	NA	5	30	165	1	6	6	6	384.857	NA	5.15	4.0605	NA	5.655	NA	11.245	19.8201	15.6271	NA	21.7637	NA	43.2772	NA	8.23669	13.5828	3.76952	71.8325	9.19151
GR	1	23606	21920	4	2022	2	27	Dec/2021	NA	5	30	165	3	3	7	3	412.5	NA	5.14917	4.37917	NA	6.50594	NA	11.7246	21.2403	18.0641	NA	26.837	NA	48.3639	NA	8.23669	13.5828	3.76952	71.8325	9.19151
GR	1	23607	21920	4	2022	2	27	Dec/2021	NA	5	30	165	1	1	1	1	353.786	NA	4.892	3.9052	NA	6.4044	NA	12.3265	17.3072	13.816	NA	22.6579	NA	43.6094	NA	8.23669	13.5828	3.76952	71.8325	9.19151
GR	1	23608	21920	4	2022	2	27	Dec/2021	NA	5	30	165	3	3	3	3	476.786	NA	4.93958	4.03537	NA	5.91233	NA	11.8171	23.5512	19.2401	NA	28.1892	NA	56.3422	NA	8.23669	13.5828	3.76952	71.8325	9.19151
GR	1	23609	21920	4	2022	2	27	Dec/2021	NA	5	30	165	1	1	6	1	600	NA	5.20375	3.84438	NA	6.01327	NA	11.25	31.2225	23.0663	NA	36.0796	NA	67.5	NA	8.23669	13.5828	3.76952	71.8325	9.19151
GR	1	23610	21920	4	2022	2	27	Dec/2021	NA	5	30	165	1	1	6	1	527.143	NA	5.22738	4.42921	NA	5.71215	NA	11.1447	27.5557	23.3483	NA	30.1112	NA	58.7483	NA	8.23669	13.5828	3.76952	71.8325	9.19151
GR	1	23611	21920	4	2022	2	27	Dec/2021	NA	5	30	165	1	1	1	1	557.143	NA	5.37938	4.09331	NA	5.94831	NA	11.3887	29.9708	22.8056	NA	33.1406	NA	63.4516	NA	8.23669	13.5828	3.76952	71.8325	9.19151
GR	1	23612	21920	4	2022	2	27	Dec/2021	NA	4	30	135	1	1	1	1	450	NA	5.29933	3.99773	NA	5.50427	NA	11.0527	23.847	17.9898	NA	24.7692	NA	49.737	NA	5.87015	10.9569	1.7861	74.9184	7.04683
GR	1	23613	21920	4	2022	2	27	Dec/2021	NA	5	30	165	1	1	1	1	543	NA	5.09133	4.43743	NA	5.8501	NA	11.7933	27.6459	24.0953	NA	31.766	NA	64.0378	NA	8.23669	13.5828	3.76952	71.8325	9.19151
GR	1	23614	21920	4	2022	2	27	Dec/2021	NA	5	30	165	5	5	5	5	417	NA	4.53588	3.75547	NA	7.38106	NA	12.3753	18.9146	15.6603	NA	30.779	NA	51.605	NA	8.23669	13.5828	3.76952	71.8325	9.19151
GR	1	23615	21920	4	2022	2	27	Dec/2021	NA	5	30	165	1	1	6	1	498.214	NA	5.32345	3.68638	NA	5.6079	NA	11.3211	26.5222	18.3661	NA	27.9393	NA	56.4033	NA	8.23669	13.5828	3.76952	71.8325	9.19151
GR	1	23616	21920	4	2022	2	27	Dec/2021	NA	5	30	165	1	1	1	1	460.714	NA	4.885	4.03375	NA	7.19042	NA	11.8125	22.5059	18.5841	NA	33.1273	NA	54.4219	NA	8.23669	13.5828	3.76952	71.8325	9.19151
GR	1	23617	21920	4	2022	2	27	Dec/2021	NA	5	30	165	6	6	NA	NA	366.429	NA	4.8	3.5815	NA	NA	NA	NA	17.5886	13.1236	NA	NA	NA	NA	NA	8.23669	13.5828	3.76952	71.8325	9.19151
GR	1	23618	21920	4	2022	2	27	Dec/2021	NA	5	30	165	1	1	6	1	612.857	NA	5.13735	4.23121	NA	5.49612	NA	11.1824	31.4846	25.9312	NA	33.6834	NA	68.5318	NA	8.23669	13.5828	3.76952	71.8325	9.19151
GR	1	23619	21920	4	2022	2	27	Dec/2021	NA	5	30	165	1	1	1	1	507.429	NA	5.185	4.13181	NA	5.35094	NA	11.9744	26.3102	20.966	NA	27.1522	NA	60.7614	NA	8.23669	13.5828	3.76952	71.8325	9.19151
GR	1	20496	19738	4	2022	2	27	Dec/2021	NA	5	30	165	1	1	1	1	309.214	NA	5.14056	3.88222	NA	5.77783	NA	11.47	15.8953	12.0044	NA	17.8659	NA	35.4669	NA	8.23669	13.5828	3.76952	71.8325	9.19151
GR	1	20497	19738	4	2022	2	27	Dec/2021	NA	5	30	165	NA	NA	NA	NA	487.5	NA	NA	NA	NA	NA	NA	NA	NA	NA	NA	NA	NA	NA	NA	8.23669	13.5828	3.76952	71.8325	9.19151
GR	1	20498	19738	4	2022	2	27	Dec/2021	NA	5	30	165	1	1	1	1	381.214	NA	5.205	4.2355	NA	5.75237	NA	11.5362	19.8422	16.1463	NA	21.9289	NA	43.9778	NA	8.23669	13.5828	3.76952	71.8325	9.19151
GR	1	20499	19738	4	2022	2	27	Dec/2021	NA	5	30	165	2	2	2	2	504.214	NA	5.01199	3.39079	NA	7.23183	NA	11.8908	25.2712	17.0969	NA	36.4639	NA	59.9553	NA	8.23669	13.5828	3.76952	71.8325	9.19151
GR	1	20500	19738	4	2022	2	27	Dec/2021	NA	5	30	165	6	6	NA	6	390.857	NA	5.25	4.0915	NA	NA	NA	11.865	20.52	15.9919	NA	NA	NA	46.3752	NA	8.23669	13.5828	3.76952	71.8325	9.19151
GR	1	20501	19738	4	2022	2	27	Dec/2021	NA	4	30	135	5	5	5	5	185.229	NA	4.93446	3.73582	NA	6.67688	NA	11.9101	9.14003	6.91981	NA	12.3675	NA	22.0608	NA	5.87015	10.9569	1.7861	74.9184	7.04683
GR	1	20502	19738	4	2022	2	27	Dec/2021	NA	5	30	165	1	6	1	6	317.357	NA	5.09672	4.42065	NA	7.18597	NA	13.5736	16.1748	14.0292	NA	22.8052	NA	43.0768	NA	8.23669	13.5828	3.76952	71.8325	9.19151
GR	1	20503	19738	4	2022	2	27	Dec/2021	NA	5	30	165	1	1	1	1	406.929	NA	5.08809	4.53955	NA	5.46817	NA	12.5238	20.7049	18.4727	NA	22.2515	NA	50.963	NA	8.23669	13.5828	3.76952	71.8325	9.19151
GR	1	20504	19738	4	2022	2	27	Dec/2021	NA	4	30	135	5	5	5	5	139.071	NA	4.90714	4.00586	NA	6.22286	NA	11.3986	6.82443	5.571	NA	8.65422	NA	15.8522	NA	5.87015	10.9569	1.7861	74.9184	7.04683
GR	1	20505	19738	4	2022	2	27	Dec/2021	NA	5	30	165	2	2	NA	2	430.286	NA	5.32994	4.3469	NA	NA	NA	11.34	22.934	18.7041	NA	NA	NA	48.7945	NA	8.23669	13.5828	3.76952	71.8325	9.19151
GR	1	20506	19738	4	2022	2	27	Dec/2021	NA	5	30	165	1	1	1	1	532.286	NA	5.20344	4.09428	NA	5.87899	NA	11.0096	27.6972	21.7932	NA	31.293	NA	58.6027	NA	8.23669	13.5828	3.76952	71.8325	9.19151
GR	1	20507	19738	4	2022	2	27	Dec/2021	NA	5	30	165	2	NA	2	NA	391.071	NA	5.85268	NA	NA	5.22475	NA	NA	22.8881	NA	NA	20.4325	NA	NA	NA	8.23669	13.5828	3.76952	71.8325	9.19151
GR	1	20508	19738	4	2022	2	27	Dec/2021	NA	5	30	165	2	NA	NA	2	508.929	NA	5.33581	NA	NA	NA	NA	10.8362	27.1554	NA	NA	NA	NA	55.1484	NA	8.23669	13.5828	3.76952	71.8325	9.19151
GR	1	20509	19738	4	2022	2	27	Dec/2021	NA	5	30	165	5	5	5	5	586.071	NA	4.99	4.25916	NA	7.88879	NA	12.0258	29.245	24.9617	NA	46.2339	NA	70.4797	NA	8.23669	13.5828	3.76952	71.8325	9.19151
GR	1	20510	19738	4	2022	2	27	Dec/2021	NA	4	30	135	3	3	7	3	255.214	NA	5.16265	4.28177	NA	5.73482	NA	11.8215	13.1758	10.9277	NA	14.6361	NA	30.1702	NA	5.87015	10.9569	1.7861	74.9184	7.04683
GR	1	20511	19738	4	2022	2	27	Dec/2021	NA	5	30	165	6	6	6	6	368.786	NA	5.03199	4.82721	NA	7.37579	NA	11.4591	18.5573	17.8021	NA	27.2009	NA	42.2595	NA	8.23669	13.5828	3.76952	71.8325	9.19151
GR	1	23143	20987	4	2022	1	15	Feb/2022	NA	5	30	165	6	NA	6	6	444.643	NA	5.45	NA	NA	6.7495	NA	11.7988	24.233	NA	NA	30.0112	NA	52.4623	NA	16.6137	22.6527	10.9446	61.0204	16.1391
GR	1	23144	20987	4	2022	1	15	Feb/2022	NA	5	30	165	1	1	1	1	435.643	NA	5.081	3.8551	NA	5.2671	NA	12.069	22.135	16.7945	NA	22.9457	NA	52.5777	NA	16.6137	22.6527	10.9446	61.0204	16.1391
GR	1	23145	20987	4	2022	1	15	Feb/2022	NA	5	30	165	3	4	7	4	436.714	NA	5.07617	3.95396	NA	6.22158	NA	11.5044	22.1684	17.2675	NA	27.1705	NA	50.2416	NA	16.6137	22.6527	10.9446	61.0204	16.1391
GR	1	23146	20987	4	2022	1	15	Feb/2022	NA	5	30	165	1	1	1	1	427.714	NA	5.196	4.3796	NA	6.0106	NA	11.9288	22.224	18.7322	NA	25.7082	NA	51.0212	NA	16.6137	22.6527	10.9446	61.0204	16.1391
GR	1	23147	20987	4	2022	1	15	Feb/2022	NA	5	30	165	5	5	NA	5	306.643	NA	4.70545	4.10155	NA	NA	NA	12.0682	14.4289	12.5771	NA	NA	NA	37.0062	NA	16.6137	22.6527	10.9446	61.0204	16.1391
GR	1	23148	20987	4	2022	1	15	Feb/2022	NA	5	30	165	2	2	2	2	397.5	NA	5.07853	4.87728	NA	6.98023	NA	12.0838	20.1872	19.3872	NA	27.7464	NA	48.0333	NA	16.6137	22.6527	10.9446	61.0204	16.1391
GR	1	23149	20987	4	2022	1	15	Feb/2022	NA	5	30	165	1	1	1	1	453	NA	5.03143	4.11686	NA	6.27714	NA	11.2024	22.7924	18.6494	NA	28.4355	NA	50.7468	NA	16.6137	22.6527	10.9446	61.0204	16.1391
GR	1	23150	20987	4	2022	1	15	Feb/2022	NA	5	30	165	5	5	NA	5	550.929	NA	5.16143	3.92419	NA	NA	NA	11.8095	28.4358	21.6195	NA	NA	NA	65.062	NA	16.6137	22.6527	10.9446	61.0204	16.1391
GR	1	23786	22971	4	2022	2	27	Dec/2021	NA	5	30	165	NA	NA	NA	NA	514.286	NA	NA	NA	NA	NA	NA	NA	NA	NA	NA	NA	NA	NA	NA	8.23669	13.5828	3.76952	71.8325	9.19151
GR	1	23787	22971	4	2022	1	15	Feb/2022	NA	5	30	165	5	NA	5	5	470.143	NA	4.83737	NA	NA	8.20526	NA	10.8579	22.7425	NA	NA	38.5765	NA	51.0476	NA	16.6137	22.6527	10.9446	61.0204	16.1391
GR	1	23788	22971	4	2022	1	15	Feb/2022	NA	5	30	165	11	11	11	11	568.714	NA	5.36579	3.83284	NA	6.30089	NA	12.9547	30.516	21.7979	NA	35.8341	NA	73.6754	NA	16.6137	22.6527	10.9446	61.0204	16.1391
GR	1	23789	22971	4	2022	1	15	Feb/2022	NA	4	30	135	11	11	11	11	185.357	NA	4.7175	3.89138	NA	6.59138	NA	10.7425	8.74422	7.21294	NA	12.2176	NA	19.912	NA	14.29	20.1318	8.89824	65.2644	14.311
GR	1	23790	22971	4	2022	1	15	Feb/2022	NA	5	30	165	6	NA	6	NA	348.214	NA	4.76412	NA	NA	8.39971	NA	NA	16.5893	NA	NA	29.249	NA	NA	NA	16.6137	22.6527	10.9446	61.0204	16.1391
GR	1	23791	22971	4	2022	2	27	Dec/2021	NA	4	30	135	5	5	5	5	132.214	NA	4.9	4.21434	NA	6.84875	NA	11.7783	6.4785	5.57196	NA	9.05503	NA	15.5726	NA	5.87015	10.9569	1.7861	74.9184	7.04683
GR	1	23792	22971	4	2022	1	15	Feb/2022	NA	5	30	165	11	11	11	11	323.786	NA	4.70998	4.41617	NA	6.38523	NA	11.7177	15.2502	14.2989	NA	20.6744	NA	37.9403	NA	16.6137	22.6527	10.9446	61.0204	16.1391
GR	1	23793	22971	4	2022	1	15	Feb/2022	NA	5	30	165	1	1	1	1	551.357	NA	5.1718	3.83507	NA	5.79236	NA	11.2566	28.5151	21.1449	NA	31.9366	NA	62.0638	NA	16.6137	22.6527	10.9446	61.0204	16.1391
GR	1	23794	22971	4	2022	2	27	Dec/2021	NA	5	30	165	5	NA	5	5	529.5	NA	4.963	NA	NA	5.6882	NA	10.7205	26.2791	NA	NA	30.119	NA	56.765	NA	8.23669	13.5828	3.76952	71.8325	9.19151
GR	1	23795	22971	4	2022	1	15	Feb/2022	NA	4	30	135	5	5	5	5	289.286	NA	5.12	5.41825	NA	7.25188	NA	13.2413	14.8114	15.6742	NA	20.9786	NA	38.305	NA	14.29	20.1318	8.89824	65.2644	14.311
GR	1	23796	22971	4	2022	1	15	Feb/2022	NA	5	30	165	5	5	5	5	429.429	NA	5.28667	4.85722	NA	6.79489	NA	11.7078	22.7025	20.8583	NA	29.1792	NA	50.2765	NA	16.6137	22.6527	10.9446	61.0204	16.1391
GR	1	23797	22971	4	2022	1	15	Feb/2022	NA	5	30	165	6	6	NA	6	457.071	NA	4.87632	5.41121	NA	NA	NA	12.4126	22.2882	24.7331	NA	NA	NA	56.7346	NA	16.6137	22.6527	10.9446	61.0204	16.1391
GR	1	23798	22971	4	2022	1	15	Feb/2022	NA	5	30	165	2	2	NA	2	540.643	NA	4.8935	3.7263	NA	NA	NA	13.3885	26.4564	20.146	NA	NA	NA	72.384	NA	16.6137	22.6527	10.9446	61.0204	16.1391
GR	1	23799	22971	4	2022	1	15	Feb/2022	NA	5	30	165	9	9	9	9	429.214	NA	5.15636	3.98768	NA	5.69391	NA	11.5091	22.1318	17.1157	NA	24.4391	NA	49.3987	NA	16.6137	22.6527	10.9446	61.0204	16.1391
GR	1	23800	22971	4	2022	1	15	Feb/2022	NA	5	30	165	5	5	5	5	329.25	NA	5.15793	5.30055	NA	6.69738	NA	12.6117	16.9825	17.4521	NA	22.0511	NA	41.5241	NA	16.6137	22.6527	10.9446	61.0204	16.1391
GR	1	23302	21037	4	2022	2	27	Dec/2021	NA	5	30	165	2	2	NA	2	649.071	NA	4.87961	4.1981	NA	NA	NA	11.8431	31.6721	27.2487	NA	NA	NA	76.8704	NA	8.23669	13.5828	3.76952	71.8325	9.19151
GR	1	23303	21037	4	2022	2	27	Dec/2021	NA	5	30	165	3	3	7	3	652.071	NA	5.04324	4.31786	NA	5.829	NA	11.5716	32.8855	28.1556	NA	38.0092	NA	75.4552	NA	8.23669	13.5828	3.76952	71.8325	9.19151
GR	1	23304	21037	4	2022	1	15	Feb/2022	NA	5	30	165	10	10	10	10	397.286	NA	5.044	5.003	NA	6.4262	NA	11.832	20.0391	19.8762	NA	25.5304	NA	47.0068	NA	16.6137	22.6527	10.9446	61.0204	16.1391
GR	1	23305	21037	4	2022	1	15	Feb/2022	NA	5	30	165	10	2	10	2	311.486	NA	4.67556	5.22134	NA	6.86517	NA	12.1182	14.5637	16.2637	NA	21.384	NA	37.7465	NA	16.6137	22.6527	10.9446	61.0204	16.1391
GR	1	23306	21037	4	2022	1	15	Feb/2022	NA	5	30	165	9	9	9	9	303.857	NA	4.98111	4.39133	NA	6.20833	NA	12.1867	15.1355	13.3434	NA	18.8645	NA	37.0301	NA	16.6137	22.6527	10.9446	61.0204	16.1391
GR	1	23307	21037	4	2022	1	15	Feb/2022	NA	4	30	135	NA	NA	NA	NA	162.643	NA	NA	NA	NA	NA	NA	NA	NA	NA	NA	NA	NA	NA	NA	14.29	20.1318	8.89824	65.2644	14.311
GR	1	23308	21037	4	2022	1	15	Feb/2022	NA	4	30	135	5	5	NA	5	182.571	NA	4.86667	3.754	NA	NA	NA	11.4267	8.88514	6.85373	NA	NA	NA	20.8618	NA	14.29	20.1318	8.89824	65.2644	14.311
GR	1	23309	21037	4	2022	1	15	Feb/2022	NA	5	30	165	5	NA	5	5	319.714	NA	5.21714	NA	NA	4.95971	NA	11.0914	16.68	NA	NA	15.8569	NA	35.4609	NA	16.6137	22.6527	10.9446	61.0204	16.1391
GR	1	23310	21037	4	2022	1	15	Feb/2022	NA	5	30	165	10	10	10	10	447.429	NA	5.1156	4.43268	NA	6.35452	NA	12.2788	22.8887	19.8331	NA	28.4319	NA	54.9389	NA	16.6137	22.6527	10.9446	61.0204	16.1391
GR	1	23311	21037	4	2022	1	15	Feb/2022	NA	5	30	165	6	6	6	6	429	NA	5.10385	3.92831	NA	4.86469	NA	11.3538	21.8955	16.8524	NA	20.8695	NA	48.708	NA	16.6137	22.6527	10.9446	61.0204	16.1391
GR	1	23312	21037	4	2022	1	15	Feb/2022	NA	5	30	165	10	10	10	10	491.893	NA	4.91491	5.14493	NA	7.05126	NA	13.0654	24.1761	25.3075	NA	34.6847	NA	64.268	NA	16.6137	22.6527	10.9446	61.0204	16.1391
GR	1	23313	21037	4	2022	1	15	Feb/2022	NA	5	30	165	9	9	9	9	340.714	NA	5.02278	4.3367	NA	5.35236	NA	12.9058	17.1133	14.7757	NA	18.2362	NA	43.972	NA	16.6137	22.6527	10.9446	61.0204	16.1391
GR	1	23314	21037	4	2022	1	15	Feb/2022	NA	4	30	135	1	1	1	1	420.536	NA	4.93774	4.89031	NA	6.64613	NA	12.8482	20.765	20.5655	NA	27.9493	NA	54.0314	NA	14.29	20.1318	8.89824	65.2644	14.311
GR	1	23315	21037	4	2022	1	15	Feb/2022	NA	4	30	165	9	9	9	9	235.071	NA	4.50531	5.04021	NA	7.09844	NA	12.47	10.5907	11.8481	NA	16.6864	NA	29.3135	NA	16.6137	22.6527	10.9446	61.0204	16.1391
GR	1	23316	21037	4	2022	2	27	Dec/2021	NA	5	30	165	2	2	NA	2	632.143	NA	5.005	4.09833	NA	NA	NA	11.5008	31.6388	25.9073	NA	NA	NA	72.7017	NA	8.23669	13.5828	3.76952	71.8325	9.19151
GR	1	23317	21037	4	2022	1	15	Feb/2022	NA	5	30	165	2	2	2	2	411.214	NA	5.33	4.546	NA	7.67875	NA	13.9425	21.9177	18.6938	NA	31.5761	NA	57.3336	NA	16.6137	22.6527	10.9446	61.0204	16.1391
GR	1	20512	19738	4	2022	2	27	Dec/2021	NA	5	30	165	3	3	3	3	292.714	NA	4.90368	4.85905	NA	8.00905	NA	13.0879	14.3538	14.2231	NA	23.4436	NA	38.3101	NA	8.23669	13.5828	3.76952	71.8325	9.19151
GR	1	20513	19738	4	2022	2	27	Dec/2021	NA	5	30	165	10	10	10	10	362.786	NA	5.11105	5.19221	NA	6.95084	NA	12.0453	18.5422	18.8366	NA	25.2167	NA	43.6985	NA	8.23669	13.5828	3.76952	71.8325	9.19151
GR	1	20514	19738	4	2022	2	27	Dec/2021	NA	5	30	165	10	10	11	10	551.786	NA	5.26846	4.93823	NA	6.04761	NA	12.7073	29.0706	27.2485	NA	33.3699	NA	70.1171	NA	8.23669	13.5828	3.76952	71.8325	9.19151
GR	1	20515	19738	4	2022	2	27	Dec/2021	NA	3	30	105	5	5	5	5	123.214	NA	4.8175	5.21263	NA	8.07363	NA	12.1675	5.93585	6.4227	NA	9.94786	NA	14.9921	NA	4.06292	9.04255	0.249717	75.9199	5.43197
GR	1	20516	19738	4	2022	2	27	Dec/2021	NA	5	30	165	6	NA	NA	6	401.786	NA	5.22125	NA	NA	NA	NA	11.4537	20.9782	NA	NA	NA	NA	46.0195	NA	8.23669	13.5828	3.76952	71.8325	9.19151
GR	1	20517	19738	4	2022	2	27	Dec/2021	NA	5	30	165	11	11	11	11	279.429	NA	5.198	5.167	NA	6.7716	NA	12.072	14.5247	14.4381	NA	18.9218	NA	33.7326	NA	8.23669	13.5828	3.76952	71.8325	9.19151
GR	1	20518	19738	4	2022	2	27	Dec/2021	NA	5	30	165	6	6	1	1	385.286	NA	5.11769	4.4516	NA	5.51408	NA	11.8828	19.7177	17.1514	NA	21.245	NA	45.7828	NA	8.23669	13.5828	3.76952	71.8325	9.19151
GR	1	20519	19738	4	2022	2	27	Dec/2021	NA	5	30	165	2	NA	2	NA	336	NA	4.35846	NA	NA	8.05146	NA	NA	14.6444	NA	NA	27.0529	NA	NA	NA	8.23669	13.5828	3.76952	71.8325	9.19151
GR	1	20520	19738	4	2022	2	27	Dec/2021	NA	5	30	165	2	2	2	2	466.071	NA	4.99111	4.61811	NA	7.53661	NA	12.2011	23.2621	21.5237	NA	35.126	NA	56.8659	NA	8.23669	13.5828	3.76952	71.8325	9.19151
GR	1	20521	19738	4	2022	2	27	Dec/2021	NA	5	30	165	10	10	10	10	339.643	NA	4.83688	4.45838	NA	7.29163	NA	12.4431	16.4281	15.1426	NA	24.7655	NA	42.2622	NA	8.23669	13.5828	3.76952	71.8325	9.19151
GR	1	20522	19738	4	2022	2	27	Dec/2021	NA	5	30	165	10	10	10	10	344.357	NA	4.9995	4.3165	NA	6.2404	NA	12.264	17.2161	14.8642	NA	21.4893	NA	42.232	NA	8.23669	13.5828	3.76952	71.8325	9.19151
GR	1	20523	19738	4	2022	2	27	Dec/2021	NA	5	30	165	9	9	9	9	326.786	NA	4.94789	4.984	NA	6.80079	NA	12.6979	16.169	16.287	NA	22.224	NA	41.4949	NA	8.23669	13.5828	3.76952	71.8325	9.19151
GR	1	20524	19738	4	2022	2	27	Dec/2021	NA	4	30	135	10	10	10	10	247.5	NA	5.39511	4.40756	NA	6.50493	NA	12.0358	13.3529	10.9087	NA	16.0997	NA	29.7886	NA	5.87015	10.9569	1.7861	74.9184	7.04683
GR	1	20525	19738	4	2022	2	27	Dec/2021	NA	5	30	165	2	2	2	2	454.5	NA	5.12368	4.65511	NA	7.02147	NA	12.0195	23.2871	21.1575	NA	31.9126	NA	54.6285	NA	8.23669	13.5828	3.76952	71.8325	9.19151
GR	1	20526	19738	4	2022	2	27	Dec/2021	NA	5	30	165	10	10	10	10	446.786	NA	4.92409	4.41186	NA	6.61155	NA	11.395	22.0001	19.7116	NA	29.5394	NA	50.9112	NA	8.23669	13.5828	3.76952	71.8325	9.19151
GR	1	20527	19738	4	2022	2	27	Dec/2021	NA	5	30	165	2	2	2	2	301.714	NA	5.14333	4.18133	NA	6.20267	NA	11.2967	15.5182	12.6157	NA	18.7143	NA	34.0837	NA	8.23669	13.5828	3.76952	71.8325	9.19151
GR	1	20528	19738	4	2022	2	27	Dec/2021	NA	5	30	165	1	1	1	1	385.929	NA	4.93773	3.89489	NA	6.56047	NA	11.9275	19.0561	15.0315	NA	25.3187	NA	46.0318	NA	8.23669	13.5828	3.76952	71.8325	9.19151
GR	1	20529	19738	4	2022	2	27	Dec/2021	NA	5	30	165	2	2	NA	2	452.357	NA	4.85625	5.805	NA	NA	NA	12.6906	21.9676	26.2593	NA	NA	NA	57.4069	NA	8.23669	13.5828	3.76952	71.8325	9.19151
GR	1	20273	18621	4	2022	2	27	Dec/2021	NA	5	30	165	5	5	5	5	583.929	NA	5.02333	4.03508	NA	6.25346	NA	11.9654	29.3327	23.562	NA	36.5157	NA	69.8695	NA	8.23669	13.5828	3.76952	71.8325	9.19151
GR	1	20274	18621	4	2022	1	15	Feb/2022	NA	5	30	165	NA	NA	NA	NA	395.679	NA	NA	NA	NA	NA	NA	NA	NA	NA	NA	NA	NA	NA	NA	16.6137	22.6527	10.9446	61.0204	16.1391
GR	1	20275	18621	4	2022	1	15	Feb/2022	NA	4	30	135	10	10	10	10	246.429	NA	4.932	4.2016	NA	6.0602	NA	12.368	12.1539	10.3539	NA	14.9341	NA	30.4783	NA	14.29	20.1318	8.89824	65.2644	14.311
GR	1	20276	18621	4	2022	2	27	Dec/2021	NA	5	30	165	2	2	NA	2	651.429	NA	5.0628	4.82828	NA	NA	NA	11.9216	32.9805	31.4528	NA	NA	NA	77.6607	NA	8.23669	13.5828	3.76952	71.8325	9.19151
GR	1	20277	18621	4	2022	1	15	Feb/2022	NA	5	30	165	6	6	6	6	253.286	NA	5.0039	4.09461	NA	6.5519	NA	11.9127	12.6742	10.3711	NA	16.595	NA	30.1731	NA	16.6137	22.6527	10.9446	61.0204	16.1391
GR	1	20278	18621	4	2022	1	15	Feb/2022	NA	5	30	165	2	2	2	2	456.429	NA	4.69176	4.42359	NA	5.26271	NA	12.8112	21.4146	20.1905	NA	24.0205	NA	58.4739	NA	16.6137	22.6527	10.9446	61.0204	16.1391
GR	1	20279	18621	4	2022	1	15	Feb/2022	NA	5	30	165	10	10	11	10	472.929	NA	4.88308	4.57477	NA	6.64775	NA	11.5138	23.0935	21.6354	NA	31.4391	NA	54.4523	NA	16.6137	22.6527	10.9446	61.0204	16.1391
GR	1	20280	18621	4	2022	1	15	Feb/2022	NA	3	30	105	2	2	2	2	144.643	NA	5.06714	4.45314	NA	6.66471	NA	11.4586	7.32926	6.44115	NA	9.64003	NA	16.574	NA	11.4709	17.1518	6.35802	67.4107	11.996
GR	1	20281	18621	4	2022	1	15	Feb/2022	NA	5	30	165	10	10	10	10	400.929	NA	5.09087	5.07183	NA	6.94157	NA	12.517	20.4108	20.3344	NA	27.8307	NA	50.1841	NA	16.6137	22.6527	10.9446	61.0204	16.1391
GR	1	20282	18621	4	2022	1	15	Feb/2022	NA	5	30	165	10	10	11	10	372.643	NA	5.6075	4.11685	NA	5.26357	NA	11.018	20.8959	15.3411	NA	19.6143	NA	41.0578	NA	16.6137	22.6527	10.9446	61.0204	16.1391
GR	1	20283	18621	4	2022	2	27	Dec/2021	NA	4	30	135	5	5	5	NA	174	NA	4.87	3.98733	NA	7.47467	NA	NA	8.4738	6.93796	NA	13.0059	NA	NA	NA	5.87015	10.9569	1.7861	74.9184	7.04683
GR	1	20284	18621	4	2022	1	15	Feb/2022	NA	5	30	165	2	NA	2	NA	381.857	NA	5.00429	NA	NA	7.564	NA	NA	19.1092	NA	NA	28.8837	NA	NA	NA	16.6137	22.6527	10.9446	61.0204	16.1391
GR	1	20285	18621	4	2022	1	15	Feb/2022	NA	5	30	165	10	10	10	10	252.321	NA	4.99043	4.1923	NA	5.86709	NA	12.1257	12.5919	10.5781	NA	14.8039	NA	30.5956	NA	16.6137	22.6527	10.9446	61.0204	16.1391
GR	1	23491	21873	4	2022	2	27	Dec/2021	NA	5	30	165	5	5	5	5	428.571	NA	5.31462	4.42431	NA	8.96485	NA	12.5485	22.7769	18.9613	NA	38.4208	NA	53.7791	NA	8.23669	13.5828	3.76952	71.8325	9.19151
GR	1	23492	21873	4	2022	2	27	Dec/2021	NA	5	30	165	10	10	10	10	410.571	NA	5.06	4.47809	NA	6.509	NA	11.6745	20.7749	18.3858	NA	26.7241	NA	47.9323	NA	8.23669	13.5828	3.76952	71.8325	9.19151
GR	1	23493	21873	4	2022	2	27	Dec/2021	NA	5	30	165	2	2	2	2	208.071	NA	4.95333	5.09156	NA	7.08433	NA	12.9567	10.3065	10.5941	NA	14.7405	NA	26.9591	NA	8.23669	13.5828	3.76952	71.8325	9.19151
GR	1	23494	21873	4	2022	2	27	Dec/2021	NA	5	30	165	9	9	9	9	289.821	NA	4.9173	4.69381	NA	7.05073	NA	12.5657	14.2514	13.6037	NA	20.4345	NA	36.418	NA	8.23669	13.5828	3.76952	71.8325	9.19151
GR	1	23495	21873	4	2022	2	27	Dec/2021	NA	5	30	165	6	6	6	6	424.5	NA	5.14333	4.875	NA	7.20667	NA	11.6	21.8334	20.6944	NA	30.5923	NA	49.242	NA	8.23669	13.5828	3.76952	71.8325	9.19151
GR	1	23496	21873	4	2022	2	27	Dec/2021	NA	5	30	165	4	4	4	4	642.857	NA	5.17304	3.92517	NA	7.4527	NA	12.0061	33.2553	25.2333	NA	47.9102	NA	77.182	NA	8.23669	13.5828	3.76952	71.8325	9.19151
GR	1	23497	21873	4	2022	2	27	Dec/2021	NA	5	30	165	2	2	2	2	441.214	NA	5.04267	4.62573	NA	6.05673	NA	11.912	22.249	20.4094	NA	26.7232	NA	52.5574	NA	8.23669	13.5828	3.76952	71.8325	9.19151
GR	1	23498	21873	4	2022	2	27	Dec/2021	NA	5	30	165	2	2	2	2	250.714	NA	5.05564	5.68451	NA	6.89172	NA	11.8448	12.6752	14.2519	NA	17.2785	NA	29.6967	NA	8.23669	13.5828	3.76952	71.8325	9.19151
GR	1	20759	20107	4	2022	2	27	Dec/2021	NA	5	30	165	10	10	10	10	226.607	NA	4.79287	4.25961	NA	7.07236	NA	11.4351	10.861	9.65259	NA	16.0265	NA	25.9129	NA	8.23669	13.5828	3.76952	71.8325	9.19151
GR	1	20760	20107	4	2022	2	27	Dec/2021	NA	5	30	165	1	1	1	1	356.357	NA	5.20895	4.55595	NA	6.13153	NA	12.2274	18.5625	16.2354	NA	21.8501	NA	43.5731	NA	8.23669	13.5828	3.76952	71.8325	9.19151
GR	1	20761	20107	4	2022	2	27	Dec/2021	NA	5	30	165	6	6	6	6	432.857	NA	5.13444	4.14944	NA	6.23144	NA	11.705	22.2248	17.9612	NA	26.9733	NA	50.6659	NA	8.23669	13.5828	3.76952	71.8325	9.19151
GR	1	20762	20107	4	2022	2	27	Dec/2021	NA	4	30	135	5	5	5	5	137.786	NA	4.96571	4.52286	NA	7.664	NA	11.1543	6.84204	6.23185	NA	10.5599	NA	15.369	NA	5.87015	10.9569	1.7861	74.9184	7.04683
GR	1	20763	20107	4	2022	2	27	Dec/2021	NA	5	30	165	6	6	6	6	464.657	NA	5.26	4.59094	NA	5.42671	NA	11.7941	24.441	21.3321	NA	25.2156	NA	54.8022	NA	8.23669	13.5828	3.76952	71.8325	9.19151
GR	1	26163	24969	4	2022	2	27	Dec/2021	NA	5	30	165	3	3	7	3	613.714	NA	4.86029	4.40009	NA	5.39614	NA	12.0938	29.8283	27.004	NA	33.1169	NA	74.2215	NA	8.23669	13.5828	3.76952	71.8325	9.19151
GR	1	26164	24969	4	2022	2	27	Dec/2021	NA	5	30	165	1	1	1	1	277.5	NA	5.11568	4.12348	NA	5.87068	NA	11.4256	14.196	11.4426	NA	16.2911	NA	31.706	NA	8.23669	13.5828	3.76952	71.8325	9.19151
GR	1	26165	24969	4	2022	2	27	Dec/2021	NA	5	30	165	6	6	NA	NA	231.857	NA	5.37415	3.95338	NA	NA	NA	NA	12.4604	9.16619	NA	NA	NA	NA	NA	8.23669	13.5828	3.76952	71.8325	9.19151
GR	1	26166	24969	4	2022	2	27	Dec/2021	NA	5	30	165	1	1	6	1	728.571	NA	5.28112	3.93918	NA	5.44652	NA	11.8097	38.4768	28.6997	NA	39.6818	NA	86.0418	NA	8.23669	13.5828	3.76952	71.8325	9.19151
GR	1	26167	24969	4	2022	2	27	Dec/2021	NA	5	30	165	4	4	NA	4	613.714	NA	4.95951	4.29946	NA	NA	NA	11.859	30.4372	26.3864	NA	NA	NA	72.7805	NA	8.23669	13.5828	3.76952	71.8325	9.19151
GR	1	26168	24969	4	2022	2	27	Dec/2021	NA	5	30	165	3	3	7	3	465	NA	5.03304	5.1207	NA	5.22915	NA	12	23.4037	23.8112	NA	24.3156	NA	55.8	NA	8.23669	13.5828	3.76952	71.8325	9.19151
GR	1	13284	11170	4	2022	2	27	Dec/2021	NA	5	30	165	3	3	3	3	266.571	NA	5.23417	3.74225	NA	5.57708	NA	11.5308	13.9528	9.97577	NA	14.8669	NA	30.7379	NA	8.23669	13.5828	3.76952	71.8325	9.19151
GR	1	13285	11170	4	2022	2	27	Dec/2021	NA	5	30	165	NA	NA	NA	NA	413.571	NA	NA	NA	NA	NA	NA	NA	NA	NA	NA	NA	NA	NA	NA	8.23669	13.5828	3.76952	71.8325	9.19151
GR	1	13286	11170	4	2022	2	27	Dec/2021	NA	5	30	165	1	1	1	1	708.429	NA	5.2234	4.37802	NA	5.8524	NA	11.647	37.0041	31.0152	NA	41.4601	NA	82.5108	NA	8.23669	13.5828	3.76952	71.8325	9.19151
GR	1	23151	20987	4	2022	1	15	Feb/2022	NA	5	30	165	10	10	10	10	365.357	NA	5.01524	4.00452	NA	6.66705	NA	12.0414	18.3235	14.6308	NA	24.3585	NA	43.9942	NA	16.6137	22.6527	10.9446	61.0204	16.1391
GR	1	23152	20987	4	2022	1	15	Feb/2022	NA	5	30	165	1	1	1	1	423.214	NA	5.37174	4.4987	NA	6.11565	NA	11.7065	22.734	19.0391	NA	25.8823	NA	49.5437	NA	16.6137	22.6527	10.9446	61.0204	16.1391
GR	1	23153	20987	4	2022	1	15	Feb/2022	NA	5	30	165	6	6	NA	6	486.429	NA	5.065	3.91572	NA	NA	NA	12.3261	24.6376	19.0472	NA	NA	NA	59.9577	NA	16.6137	22.6527	10.9446	61.0204	16.1391
GR	1	23154	20987	4	2022	2	27	Dec/2021	NA	5	30	165	1	1	1	1	510.986	NA	5.18813	4.19847	NA	5.75281	NA	11.5616	26.5106	21.4536	NA	29.3961	NA	59.0779	NA	8.23669	13.5828	3.76952	71.8325	9.19151
GR	1	23155	20987	4	2022	1	15	Feb/2022	NA	5	30	165	10	10	10	10	309.643	NA	4.50766	4.07966	NA	6.6701	NA	11.6628	13.9576	12.6324	NA	20.6535	NA	36.113	NA	16.6137	22.6527	10.9446	61.0204	16.1391
GR	1	23156	20987	4	2022	1	15	Feb/2022	NA	4	30	135	1	1	1	1	369.643	NA	4.97898	4.49894	NA	6.98949	NA	12.0457	18.4044	16.63	NA	25.8361	NA	44.5261	NA	14.29	20.1318	8.89824	65.2644	14.311
GR	1	23157	20987	4	2022	1	15	Feb/2022	NA	4	30	135	10	10	10	10	305.357	NA	4.92222	4.67233	NA	6.137	NA	12.7556	15.0304	14.2673	NA	18.7398	NA	38.95	NA	14.29	20.1318	8.89824	65.2644	14.311
GR	1	23158	20987	4	2022	2	27	Dec/2021	NA	5	30	165	1	1	1	1	532.5	NA	5.224	4.4014	NA	5.95532	NA	12.1223	27.8178	23.4375	NA	31.7121	NA	64.5513	NA	8.23669	13.5828	3.76952	71.8325	9.19151
GR	1	20286	18621	4	2022	1	15	Feb/2022	NA	5	30	165	10	10	10	10	442.929	NA	4.80511	5.68837	NA	8.04377	NA	12.5234	21.2832	25.1954	NA	35.6282	NA	55.4698	NA	16.6137	22.6527	10.9446	61.0204	16.1391
GR	1	20287	18621	4	2022	1	15	Feb/2022	NA	5	30	165	1	1	1	1	421.714	NA	4.98615	4.42115	NA	5.70708	NA	12.0623	21.0273	18.6446	NA	24.0676	NA	50.8685	NA	16.6137	22.6527	10.9446	61.0204	16.1391
GR	1	20288	18621	4	2022	1	15	Feb/2022	NA	5	30	165	10	10	11	10	358.929	NA	4.97118	4.16347	NA	5.78809	NA	11.88	17.843	14.9439	NA	20.7751	NA	42.6407	NA	16.6137	22.6527	10.9446	61.0204	16.1391
GR	1	20289	18621	4	2022	1	15	Feb/2022	NA	5	30	165	1	1	1	1	723.214	NA	5.67337	3.84743	NA	5.83609	NA	11.4172	41.0306	27.8252	NA	42.2075	NA	82.5705	NA	16.6137	22.6527	10.9446	61.0204	16.1391
GR	1	20290	18621	4	2022	1	15	Feb/2022	NA	4	30	135	2	2	2	2	466.071	NA	4.81465	4.61623	NA	6.56502	NA	12.4909	22.4397	21.5149	NA	30.5977	NA	58.2167	NA	14.29	20.1318	8.89824	65.2644	14.311
GR	1	23499	21873	4	2022	2	27	Dec/2021	NA	4	30	135	2	2	2	2	375	NA	4.99294	4.21453	NA	5.161	NA	12.2812	18.7235	15.8045	NA	19.3537	NA	46.0544	NA	5.87015	10.9569	1.7861	74.9184	7.04683
GR	1	23500	21873	4	2022	2	27	Dec/2021	NA	5	30	165	1	1	1	1	428.571	NA	5.0836	4.44113	NA	6.75948	NA	12.6736	21.7869	19.0334	NA	28.9692	NA	54.3154	NA	8.23669	13.5828	3.76952	71.8325	9.19151
GR	1	23501	21873	4	2022	2	27	Dec/2021	NA	4	30	135	1	1	1	1	321.429	NA	5.22636	4.05429	NA	5.23655	NA	12.04	16.799	13.0316	NA	16.8318	NA	38.7	NA	5.87015	10.9569	1.7861	74.9184	7.04683
GR	1	23502	21873	4	2022	2	27	Dec/2021	NA	5	30	165	3	7	3	3	733.929	NA	5.14474	4.24582	NA	5.37	NA	11.9526	37.7587	31.1613	NA	39.412	NA	87.7238	NA	8.23669	13.5828	3.76952	71.8325	9.19151
GR	1	23503	21873	4	2022	2	27	Dec/2021	NA	5	30	165	10	10	7	10	594.643	NA	5.38062	4.689	NA	7.16625	NA	11.7747	31.9955	27.8828	NA	42.6136	NA	70.0173	NA	8.23669	13.5828	3.76952	71.8325	9.19151
GR	1	23504	21873	4	2022	2	27	Dec/2021	NA	5	30	165	9	9	9	9	419.571	NA	5.12476	4.09824	NA	5.57167	NA	11.909	21.502	17.195	NA	23.3771	NA	49.967	NA	8.23669	13.5828	3.76952	71.8325	9.19151
GR	1	23505	21873	4	2022	2	27	Dec/2021	NA	5	30	165	1	1	6	1	518.357	NA	5.315	4.03558	NA	5.64921	NA	11.527	27.5507	20.9187	NA	29.2831	NA	59.751	NA	8.23669	13.5828	3.76952	71.8325	9.19151
GR	1	23506	21873	4	2022	2	27	Dec/2021	NA	5	30	165	1	2	5	2	471.429	NA	5.04643	5.366	NA	7.44	NA	12.4711	23.7903	25.2969	NA	35.0743	NA	58.7924	NA	8.23669	13.5828	3.76952	71.8325	9.19151
GR	1	23507	21873	4	2022	2	27	Dec/2021	NA	5	30	165	1	1	1	1	414.214	NA	5.03043	5.04797	NA	7.05694	NA	11.9406	20.8368	20.9094	NA	29.2309	NA	49.4598	NA	8.23669	13.5828	3.76952	71.8325	9.19151
GR	1	23801	22971	4	2022	1	15	Feb/2022	NA	4	30	135	5	5	5	5	122.143	NA	4.92571	5.077	NA	8.19057	NA	13.3043	6.01641	6.20119	NA	10.0042	NA	16.2502	NA	14.29	20.1318	8.89824	65.2644	14.311
GR	1	23802	22971	4	2022	1	15	Feb/2022	NA	5	30	165	1	1	1	1	451.929	NA	4.74442	4.36748	NA	7.25141	NA	12.3418	21.4414	19.7379	NA	32.7712	NA	55.7763	NA	16.6137	22.6527	10.9446	61.0204	16.1391
GR	1	23803	22971	4	2022	1	15	Feb/2022	NA	5	30	165	3	3	3	3	482.357	NA	5.24931	4.46045	NA	6.26314	NA	12.1507	25.3204	21.5153	NA	30.2107	NA	58.6097	NA	16.6137	22.6527	10.9446	61.0204	16.1391
GR	1	23804	22971	4	2022	1	15	Feb/2022	NA	5	30	165	10	7	10	10	419.143	NA	5.05	4.77744	NA	6.85636	NA	11.8964	21.1667	20.0243	NA	28.738	NA	49.8628	NA	16.6137	22.6527	10.9446	61.0204	16.1391
GR	1	23805	22971	4	2022	1	15	Feb/2022	NA	5	30	165	1	1	1	1	443.571	NA	5.1392	4.69238	NA	5.91128	NA	12.4584	22.796	20.814	NA	26.2207	NA	55.2619	NA	16.6137	22.6527	10.9446	61.0204	16.1391
GR	1	23806	22971	4	2022	2	27	Dec/2021	NA	5	30	165	5	5	5	5	508.714	NA	5.09869	4.52715	NA	6.42487	NA	12.342	25.9378	23.0303	NA	32.6842	NA	62.7854	NA	8.23669	13.5828	3.76952	71.8325	9.19151
GR	1	23807	22971	4	2022	1	15	Feb/2022	NA	5	30	165	1	1	1	1	227.143	NA	5.04521	3.75094	NA	6.3159	NA	11.7888	11.4598	8.52	NA	14.3461	NA	26.7775	NA	16.6137	22.6527	10.9446	61.0204	16.1391
GR	1	23159	20987	4	2022	1	15	Feb/2022	NA	5	30	165	4	4	NA	4	357.214	NA	5.42308	4.69392	NA	NA	NA	12.2977	19.372	16.7674	NA	NA	NA	43.9291	NA	16.6137	22.6527	10.9446	61.0204	16.1391
GR	1	23160	20987	4	2022	1	15	Feb/2022	NA	5	30	165	5	5	NA	5	360.857	NA	4.98	3.53378	NA	NA	NA	11.1667	17.9707	12.7519	NA	NA	NA	40.2957	NA	16.6137	22.6527	10.9446	61.0204	16.1391
GR	1	23161	20987	4	2022	1	15	Feb/2022	NA	5	30	165	10	10	10	10	420	NA	5.15875	5.07996	NA	6.72583	NA	12.1317	21.6667	21.3358	NA	28.2485	NA	50.953	NA	16.6137	22.6527	10.9446	61.0204	16.1391
GR	1	23162	20987	4	2022	1	15	Feb/2022	NA	5	30	165	3	3	3	3	473.357	NA	5.2052	4.57412	NA	5.91548	NA	11.7276	24.6392	21.6519	NA	28.0013	NA	55.5134	NA	16.6137	22.6527	10.9446	61.0204	16.1391
GR	1	23163	20987	4	2022	1	15	Feb/2022	NA	5	30	165	1	1	1	1	488.614	NA	5.06333	4.65974	NA	6.37182	NA	12.2827	24.7402	22.7682	NA	31.1336	NA	60.0152	NA	16.6137	22.6527	10.9446	61.0204	16.1391
GR	1	23164	20987	4	2022	2	27	Dec/2021	NA	5	30	165	2	2	2	2	524.571	NA	5.20359	4.45433	NA	6.60744	NA	12.1444	27.2965	23.3662	NA	34.6607	NA	63.7058	NA	8.23669	13.5828	3.76952	71.8325	9.19151
GR	1	23165	20987	4	2022	1	15	Feb/2022	NA	5	30	165	1	1	1	1	375.214	NA	5.28941	4.28418	NA	5.82678	NA	11.27	19.8466	16.0749	NA	21.8629	NA	42.2867	NA	16.6137	22.6527	10.9446	61.0204	16.1391
GR	1	23166	20987	4	2022	1	15	Feb/2022	NA	5	30	165	3	3	3	3	558.429	NA	5.08869	4.86116	NA	6.6803	NA	12.4128	28.4167	27.1461	NA	37.3047	NA	69.3166	NA	16.6137	22.6527	10.9446	61.0204	16.1391
GR	1	23167	20987	4	2022	1	15	Feb/2022	NA	5	30	165	2	2	NA	2	431.786	NA	4.92789	4.56842	NA	NA	NA	12.6253	21.2779	19.7258	NA	NA	NA	54.5141	NA	16.6137	22.6527	10.9446	61.0204	16.1391
GR	1	23168	20987	4	2022	1	15	Feb/2022	NA	5	30	165	1	1	1	1	462.857	NA	5.13322	4.45637	NA	5.96376	NA	11.701	23.7595	20.6266	NA	27.6037	NA	54.159	NA	16.6137	22.6527	10.9446	61.0204	16.1391
GR	1	23169	20987	4	2022	1	15	Feb/2022	NA	5	30	165	1	1	1	1	578.571	NA	5.11222	4.0558	NA	6.34589	NA	11.6122	29.5779	23.4657	NA	36.7155	NA	67.185	NA	16.6137	22.6527	10.9446	61.0204	16.1391
GR	1	23170	20987	4	2022	2	27	Dec/2021	NA	4	30	135	11	11	11	11	128.571	NA	5.40667	4.76133	NA	5.768	NA	11.7767	6.95143	6.12171	NA	7.416	NA	15.1414	NA	5.87015	10.9569	1.7861	74.9184	7.04683
GR	1	23171	20987	4	2022	1	15	Feb/2022	NA	4	30	165	5	5	5	5	269.786	NA	4.71765	3.53276	NA	7.05865	NA	12.0776	12.7275	9.53089	NA	19.0432	NA	32.5838	NA	16.6137	22.6527	10.9446	61.0204	16.1391
GR	1	23172	20987	4	2022	1	15	Feb/2022	NA	5	30	165	10	7	10	7	387.214	NA	5.05597	3.57253	NA	6.89154	NA	11.4714	19.5774	13.8333	NA	26.685	NA	44.419	NA	16.6137	22.6527	10.9446	61.0204	16.1391
GR	1	23173	20987	4	2022	1	15	Feb/2022	NA	5	30	165	1	1	1	1	471.857	NA	5.14081	4.44757	NA	5.88024	NA	11.2826	24.2573	20.9862	NA	27.7463	NA	53.2377	NA	16.6137	22.6527	10.9446	61.0204	16.1391
GR	1	23174	20987	4	2022	1	15	Feb/2022	NA	4	30	135	1	1	1	1	217.929	NA	5.08057	5.12014	NA	6.74545	NA	12.1719	11.072	11.1583	NA	14.7003	NA	26.526	NA	14.29	20.1318	8.89824	65.2644	14.311
GR	1	23620	21920	4	2022	2	27	Dec/2021	NA	5	30	165	1	6	6	6	546.429	NA	5.04548	4.708	NA	5.07743	NA	11.14	27.57	25.7259	NA	27.7446	NA	60.8721	NA	8.23669	13.5828	3.76952	71.8325	9.19151
GR	1	23621	21920	4	2022	2	27	Dec/2021	NA	5	30	165	1	1	6	1	219.857	NA	4.97193	4.49656	NA	6.66849	NA	11.9325	10.9311	9.886	NA	14.6612	NA	26.2345	NA	8.23669	13.5828	3.76952	71.8325	9.19151
GR	1	23622	21920	4	2022	2	27	Dec/2021	NA	5	30	165	1	1	1	1	409.286	NA	5.2044	4.41635	NA	5.71724	NA	11.794	21.3009	18.0755	NA	23.3998	NA	48.2712	NA	8.23669	13.5828	3.76952	71.8325	9.19151
GR	1	23623	21920	4	2022	2	27	Dec/2021	NA	4	30	135	9	9	9	9	251.786	NA	5.19813	4.78881	NA	6.69119	NA	12.6356	13.0881	12.0575	NA	16.8475	NA	31.8147	NA	5.87015	10.9569	1.7861	74.9184	7.04683
GR	1	23624	21920	4	2022	2	27	Dec/2021	NA	5	30	165	1	6	1	1	277.5	NA	5.18189	4.381	NA	5.50619	NA	11.5262	14.3798	12.1573	NA	15.2797	NA	31.9853	NA	8.23669	13.5828	3.76952	71.8325	9.19151
GR	1	23625	21920	4	2022	2	27	Dec/2021	NA	5	30	165	5	5	5	5	658.929	NA	4.95	4.53636	NA	7.84816	NA	12.0676	32.617	29.8914	NA	51.7138	NA	79.5169	NA	8.23669	13.5828	3.76952	71.8325	9.19151
GR	1	23626	21920	4	2022	2	27	Dec/2021	NA	5	30	165	10	10	10	10	515.571	NA	5.08728	5.16035	NA	7.18134	NA	12.1608	26.2285	26.6053	NA	37.0249	NA	62.6978	NA	8.23669	13.5828	3.76952	71.8325	9.19151
GR	1	23627	21920	4	2022	2	27	Dec/2021	NA	5	30	165	2	2	2	2	655.5	NA	5.378	4.1636	NA	5.9116	NA	12.33	35.2528	27.2924	NA	38.7505	NA	80.8232	NA	8.23669	13.5828	3.76952	71.8325	9.19151
GR	1	23628	21920	4	2022	2	27	Dec/2021	NA	5	30	165	1	1	6	1	344.357	NA	5.12474	4.00994	NA	5.43535	NA	11.7464	17.6474	13.8085	NA	18.717	NA	40.4497	NA	8.23669	13.5828	3.76952	71.8325	9.19151
GR	1	23629	21920	4	2022	2	27	Dec/2021	NA	5	30	165	1	1	1	1	540.643	NA	5.17125	3.96874	NA	5.77762	NA	11.5308	27.958	21.4567	NA	31.2363	NA	62.3405	NA	8.23669	13.5828	3.76952	71.8325	9.19151
GR	1	23630	21920	4	2022	2	27	Dec/2021	NA	5	30	165	9	9	9	9	390.429	NA	5.08171	4.46471	NA	6.41378	NA	11.4771	19.8404	17.4315	NA	25.0412	NA	44.8099	NA	8.23669	13.5828	3.76952	71.8325	9.19151
GR	1	23631	21920	4	2022	2	27	Dec/2021	NA	5	30	165	10	10	11	10	418.714	NA	4.91095	4.9711	NA	6.43625	NA	12.2062	20.5629	20.8147	NA	26.9495	NA	51.1091	NA	8.23669	13.5828	3.76952	71.8325	9.19151
GR	1	23632	21920	4	2022	2	27	Dec/2021	NA	5	30	165	3	7	3	3	319.5	NA	4.93815	4.37114	NA	8.06887	NA	11.1263	15.7774	13.9658	NA	25.78	NA	35.5485	NA	8.23669	13.5828	3.76952	71.8325	9.19151
GR	1	23633	21920	4	2022	2	27	Dec/2021	NA	5	30	165	1	1	1	1	646.071	NA	5.19342	4.22833	NA	5.96474	NA	11.4489	33.5532	27.3181	NA	38.5365	NA	73.9684	NA	8.23669	13.5828	3.76952	71.8325	9.19151
GR	1	23634	21920	4	2022	2	27	Dec/2021	NA	5	30	165	2	2	NA	2	600	NA	5.23429	4.64205	NA	NA	NA	11.8124	31.4057	27.8523	NA	NA	NA	70.8743	NA	8.23669	13.5828	3.76952	71.8325	9.19151
GR	1	23635	21920	4	2022	2	27	Dec/2021	NA	4	30	135	10	10	10	10	324.107	NA	5.19914	4.99557	NA	6.40189	NA	12.2643	16.8508	16.191	NA	20.749	NA	39.7494	NA	5.87015	10.9569	1.7861	74.9184	7.04683
GR	1	23636	21920	4	2022	2	27	Dec/2021	NA	5	30	165	NA	NA	NA	NA	263.786	NA	NA	NA	NA	NA	NA	NA	NA	NA	NA	NA	NA	NA	NA	8.23669	13.5828	3.76952	71.8325	9.19151
GR	1	23637	21920	4	2022	2	27	Dec/2021	NA	5	30	165	1	1	1	1	397.5	NA	5.18506	4.43703	NA	6.18613	NA	11.8492	20.6106	17.6372	NA	24.5899	NA	47.1008	NA	8.23669	13.5828	3.76952	71.8325	9.19151
GR	1	23638	21920	4	2022	2	27	Dec/2021	NA	5	30	165	9	9	9	9	442.5	NA	5.0802	4.21531	NA	6.29318	NA	11.5331	22.4799	18.6527	NA	27.8473	NA	51.0338	NA	8.23669	13.5828	3.76952	71.8325	9.19151
GR	1	23639	21920	4	2022	2	27	Dec/2021	NA	5	30	165	6	6	6	6	408.857	NA	5.33462	3.40346	NA	7.47608	NA	11.5446	21.811	13.9153	NA	30.5665	NA	47.201	NA	8.23669	13.5828	3.76952	71.8325	9.19151
GR	1	23640	21920	4	2022	2	27	Dec/2021	NA	5	30	165	3	3	7	3	531.429	NA	4.84923	4.64181	NA	6.41285	NA	11.3981	25.7702	24.6679	NA	34.0797	NA	60.5726	NA	8.23669	13.5828	3.76952	71.8325	9.19151
GR	1	23641	21920	4	2022	2	27	Dec/2021	NA	5	30	165	10	10	10	10	594.643	NA	4.95821	4.33186	NA	7.25864	NA	11.9879	29.4837	25.7591	NA	43.163	NA	71.2849	NA	8.23669	13.5828	3.76952	71.8325	9.19151
GR	1	23642	21920	4	2022	2	27	Dec/2021	NA	5	30	165	3	3	3	3	441.429	NA	5.1748	4.03092	NA	5.53108	NA	11.5608	22.843	17.7936	NA	24.4158	NA	51.0327	NA	8.23669	13.5828	3.76952	71.8325	9.19151
GR	1	23643	21920	4	2022	2	27	Dec/2021	NA	5	30	165	5	5	NA	5	393.214	NA	4.88458	4.36654	NA	NA	NA	11.9765	19.2069	17.1699	NA	NA	NA	47.0931	NA	8.23669	13.5828	3.76952	71.8325	9.19151
GR	1	23644	21920	4	2022	2	27	Dec/2021	NA	5	30	165	1	1	1	1	548.571	NA	5.13371	4.29413	NA	5.62886	NA	11.4294	28.1621	23.5564	NA	30.8783	NA	62.6986	NA	8.23669	13.5828	3.76952	71.8325	9.19151
GR	1	23645	21920	4	2022	2	27	Dec/2021	NA	5	30	165	1	1	1	1	412.929	NA	5.1775	3.98559	NA	5.64033	NA	11.3579	21.3794	16.4576	NA	23.2905	NA	46.9001	NA	8.23669	13.5828	3.76952	71.8325	9.19151
GR	1	20530	19738	4	2022	2	27	Dec/2021	NA	4	30	135	7	7	7	7	262.5	NA	4.92	4.41254	NA	6.10046	NA	11.9308	12.915	11.5829	NA	16.0137	NA	31.3183	NA	5.87015	10.9569	1.7861	74.9184	7.04683
GR	1	20531	19738	4	2022	2	27	Dec/2021	NA	5	30	165	1	1	1	1	467.143	NA	4.99077	3.91429	NA	6.43577	NA	11.8646	23.314	18.2853	NA	30.0642	NA	55.4247	NA	8.23669	13.5828	3.76952	71.8325	9.19151
GR	1	20532	19738	4	2022	2	27	Dec/2021	NA	5	30	165	3	3	7	3	555.643	NA	5.10868	3.95506	NA	5.73073	NA	11.4287	28.386	21.976	NA	31.8424	NA	63.5026	NA	8.23669	13.5828	3.76952	71.8325	9.19151
GR	1	20533	19738	4	2022	2	27	Dec/2021	NA	5	30	165	1	1	1	1	393.429	NA	5.10435	3.9315	NA	5.38296	NA	11.8326	20.082	15.4676	NA	21.1781	NA	46.5529	NA	8.23669	13.5828	3.76952	71.8325	9.19151
GR	1	20534	19738	4	2022	2	27	Dec/2021	NA	5	30	165	5	5	5	5	534.429	NA	5.06	4.2497	NA	6.66443	NA	11.5361	27.0421	22.7116	NA	35.6166	NA	61.6521	NA	8.23669	13.5828	3.76952	71.8325	9.19151
GR	1	20535	19738	4	2022	2	27	Dec/2021	NA	5	30	165	1	1	1	1	594	NA	5.172	4.35576	NA	5.97792	NA	12.0485	30.7217	25.8732	NA	35.5089	NA	71.5681	NA	8.23669	13.5828	3.76952	71.8325	9.19151
GR	1	20536	19738	4	2022	2	27	Dec/2021	NA	4	30	135	3	3	7	3	428.143	NA	5.00512	4.77674	NA	6.61019	NA	12.4513	21.4291	20.4513	NA	28.3011	NA	53.3092	NA	5.87015	10.9569	1.7861	74.9184	7.04683
GR	1	20537	19738	4	2022	2	27	Dec/2021	NA	5	30	165	5	5	NA	5	465.643	NA	5.45966	3.73538	NA	NA	NA	13.1597	25.4225	17.3935	NA	NA	NA	61.277	NA	8.23669	13.5828	3.76952	71.8325	9.19151
GR	1	20538	19738	4	2022	2	27	Dec/2021	NA	5	30	165	NA	NA	NA	NA	567.857	NA	NA	NA	NA	NA	NA	NA	NA	NA	NA	NA	NA	NA	NA	8.23669	13.5828	3.76952	71.8325	9.19151
GR	1	20539	19738	4	2022	2	27	Dec/2021	NA	5	30	165	1	1	1	1	339.429	NA	4.81857	3.83081	NA	6.3708	NA	11.8705	16.3556	13.0029	NA	21.6243	NA	40.2918	NA	8.23669	13.5828	3.76952	71.8325	9.19151
GR	1	20540	19738	4	2022	2	27	Dec/2021	NA	5	30	165	1	1	1	1	415.929	NA	5.11625	4.50579	NA	6.17275	NA	11.6138	21.2799	18.7409	NA	25.6742	NA	48.3049	NA	8.23669	13.5828	3.76952	71.8325	9.19151
GR	1	20541	19738	4	2022	2	27	Dec/2021	NA	5	30	165	10	7	10	7	437.357	NA	5.02068	4.48802	NA	6.7382	NA	11.4769	21.9583	19.6287	NA	29.47	NA	50.1952	NA	8.23669	13.5828	3.76952	71.8325	9.19151
GR	1	20542	19738	4	2022	2	27	Dec/2021	NA	5	30	165	10	10	10	10	616.286	NA	5.1787	3.86385	NA	6.1732	NA	11.6714	31.9156	23.8123	NA	38.0446	NA	71.929	NA	8.23669	13.5828	3.76952	71.8325	9.19151
GR	1	20543	19738	4	2022	2	27	Dec/2021	NA	5	30	165	3	3	7	3	478.286	NA	5.1202	4.72818	NA	5.97788	NA	12.2679	24.4892	22.6142	NA	28.5913	NA	58.6756	NA	8.23669	13.5828	3.76952	71.8325	9.19151
GR	1	20544	19738	4	2022	2	27	Dec/2021	NA	5	30	165	10	10	10	10	468.643	NA	5.07753	4.9252	NA	6.74942	NA	12.5718	23.7955	23.0816	NA	31.6307	NA	58.9171	NA	8.23669	13.5828	3.76952	71.8325	9.19151
GR	1	23175	20987	4	2022	2	27	Dec/2021	NA	5	30	165	4	4	NA	4	616.929	NA	5.0281	4.63395	NA	NA	NA	13.0319	31.0198	28.5882	NA	NA	NA	80.3975	NA	8.23669	13.5828	3.76952	71.8325	9.19151
GR	1	23176	20987	4	2022	2	27	Dec/2021	NA	5	30	165	3	3	3	3	603.643	NA	4.97281	4.22703	NA	6.03741	NA	11.3847	30.018	25.5162	NA	36.4444	NA	68.7229	NA	8.23669	13.5828	3.76952	71.8325	9.19151
GR	1	23177	20987	4	2022	2	27	Dec/2021	NA	5	30	165	3	3	7	3	741.429	NA	4.95082	4.3075	NA	5.49689	NA	11.3257	36.7068	31.9371	NA	40.7555	NA	83.9718	NA	8.23669	13.5828	3.76952	71.8325	9.19151
GR	1	23178	20987	4	2022	1	15	Feb/2022	NA	5	30	165	10	10	10	10	378.536	NA	4.74543	5.00443	NA	8.29474	NA	13.2149	17.9631	18.9435	NA	31.3986	NA	50.023	NA	16.6137	22.6527	10.9446	61.0204	16.1391
GR	1	23179	20987	4	2022	1	15	Feb/2022	NA	5	30	165	NA	NA	NA	NA	427.071	NA	NA	NA	NA	NA	NA	NA	NA	NA	NA	NA	NA	NA	NA	16.6137	22.6527	10.9446	61.0204	16.1391
GR	1	23180	20987	4	2022	2	27	Dec/2021	NA	5	30	165	5	5	5	5	512.571	NA	5.27	4.83933	NA	6.625	NA	11.56	27.0125	24.805	NA	33.9579	NA	59.2533	NA	8.23669	13.5828	3.76952	71.8325	9.19151
GR	1	23181	20987	4	2022	2	27	Dec/2021	NA	5	30	165	NA	NA	NA	NA	508.929	NA	NA	NA	NA	NA	NA	NA	NA	NA	NA	NA	NA	NA	NA	8.23669	13.5828	3.76952	71.8325	9.19151
GR	1	23182	20987	4	2022	2	27	Dec/2021	NA	5	30	165	4	4	NA	4	589.286	NA	5.215	4.635	NA	NA	NA	12.585	30.7312	27.3134	NA	NA	NA	74.1616	NA	8.23669	13.5828	3.76952	71.8325	9.19151
GR	1	23183	20987	4	2022	2	27	Dec/2021	NA	5	30	165	3	3	3	3	633.643	NA	5.0536	4.65842	NA	7.44261	NA	11.5306	32.0218	29.5177	NA	47.1596	NA	73.0626	NA	8.23669	13.5828	3.76952	71.8325	9.19151
GR	1	23184	20987	4	2022	2	27	Dec/2021	NA	5	30	165	2	2	2	NA	513.214	NA	5.05941	2.93929	NA	7.00841	NA	NA	25.9656	15.0849	NA	35.9682	NA	NA	NA	8.23669	13.5828	3.76952	71.8325	9.19151
GR	1	13419	12382	4	2022	2	27	Dec/2021	NA	5	30	165	3	3	3	3	766.071	NA	5.13395	4.28626	NA	6.16321	NA	11.0326	39.3298	32.8358	NA	47.2146	NA	84.5173	NA	8.23669	13.5828	3.76952	71.8325	9.19151
GR	1	13420	12382	4	2022	2	27	Dec/2021	NA	5	30	165	6	6	6	6	314.143	NA	4.9025	5.07925	NA	7.189	NA	12.05	15.4009	15.9561	NA	22.5837	NA	37.8542	NA	8.23669	13.5828	3.76952	71.8325	9.19151
GR	1	13421	12382	4	2022	2	27	Dec/2021	NA	5	30	165	1	1	1	1	364.286	NA	5.23565	4.3346	NA	5.5607	NA	11.9948	19.0727	15.7903	NA	20.2568	NA	43.6953	NA	8.23669	13.5828	3.76952	71.8325	9.19151
GR	1	13422	12382	4	2022	2	27	Dec/2021	NA	5	30	165	6	6	NA	6	339	NA	4.788	4.2546	NA	NA	NA	11.496	16.2313	14.4231	NA	NA	NA	38.9714	NA	8.23669	13.5828	3.76952	71.8325	9.19151
GR	1	23808	22971	4	2022	2	27	Dec/2021	NA	5	30	165	4	4	4	4	535.714	NA	4.83947	4.158	NA	7.49353	NA	11.7442	25.9258	22.275	NA	40.1439	NA	62.9154	NA	8.23669	13.5828	3.76952	71.8325	9.19151
GR	1	23809	22971	4	2022	2	27	Dec/2021	NA	5	30	165	4	4	4	4	538.286	NA	5.18587	4.54541	NA	5.68083	NA	11.7215	27.9148	24.4673	NA	30.5791	NA	63.0953	NA	8.23669	13.5828	3.76952	71.8325	9.19151
GR	1	13423	12382	4	2022	2	27	Dec/2021	NA	5	30	165	10	10	10	10	394.929	NA	5.04316	3.78679	NA	5.669	NA	12.0284	19.9169	14.9551	NA	22.3885	NA	47.5037	NA	8.23669	13.5828	3.76952	71.8325	9.19151
GR	1	13424	12382	4	2022	2	27	Dec/2021	NA	5	30	165	9	9	9	9	313.929	NA	5.0675	5.30913	NA	6.92212	NA	12.1856	15.9083	16.6669	NA	21.7305	NA	38.2542	NA	8.23669	13.5828	3.76952	71.8325	9.19151
GR	1	13425	12382	4	2022	2	27	Dec/2021	NA	5	30	165	9	9	9	9	303.857	NA	5.11647	4.53047	NA	6.37118	NA	12.3188	15.5468	13.7662	NA	19.3593	NA	37.4316	NA	8.23669	13.5828	3.76952	71.8325	9.19151
GR	1	13426	12382	4	2022	2	27	Dec/2021	NA	5	30	165	3	3	7	3	417.857	NA	5.22	3.9864	NA	5.743	NA	11.532	21.8121	16.6575	NA	23.9975	NA	48.1873	NA	8.23669	13.5828	3.76952	71.8325	9.19151
GR	1	13427	12382	4	2022	2	27	Dec/2021	NA	5	30	165	3	3	3	3	792.857	NA	5.0895	4.33825	NA	6.55347	NA	11.854	40.3525	34.3961	NA	51.9597	NA	93.9853	NA	8.23669	13.5828	3.76952	71.8325	9.19151
GR	1	13428	12382	4	2022	2	27	Dec/2021	NA	5	30	165	3	3	3	3	379.5	NA	5.02333	4.2729	NA	5.61224	NA	12.1414	19.0635	16.2157	NA	21.2984	NA	46.0767	NA	8.23669	13.5828	3.76952	71.8325	9.19151
GR	1	13429	12382	4	2022	2	27	Dec/2021	NA	5	30	165	2	2	NA	NA	593.679	NA	5.238	4.3086	NA	NA	NA	NA	31.0969	25.5792	NA	NA	NA	NA	NA	8.23669	13.5828	3.76952	71.8325	9.19151
GR	1	13430	12382	4	2022	2	27	Dec/2021	NA	4	30	135	5	5	5	NA	159.643	NA	5.1468	3.49364	NA	4.93644	NA	NA	8.21651	5.57735	NA	7.88068	NA	NA	NA	5.87015	10.9569	1.7861	74.9184	7.04683
GR	1	13431	12382	4	2022	2	27	Dec/2021	NA	5	30	165	2	2	2	2	467.143	NA	5.075	4.717	NA	7.041	NA	11.7	23.7075	22.0351	NA	32.8915	NA	54.6557	NA	8.23669	13.5828	3.76952	71.8325	9.19151
GR	1	18322	16672	4	2022	2	27	Dec/2021	NA	5	30	165	1	1	1	1	489.643	NA	5.095	3.9824	NA	5.66966	NA	11.7894	24.9473	19.4995	NA	27.7611	NA	57.7258	NA	8.23669	13.5828	3.76952	71.8325	9.19151
GR	1	18323	16672	4	2022	2	27	Dec/2021	NA	5	30	165	10	10	NA	10	519.643	NA	4.46407	5.0359	NA	NA	NA	12.0278	23.1972	26.1687	NA	NA	NA	62.5015	NA	8.23669	13.5828	3.76952	71.8325	9.19151
GR	1	18324	16672	4	2022	2	27	Dec/2021	NA	5	30	165	6	6	6	6	375.857	NA	5.01385	4.05369	NA	6.24938	NA	11.6985	18.8449	15.2361	NA	23.4888	NA	43.9695	NA	8.23669	13.5828	3.76952	71.8325	9.19151
GR	1	18325	16672	4	2022	2	27	Dec/2021	NA	5	30	165	2	2	2	2	384.214	NA	4.9	4.00525	NA	7.52569	NA	12.045	18.8265	15.3887	NA	28.9148	NA	46.2786	NA	8.23669	13.5828	3.76952	71.8325	9.19151
GR	1	18326	16672	4	2022	2	27	Dec/2021	NA	5	30	165	NA	NA	NA	NA	642.857	NA	NA	NA	NA	NA	NA	NA	NA	NA	NA	NA	NA	NA	NA	8.23669	13.5828	3.76952	71.8325	9.19151
GR	1	18327	16672	4	2022	2	27	Dec/2021	NA	5	30	165	9	9	9	9	470.786	NA	5.11941	4.57094	NA	5.86176	NA	12.3376	24.1015	21.5193	NA	27.5964	NA	58.0839	NA	8.23669	13.5828	3.76952	71.8325	9.19151
GR	1	18328	16672	4	2022	2	27	Dec/2021	NA	5	30	165	4	4	NA	4	609.643	NA	5.15913	4.61065	NA	NA	NA	12.3078	31.4523	28.1085	NA	NA	NA	75.0338	NA	8.23669	13.5828	3.76952	71.8325	9.19151
GR	1	18329	16672	4	2022	2	27	Dec/2021	NA	5	30	165	10	10	11	10	470.571	NA	5.00692	4.69912	NA	6.017	NA	12.6146	23.5611	22.1127	NA	28.3143	NA	59.3608	NA	8.23669	13.5828	3.76952	71.8325	9.19151
GR	1	20764	20107	4	2022	2	27	Dec/2021	NA	4	30	135	10	10	10	10	262.5	NA	4.80286	3.87614	NA	5.81	NA	12.045	12.6075	10.1749	NA	15.2513	NA	31.6181	NA	5.87015	10.9569	1.7861	74.9184	7.04683
GR	1	20765	20107	4	2022	2	27	Dec/2021	NA	5	30	165	10	10	11	10	384.214	NA	4.91886	4.80352	NA	7.15208	NA	12.1017	18.899	18.4558	NA	27.4793	NA	46.4963	NA	8.23669	13.5828	3.76952	71.8325	9.19151
GR	1	20766	20107	4	2022	2	27	Dec/2021	NA	5	30	165	1	1	1	1	372.857	NA	5.17878	4.80061	NA	6.79363	NA	11.9331	19.3094	17.8994	NA	25.3305	NA	44.4933	NA	8.23669	13.5828	3.76952	71.8325	9.19151
GR	1	20767	20107	4	2022	2	27	Dec/2021	NA	5	30	165	11	11	11	11	276.75	NA	5.03952	5.19614	NA	6.97667	NA	13.0067	13.9469	14.3803	NA	19.3079	NA	35.996	NA	8.23669	13.5828	3.76952	71.8325	9.19151
GR	1	20768	20107	4	2022	2	27	Dec/2021	NA	5	30	165	1	1	6	1	594.214	NA	5.19799	4.05085	NA	5.25241	NA	11.843	30.8872	24.0708	NA	31.2106	NA	70.3729	NA	8.23669	13.5828	3.76952	71.8325	9.19151
GR	1	20769	20107	4	2022	2	27	Dec/2021	NA	5	30	165	2	2	2	2	455.357	NA	4.84643	4.39393	NA	5.49736	NA	13.1736	22.0686	20.0081	NA	25.0326	NA	59.9868	NA	8.23669	13.5828	3.76952	71.8325	9.19151
GR	1	20770	20107	4	2022	2	27	Dec/2021	NA	5	30	165	6	6	NA	6	550.714	NA	5.23053	4.33321	NA	NA	NA	12.3637	28.8053	23.8636	NA	NA	NA	68.0886	NA	8.23669	13.5828	3.76952	71.8325	9.19151
GR	1	23318	21037	4	2022	1	15	Feb/2022	NA	5	30	165	1	1	1	1	446.571	NA	4.8144	4.07268	NA	6.62448	NA	11.5656	21.4997	18.1874	NA	29.583	NA	51.6487	NA	16.6137	22.6527	10.9446	61.0204	16.1391
GR	1	23319	21037	4	2022	1	15	Feb/2022	NA	5	30	165	4	4	NA	4	465.643	NA	5.04455	4.92909	NA	NA	NA	11.9782	23.4896	22.952	NA	NA	NA	55.7755	NA	16.6137	22.6527	10.9446	61.0204	16.1391
GR	1	23320	21037	4	2022	1	15	Feb/2022	NA	5	30	165	5	5	5	NA	573.214	NA	4.95059	4.28259	NA	NA	NA	11.87	28.3775	24.5484	NA	NA	NA	NA	NA	16.6137	22.6527	10.9446	61.0204	16.1391
GR	1	23321	21037	4	2022	1	15	Feb/2022	NA	5	30	165	10	10	10	2	544.714	NA	5.33267	4.535	NA	6.48933	NA	11.9609	29.0478	24.7028	NA	35.3483	NA	65.1528	NA	16.6137	22.6527	10.9446	61.0204	16.1391
GR	1	23322	21037	4	2022	2	27	Dec/2021	NA	5	30	165	1	1	1	1	531.429	NA	5.07324	4.77988	NA	6.30624	NA	11.5568	26.9606	25.4017	NA	33.5131	NA	61.4159	NA	8.23669	13.5828	3.76952	71.8325	9.19151
GR	1	23323	21037	4	2022	1	15	Feb/2022	NA	5	30	165	1	1	1	1	448.5	NA	5.2	4.01488	NA	6.26973	NA	11.7062	23.322	18.0067	NA	28.1197	NA	52.5021	NA	16.6137	22.6527	10.9446	61.0204	16.1391
GR	1	23324	21037	4	2022	2	27	Dec/2021	NA	5	30	165	1	1	1	1	593.571	NA	5.10613	4.26929	NA	5.04987	NA	11.3584	30.3085	25.3413	NA	29.9746	NA	67.4201	NA	8.23669	13.5828	3.76952	71.8325	9.19151
GR	1	23325	21037	4	2022	1	15	Feb/2022	NA	5	30	165	1	2	1	2	411	NA	4.9248	4.26656	NA	6.97052	NA	13.1922	20.2409	17.5355	NA	28.6488	NA	54.22	NA	16.6137	22.6527	10.9446	61.0204	16.1391
GR	1	23326	21037	4	2022	1	15	Feb/2022	NA	5	30	165	1	1	1	1	454.714	NA	5.218	4.04153	NA	5.49168	NA	11.7856	23.727	18.3774	NA	24.9715	NA	53.5908	NA	16.6137	22.6527	10.9446	61.0204	16.1391
GR	1	23327	21037	4	2022	1	15	Feb/2022	NA	5	30	165	1	1	1	1	407.786	NA	5.22806	4.21175	NA	5.63156	NA	12.127	21.3193	17.1749	NA	22.9647	NA	49.4524	NA	16.6137	22.6527	10.9446	61.0204	16.1391
GR	1	23328	21037	4	2022	1	15	Feb/2022	NA	5	30	165	1	1	1	1	547.5	NA	5.21912	4.69483	NA	5.72468	NA	11.9421	28.5747	25.7042	NA	31.3426	NA	65.3828	NA	16.6137	22.6527	10.9446	61.0204	16.1391
GR	1	23329	21037	4	2022	1	15	Feb/2022	NA	5	30	165	10	10	10	10	429.193	NA	5.00816	4.70794	NA	6.19896	NA	11.9251	21.4947	20.2061	NA	26.6055	NA	51.1817	NA	16.6137	22.6527	10.9446	61.0204	16.1391
GR	1	23330	21037	4	2022	1	15	Feb/2022	NA	5	30	165	1	1	1	1	541.071	NA	5.06296	4.56375	NA	6.38967	NA	12.057	27.3942	24.6931	NA	34.5727	NA	65.2372	NA	16.6137	22.6527	10.9446	61.0204	16.1391
GR	1	23331	21037	4	2022	1	15	Feb/2022	NA	5	30	165	10	10	7	10	233.143	NA	4.71271	4.69651	NA	5.92428	NA	12.6426	10.9873	10.9496	NA	13.812	NA	29.4753	NA	16.6137	22.6527	10.9446	61.0204	16.1391
GR	1	23332	21037	4	2022	1	15	Feb/2022	NA	5	30	165	1	1	1	1	387.214	NA	5.22217	4.52029	NA	6.45352	NA	11.6343	20.221	17.5032	NA	24.989	NA	45.0499	NA	16.6137	22.6527	10.9446	61.0204	16.1391
GR	1	23333	21037	4	2022	1	15	Feb/2022	NA	5	30	165	1	1	1	1	468.214	NA	5.13481	4.23753	NA	6.07726	NA	12.0707	24.0419	19.8407	NA	28.4546	NA	56.5169	NA	16.6137	22.6527	10.9446	61.0204	16.1391
GR	1	23334	21037	4	2022	1	15	Feb/2022	NA	5	30	165	1	1	1	1	362.786	NA	5.02591	4.68823	NA	6.35323	NA	12.21	18.2333	17.0082	NA	23.0486	NA	44.2961	NA	16.6137	22.6527	10.9446	61.0204	16.1391
GR	1	23335	21037	4	2022	1	15	Feb/2022	NA	5	30	165	1	1	1	1	413.486	NA	5.1748	4.05114	NA	5.58688	NA	11.9604	21.3971	16.7509	NA	23.101	NA	49.4545	NA	16.6137	22.6527	10.9446	61.0204	16.1391
GR	1	23336	21037	4	2022	1	15	Feb/2022	NA	5	30	165	1	1	1	1	547.929	NA	5.32629	4.66033	NA	6.05406	NA	11.9183	29.1842	25.5353	NA	33.1719	NA	65.3037	NA	16.6137	22.6527	10.9446	61.0204	16.1391
GR	1	23337	21037	4	2022	2	27	Dec/2021	NA	5	30	165	1	1	1	1	534.429	NA	5.03303	4.39352	NA	5.88858	NA	11.5118	26.898	23.4802	NA	31.4702	NA	61.5224	NA	8.23669	13.5828	3.76952	71.8325	9.19151
GR	1	23338	21037	4	2022	1	15	Feb/2022	NA	5	30	165	1	1	1	1	176.143	NA	4.91	3.58643	NA	5.39133	NA	12.3711	8.64861	6.31724	NA	9.49645	NA	21.7908	NA	16.6137	22.6527	10.9446	61.0204	16.1391
GR	1	23339	21037	4	2022	1	15	Feb/2022	NA	5	30	165	1	1	1	1	385.929	NA	5.21308	4.47635	NA	5.92015	NA	11.79	20.1188	17.2755	NA	22.8476	NA	45.501	NA	16.6137	22.6527	10.9446	61.0204	16.1391
GR	1	23340	21037	4	2022	1	15	Feb/2022	NA	5	30	165	1	1	1	1	430.714	NA	5.11778	4.08058	NA	5.69619	NA	11.4019	22.043	17.5756	NA	24.5343	NA	49.1094	NA	16.6137	22.6527	10.9446	61.0204	16.1391
GR	1	23341	21037	4	2022	1	15	Feb/2022	NA	5	30	165	10	10	10	10	454.821	NA	5.10511	4.90111	NA	6.54411	NA	11.5721	23.2191	22.2913	NA	29.764	NA	52.6325	NA	16.6137	22.6527	10.9446	61.0204	16.1391
GR	1	23646	21920	4	2022	2	27	Dec/2021	NA	5	30	165	1	1	1	1	370.071	NA	5.185	4.383	NA	5.69114	NA	11.8059	19.1882	16.2202	NA	21.0613	NA	43.6903	NA	8.23669	13.5828	3.76952	71.8325	9.19151
GR	1	23647	21920	4	2022	2	27	Dec/2021	NA	5	30	165	1	1	1	1	499.714	NA	5.18917	4.99784	NA	6.32697	NA	11.8477	25.931	24.9749	NA	31.6168	NA	59.2045	NA	8.23669	13.5828	3.76952	71.8325	9.19151
GR	1	23648	21920	4	2022	2	27	Dec/2021	NA	5	30	165	1	1	1	1	482.357	NA	5.21781	4.78729	NA	6.15784	NA	11.9759	25.1685	23.0918	NA	29.7028	NA	57.7668	NA	8.23669	13.5828	3.76952	71.8325	9.19151
GR	1	23649	21920	4	2022	2	27	Dec/2021	NA	5	30	165	2	NA	2	2	557.143	NA	5.09263	NA	NA	7.38953	NA	11.6963	28.3732	NA	NA	41.1702	NA	65.1652	NA	8.23669	13.5828	3.76952	71.8325	9.19151
GR	1	23650	21920	4	2022	2	27	Dec/2021	NA	5	30	165	1	1	1	1	386.786	NA	5.01692	4.03679	NA	5.47858	NA	11.835	19.4047	15.6137	NA	21.1904	NA	45.7761	NA	8.23669	13.5828	3.76952	71.8325	9.19151
GR	1	23651	21920	4	2022	2	27	Dec/2021	NA	5	30	165	1	1	1	1	547.714	NA	5.09154	4.34178	NA	6.59131	NA	12.0615	27.8871	23.7805	NA	36.1015	NA	66.0628	NA	8.23669	13.5828	3.76952	71.8325	9.19151
GR	1	23652	21920	4	2022	2	27	Dec/2021	NA	5	30	165	9	NA	9	9	504.429	NA	5.1461	NA	NA	6.22851	NA	11.7266	25.9584	NA	NA	31.4184	NA	59.1524	NA	8.23669	13.5828	3.76952	71.8325	9.19151
GR	1	26169	24969	4	2022	2	27	Dec/2021	NA	5	30	165	1	1	1	1	522.643	NA	5.15452	4.777	NA	5.83655	NA	12.0561	26.9397	24.9666	NA	30.5043	NA	63.0105	NA	8.23669	13.5828	3.76952	71.8325	9.19151
GR	1	26170	24969	4	2022	2	27	Dec/2021	NA	5	30	165	10	10	10	10	304.393	NA	5.0632	4.78402	NA	6.55069	NA	11.8323	15.412	14.5622	NA	19.9398	NA	36.0168	NA	8.23669	13.5828	3.76952	71.8325	9.19151
GR	1	26171	24969	4	2022	2	27	Dec/2021	NA	5	30	165	1	1	1	1	493.929	NA	5.24435	4.20194	NA	5.64552	NA	11.4983	25.9033	20.7546	NA	27.8848	NA	56.7932	NA	8.23669	13.5828	3.76952	71.8325	9.19151
GR	1	26172	24969	4	2022	2	27	Dec/2021	NA	5	30	165	3	3	7	3	375	NA	4.92042	3.77458	NA	6.24371	NA	11.6854	18.4516	14.1547	NA	23.4139	NA	43.8203	NA	8.23669	13.5828	3.76952	71.8325	9.19151
GR	1	26173	24969	4	2022	2	27	Dec/2021	NA	5	30	165	1	1	10	1	423.75	NA	4.89358	4.57625	NA	6.01245	NA	11.7472	20.7366	19.3919	NA	25.4777	NA	49.7786	NA	8.23669	13.5828	3.76952	71.8325	9.19151
GR	1	26174	24969	4	2022	2	27	Dec/2021	NA	5	30	165	1	1	6	1	363.429	NA	5.11317	3.60792	NA	6.56553	NA	12.1687	18.5827	13.1122	NA	23.861	NA	44.2246	NA	8.23669	13.5828	3.76952	71.8325	9.19151
GR	1	23508	21873	4	2022	2	27	Dec/2021	NA	5	30	165	1	1	NA	1	366.857	NA	4.7744	4.01807	NA	NA	NA	11.4896	17.5152	14.7406	NA	NA	NA	42.1504	NA	8.23669	13.5828	3.76952	71.8325	9.19151
GR	1	23509	21873	4	2022	2	27	Dec/2021	NA	5	30	165	1	1	1	1	520.071	NA	4.83	4.73086	NA	7.59097	NA	12.0686	25.1195	24.6039	NA	39.4784	NA	62.7654	NA	8.23669	13.5828	3.76952	71.8325	9.19151
GR	1	23510	21873	4	2022	2	27	Dec/2021	NA	5	30	165	1	1	1	1	331.071	NA	5.03419	4.14562	NA	5.14767	NA	12.8861	16.6668	13.7249	NA	17.0425	NA	42.6623	NA	8.23669	13.5828	3.76952	71.8325	9.19151
GR	1	23511	21873	4	2022	2	27	Dec/2021	NA	5	30	165	9	9	9	9	287.786	NA	4.89938	5.05588	NA	7.38038	NA	11.9481	14.0997	14.5501	NA	21.2397	NA	34.385	NA	8.23669	13.5828	3.76952	71.8325	9.19151
GR	1	23512	21873	4	2022	2	27	Dec/2021	NA	5	30	165	3	3	3	3	427.929	NA	5.21876	4.00364	NA	5.43599	NA	11.0077	22.3326	17.1327	NA	23.2622	NA	47.1051	NA	8.23669	13.5828	3.76952	71.8325	9.19151
GR	1	23513	21873	4	2022	2	27	Dec/2021	NA	5	30	165	1	1	1	1	371.786	NA	5.2855	4.553	NA	5.90015	NA	11.316	19.6507	16.9274	NA	21.9359	NA	42.0713	NA	8.23669	13.5828	3.76952	71.8325	9.19151
GR	1	23514	21873	4	2022	2	27	Dec/2021	NA	5	30	165	1	1	1	1	317.357	NA	5.20167	4.00973	NA	7.74561	NA	12.3289	16.5079	12.7252	NA	24.5813	NA	39.1266	NA	8.23669	13.5828	3.76952	71.8325	9.19151
GR	1	23515	21873	4	2022	2	27	Dec/2021	NA	5	30	165	3	3	3	3	482.143	NA	5.07792	4.23075	NA	6.0665	NA	11.5163	24.4828	20.3983	NA	29.2492	NA	55.5248	NA	8.23669	13.5828	3.76952	71.8325	9.19151
GR	1	23516	21873	4	2022	2	27	Dec/2021	NA	5	30	165	5	5	NA	5	457.929	NA	4.91263	3.94569	NA	NA	NA	11.4051	22.4963	18.0684	NA	NA	NA	52.2271	NA	8.23669	13.5828	3.76952	71.8325	9.19151
GR	1	20291	18621	4	2022	2	27	Dec/2021	NA	5	30	165	3	3	3	3	525	NA	5.20897	4.21428	NA	5.45107	NA	10.9141	27.3471	22.1249	NA	28.6181	NA	57.2992	NA	8.23669	13.5828	3.76952	71.8325	9.19151
GR	1	20292	18621	4	2022	1	15	Feb/2022	NA	5	30	165	1	1	2	1	361.5	NA	4.91762	3.386	NA	6.47358	NA	11.261	17.7772	12.2404	NA	23.402	NA	40.7083	NA	16.6137	22.6527	10.9446	61.0204	16.1391
GR	1	20293	18621	4	2022	1	15	Feb/2022	NA	5	30	165	3	3	7	3	557.357	NA	5.16762	4.46464	NA	6.14947	NA	12.0088	28.8021	24.884	NA	34.2745	NA	66.9319	NA	16.6137	22.6527	10.9446	61.0204	16.1391
GR	1	20294	18621	4	2022	1	15	Feb/2022	NA	5	30	165	6	6	6	6	384	NA	4.30692	4.11238	NA	8.44785	NA	11.6138	16.5386	15.7916	NA	32.4397	NA	44.5972	NA	16.6137	22.6527	10.9446	61.0204	16.1391
GR	1	20295	18621	4	2022	1	15	Feb/2022	NA	5	30	165	1	1	2	1	326.571	NA	5.00471	3.68592	NA	6.5974	NA	11.31	16.3439	12.0372	NA	21.5452	NA	36.9352	NA	16.6137	22.6527	10.9446	61.0204	16.1391
GR	1	20296	18621	4	2022	1	15	Feb/2022	NA	5	30	165	10	10	7	10	354.429	NA	5.26053	4.34674	NA	5.99243	NA	11.4753	18.6448	15.4061	NA	21.2389	NA	40.6716	NA	16.6137	22.6527	10.9446	61.0204	16.1391
GR	1	20297	18621	4	2022	1	15	Feb/2022	NA	5	30	165	3	3	3	3	376.929	NA	5.0036	4.41	NA	5.76552	NA	12.2294	18.86	16.6226	NA	21.7319	NA	46.0962	NA	16.6137	22.6527	10.9446	61.0204	16.1391
GR	1	20298	18621	4	2022	1	15	Feb/2022	NA	5	30	165	6	6	6	6	572.786	NA	5.015	4.09	NA	6.9875	NA	11.68	28.7252	23.4269	NA	40.0234	NA	66.9014	NA	16.6137	22.6527	10.9446	61.0204	16.1391
GR	1	20299	18621	4	2022	2	27	Dec/2021	NA	5	30	165	6	6	6	6	652.5	NA	5.0475	4.08458	NA	6.453	NA	10.865	32.9349	26.6519	NA	42.1058	NA	70.8941	NA	8.23669	13.5828	3.76952	71.8325	9.19151
GR	1	20300	18621	4	2022	1	15	Feb/2022	NA	5	30	165	3	3	7	3	478.071	NA	4.90671	4.66246	NA	5.75868	NA	12.267	23.4576	22.2899	NA	27.5306	NA	58.6451	NA	16.6137	22.6527	10.9446	61.0204	16.1391
GR	1	20301	18621	4	2022	1	15	Feb/2022	NA	5	30	165	6	6	6	6	450	NA	4.56571	3.771	NA	8.193	NA	11.23	20.5457	16.9695	NA	36.8685	NA	50.535	NA	16.6137	22.6527	10.9446	61.0204	16.1391
GR	1	20302	18621	4	2022	1	15	Feb/2022	NA	4	30	135	2	NA	2	2	257.143	NA	5.21923	NA	NA	7.02677	NA	11.0823	13.4209	NA	NA	18.0688	NA	28.4974	NA	14.29	20.1318	8.89824	65.2644	14.311
GR	1	23810	22971	4	2022	1	15	Feb/2022	NA	5	30	165	1	1	6	1	423	NA	4.90068	4.44932	NA	5.57759	NA	12.1027	20.7299	18.8206	NA	23.5932	NA	51.1946	NA	16.6137	22.6527	10.9446	61.0204	16.1391
GR	1	23811	22971	4	2022	1	15	Feb/2022	NA	4	30	135	1	1	6	1	342.857	NA	5.3019	3.72767	NA	5.03767	NA	11.8862	18.178	12.7806	NA	17.272	NA	40.7527	NA	14.29	20.1318	8.89824	65.2644	14.311
GR	1	23812	22971	4	2022	2	27	Dec/2021	NA	5	30	165	1	1	6	1	535.714	NA	4.84586	3.94941	NA	5.31812	NA	11.2548	25.96	21.1576	NA	28.4899	NA	60.2937	NA	8.23669	13.5828	3.76952	71.8325	9.19151
GR	1	23813	22971	4	2022	1	15	Feb/2022	NA	5	30	165	9	9	9	9	498.643	NA	4.98982	4.15569	NA	6.66467	NA	11.7353	24.8814	20.7221	NA	33.2329	NA	58.5171	NA	16.6137	22.6527	10.9446	61.0204	16.1391
GR	1	23814	22971	4	2022	1	15	Feb/2022	NA	5	30	165	3	3	3	3	541.286	NA	5.06279	4.05073	NA	6.75789	NA	11.009	27.4042	21.926	NA	36.5795	NA	59.5904	NA	16.6137	22.6527	10.9446	61.0204	16.1391
GR	1	23815	22971	4	2022	2	27	Dec/2021	NA	5	30	165	1	1	1	1	581.143	NA	5.13455	4.59857	NA	6.259	NA	11.8712	29.839	26.7242	NA	36.3737	NA	68.9887	NA	8.23669	13.5828	3.76952	71.8325	9.19151
GR	1	23816	22971	4	2022	1	15	Feb/2022	NA	5	30	165	3	3	7	3	471.214	NA	5.2484	4.34264	NA	6.05848	NA	12.1934	24.7312	20.4631	NA	28.5484	NA	57.4569	NA	16.6137	22.6527	10.9446	61.0204	16.1391
GR	1	23817	22971	4	2022	1	15	Feb/2022	NA	5	30	165	1	6	1	6	496.5	NA	5.01584	3.9267	NA	6.46736	NA	11.0717	24.9037	19.496	NA	32.1104	NA	54.9712	NA	16.6137	22.6527	10.9446	61.0204	16.1391
GR	1	23818	22971	4	2022	1	15	Feb/2022	NA	5	30	165	1	1	1	1	393	NA	5.2	5.11308	NA	6.04635	NA	12.4304	20.436	20.0944	NA	23.7621	NA	48.8516	NA	16.6137	22.6527	10.9446	61.0204	16.1391
GR	1	23819	22971	4	2022	1	15	Feb/2022	NA	5	30	165	3	3	7	3	429	NA	4.99625	4.06858	NA	5.63872	NA	11.5693	21.4339	17.4542	NA	24.1901	NA	49.6324	NA	16.6137	22.6527	10.9446	61.0204	16.1391
GR	1	23820	22971	4	2022	1	15	Feb/2022	NA	5	30	165	11	11	11	11	395.786	NA	5.16667	4.347	NA	5.452	NA	12.464	20.4489	17.2048	NA	21.5782	NA	49.3307	NA	16.6137	22.6527	10.9446	61.0204	16.1391
GR	1	23821	22971	4	2022	2	27	Dec/2021	NA	5	30	165	5	5	5	NA	502.5	NA	4.99	3.06368	NA	8.26341	NA	NA	25.0747	15.395	NA	41.5236	NA	NA	NA	8.23669	13.5828	3.76952	71.8325	9.19151
GR	1	23822	22971	4	2022	1	15	Feb/2022	NA	5	30	165	3	7	7	7	469.929	NA	5.05375	3.75821	NA	5.68695	NA	11.1605	23.749	17.6609	NA	26.7246	NA	52.4465	NA	16.6137	22.6527	10.9446	61.0204	16.1391
GR	1	23823	22971	4	2022	1	15	Feb/2022	NA	5	30	165	2	2	2	2	409.929	NA	5.7525	4.21363	NA	5.212	NA	12.5169	23.5811	17.2729	NA	21.3655	NA	51.3102	NA	16.6137	22.6527	10.9446	61.0204	16.1391
GR	1	23824	22971	4	2022	1	15	Feb/2022	NA	5	30	165	6	6	6	6	541.071	NA	5.15108	3.93976	NA	5.06222	NA	11.1422	27.871	21.3169	NA	27.3902	NA	60.2871	NA	16.6137	22.6527	10.9446	61.0204	16.1391
GR	1	20545	19738	4	2022	2	27	Dec/2021	NA	5	30	165	NA	NA	NA	NA	473.357	NA	NA	NA	NA	NA	NA	NA	NA	NA	NA	NA	NA	NA	NA	8.23669	13.5828	3.76952	71.8325	9.19151
GR	1	20546	19738	4	2022	2	27	Dec/2021	NA	5	30	165	2	2	2	2	575.786	NA	5.31	4.09744	NA	5.72511	NA	11.9022	30.5742	23.5925	NA	32.9644	NA	68.5313	NA	8.23669	13.5828	3.76952	71.8325	9.19151
GR	1	20547	19738	4	2022	2	27	Dec/2021	NA	5	30	165	3	3	3	3	476.786	NA	5.25154	4.07754	NA	5.64838	NA	10.91	25.0386	19.4411	NA	26.9307	NA	52.0173	NA	8.23669	13.5828	3.76952	71.8325	9.19151
GR	1	20548	19738	4	2022	2	27	Dec/2021	NA	5	30	165	3	3	3	3	403.714	NA	4.98081	4.23405	NA	6.16965	NA	12.0019	20.1082	17.0935	NA	24.9078	NA	48.4534	NA	8.23669	13.5828	3.76952	71.8325	9.19151
GR	1	20549	19738	4	2022	2	27	Dec/2021	NA	5	30	165	1	1	1	1	567.857	NA	5.20969	3.8095	NA	5.64853	NA	11.3681	29.5836	21.6325	NA	32.0756	NA	64.5547	NA	8.23669	13.5828	3.76952	71.8325	9.19151
GR	1	20550	19738	4	2022	2	27	Dec/2021	NA	5	30	165	3	3	3	3	394.071	NA	5.09846	4.56565	NA	6.51479	NA	11.5968	20.0916	17.9919	NA	25.6729	NA	45.6995	NA	8.23669	13.5828	3.76952	71.8325	9.19151
GR	1	20551	19738	4	2022	2	27	Dec/2021	NA	5	30	165	3	3	7	3	698.357	NA	5.21837	4.30698	NA	5.57697	NA	12.5801	36.4429	30.0781	NA	38.9472	NA	87.8538	NA	8.23669	13.5828	3.76952	71.8325	9.19151
GR	1	20552	19738	4	2022	2	27	Dec/2021	NA	5	30	165	1	1	1	1	452.014	NA	5.198	4.41543	NA	5.7978	NA	12.044	23.4957	19.9584	NA	26.2069	NA	54.4406	NA	8.23669	13.5828	3.76952	71.8325	9.19151
GR	1	20553	19738	4	2022	2	27	Dec/2021	NA	5	30	165	1	1	1	1	461.786	NA	5.21471	4.27806	NA	5.83312	NA	11.6867	24.0808	19.7555	NA	26.9365	NA	53.9674	NA	8.23669	13.5828	3.76952	71.8325	9.19151
GR	1	20554	19738	4	2022	2	27	Dec/2021	NA	5	30	165	6	6	6	6	519.857	NA	4.90424	4.28392	NA	7.489	NA	11.2849	25.495	22.2702	NA	38.9321	NA	58.6654	NA	8.23669	13.5828	3.76952	71.8325	9.19151
GR	1	20555	19738	4	2022	2	27	Dec/2021	NA	5	30	165	3	3	3	3	583.929	NA	5.3939	4.35719	NA	6.07998	NA	12.5015	31.4965	25.4429	NA	35.5028	NA	73	NA	8.23669	13.5828	3.76952	71.8325	9.19151
GR	1	20556	19738	4	2022	2	27	Dec/2021	NA	5	30	165	5	5	5	5	359.143	NA	4.86634	4.71439	NA	6.573	NA	12.71	17.4771	16.9314	NA	23.6065	NA	45.6471	NA	8.23669	13.5828	3.76952	71.8325	9.19151
GR	1	20557	19738	4	2022	2	27	Dec/2021	NA	5	30	165	4	4	4	4	573	NA	4.76904	4.19901	NA	7.00709	NA	11.5253	27.3266	24.0603	NA	40.1506	NA	66.0401	NA	8.23669	13.5828	3.76952	71.8325	9.19151
GR	1	20558	19738	4	2022	2	27	Dec/2021	NA	5	30	165	1	1	1	1	266.357	NA	5.02733	4.1381	NA	6.07273	NA	11.568	13.3907	11.0221	NA	16.1752	NA	30.8122	NA	8.23669	13.5828	3.76952	71.8325	9.19151
GR	1	20559	19738	4	2022	2	27	Dec/2021	NA	5	30	165	2	2	2	2	563.571	NA	5.19182	4.56018	NA	5.381	NA	12.2264	29.2596	25.6999	NA	30.3258	NA	68.9043	NA	8.23669	13.5828	3.76952	71.8325	9.19151
GR	1	23653	21920	4	2022	2	27	Dec/2021	NA	5	30	165	1	1	6	1	499.286	NA	4.83407	4.99439	NA	5.80205	NA	11.8912	24.1358	24.9363	NA	28.9688	NA	59.371	NA	8.23669	13.5828	3.76952	71.8325	9.19151
GR	1	23654	21920	4	2022	2	27	Dec/2021	NA	5	30	165	9	9	9	9	386.786	NA	4.96524	3.85048	NA	5.453	NA	11.739	19.2048	14.8931	NA	21.0914	NA	45.405	NA	8.23669	13.5828	3.76952	71.8325	9.19151
GR	1	20560	19738	2	2022	1	14	Mar/2022	NA	5	40	145	5	5	5	5	241	NA	5.3595	3.0379	NA	4.51375	NA	12.0305	12.9164	7.32134	NA	10.8781	NA	28.9935	NA	17.9065	24.2864	11.5371	60.9449	17.1533
GR	1	20561	19738	2	2022	1	14	Mar/2022	NA	5	40	145	5	NA	5	NA	163	NA	4.78182	NA	NA	6.54536	NA	NA	7.79436	NA	NA	10.6689	NA	NA	NA	17.9065	24.2864	11.5371	60.9449	17.1533
GR	1	20562	19738	2	2022	1	14	Mar/2022	NA	5	40	145	5	NA	5	5	131	NA	5.12167	NA	NA	5.47708	NA	11.0983	6.70938	NA	NA	7.17498	NA	14.5388	NA	17.9065	24.2864	11.5371	60.9449	17.1533
GR	1	20563	19738	2	2022	1	14	Mar/2022	NA	4	40	115	5	5	5	5	85	NA	4.84667	4.00567	NA	6.48778	NA	11.7889	4.11967	3.40482	NA	5.51461	NA	10.0206	NA	17.2328	23.7213	10.6419	60.8643	16.6231
GR	1	20564	19738	2	2022	1	14	Mar/2022	NA	5	40	145	1	1	1	1	176	NA	4.97122	3.69741	NA	4.44646	NA	12.1783	8.74935	6.50745	NA	7.82578	NA	21.4338	NA	17.9065	24.2864	11.5371	60.9449	17.1533
GR	1	20565	19738	2	2022	1	14	Mar/2022	NA	5	40	145	5	5	5	5	141	NA	4.91727	3.64936	NA	4.807	NA	10.8864	6.93335	5.1456	NA	6.77787	NA	15.3498	NA	17.9065	24.2864	11.5371	60.9449	17.1533
GR	1	20566	19738	2	2022	2	25	Jan/2022	NA	3	40	85	5	5	5	5	69	NA	4.79667	4.01233	NA	6.95633	NA	11.3667	3.3097	2.76851	NA	4.79987	NA	7.843	NA	4.19605	9.62767	-0.733256	77.41	5.46384
GR	1	20567	19738	2	2022	1	14	Mar/2022	NA	5	40	145	5	NA	5	NA	188	NA	5.45667	NA	NA	4.9056	NA	NA	10.2585	NA	NA	9.22253	NA	NA	NA	17.9065	24.2864	11.5371	60.9449	17.1533
GR	1	20568	19738	2	2022	1	14	Mar/2022	NA	5	40	145	5	5	5	5	263	NA	5.205	3.4615	NA	4.7525	NA	11.55	13.6891	9.10374	NA	12.4991	NA	30.3765	NA	17.9065	24.2864	11.5371	60.9449	17.1533
GR	1	23517	21873	2	2022	2	25	Jan/2022	NA	5	40	145	5	5	5	5	130	NA	4.665	3.9955	NA	6.5275	NA	11.5	6.0645	5.19415	NA	8.48575	NA	14.95	NA	10.0442	15.8953	4.42788	71.0716	10.7373
GR	1	23518	21873	2	2022	1	14	Mar/2022	NA	5	40	145	5	5	5	5	210	NA	4.87143	3.97843	NA	5.07186	NA	12.1357	10.23	8.3547	NA	10.6509	NA	25.485	NA	17.9065	24.2864	11.5371	60.9449	17.1533
GR	1	23519	21873	2	2022	2	25	Jan/2022	NA	4	40	115	5	5	5	5	79	NA	4.50875	4.39462	NA	5.8975	NA	11.7037	3.56191	3.47175	NA	4.65902	NA	9.24596	NA	7.64371	13.413	2.20897	73.2528	8.63762
GR	1	23520	21873	2	2022	1	14	Mar/2022	NA	5	40	145	5	5	5	5	195	NA	5.12538	4.56477	NA	5.57062	NA	12.1508	9.9945	8.9013	NA	10.8627	NA	23.694	NA	17.9065	24.2864	11.5371	60.9449	17.1533
GR	1	23521	21873	2	2022	1	14	Mar/2022	NA	5	40	145	1	1	1	1	188	NA	4.85277	4.259	NA	6.09177	NA	12.5872	9.1232	8.00692	NA	11.4525	NA	23.664	NA	17.9065	24.2864	11.5371	60.9449	17.1533
GR	1	23522	21873	2	2022	1	14	Mar/2022	NA	5	40	145	1	NA	1	NA	190	NA	4.89208	NA	NA	6.04208	NA	NA	9.29496	NA	NA	11.48	NA	NA	NA	17.9065	24.2864	11.5371	60.9449	17.1533
GR	1	23523	21873	2	2022	2	25	Jan/2022	NA	5	40	145	1	6	1	6	359	NA	5.04224	4.1722	NA	5.22504	NA	12.8193	18.1017	14.9782	NA	18.7579	NA	46.0214	NA	10.0442	15.8953	4.42788	71.0716	10.7373
GR	1	23524	21873	2	2022	1	14	Mar/2022	NA	5	40	145	5	5	5	5	208	NA	4.65389	3.31606	NA	4.49633	NA	11.6906	9.68009	6.8974	NA	9.35237	NA	24.3164	NA	17.9065	24.2864	11.5371	60.9449	17.1533
GR	1	23525	21873	2	2022	1	14	Mar/2022	NA	5	40	145	1	6	1	6	307	NA	5.03103	4.65673	NA	4.47346	NA	13.4382	15.4452	14.2962	NA	13.7335	NA	41.2552	NA	17.9065	24.2864	11.5371	60.9449	17.1533
GR	1	23526	21873	2	2022	1	14	Mar/2022	NA	5	40	145	1	6	1	6	294	NA	5.21308	4.7175	NA	4.95515	NA	12.48	15.3264	13.8695	NA	14.5682	NA	36.6912	NA	17.9065	24.2864	11.5371	60.9449	17.1533
GR	1	23527	21873	2	2022	2	25	Jan/2022	NA	5	40	145	9	4	9	4	299	NA	5.18394	4.0424	NA	5.23576	NA	12.168	15.5	12.0868	NA	15.6549	NA	36.3823	NA	10.0442	15.8953	4.42788	71.0716	10.7373
GR	1	23528	21873	2	2022	1	14	Mar/2022	NA	5	40	145	5	5	5	5	232	NA	4.92556	3.83678	NA	4.75622	NA	12.4967	11.4273	8.90132	NA	11.0344	NA	28.9923	NA	17.9065	24.2864	11.5371	60.9449	17.1533
GR	1	23529	21873	2	2022	1	14	Mar/2022	NA	5	40	145	5	NA	5	NA	247	NA	5.096	NA	NA	5.18255	NA	NA	12.5871	NA	NA	12.8009	NA	NA	NA	17.9065	24.2864	11.5371	60.9449	17.1533
GR	1	26175	24969	2	2022	1	14	Mar/2022	NA	5	40	145	9	5	9	9	321	NA	5.06432	3.68865	NA	5.57797	NA	11.4808	16.2565	11.8406	NA	17.9053	NA	36.8534	NA	17.9065	24.2864	11.5371	60.9449	17.1533
GR	1	26176	24969	2	2022	2	25	Jan/2022	NA	5	40	145	1	6	1	6	394	NA	4.9498	4.5635	NA	5.47473	NA	13.295	19.5022	17.9802	NA	21.5705	NA	52.3823	NA	10.0442	15.8953	4.42788	71.0716	10.7373
GR	1	26177	24969	2	2022	1	14	Mar/2022	NA	5	40	145	1	1	1	1	238	NA	4.91467	3.50693	NA	4.54353	NA	12.0253	11.6969	8.3465	NA	10.8136	NA	28.6203	NA	17.9065	24.2864	11.5371	60.9449	17.1533
GR	1	26178	24969	2	2022	1	14	Mar/2022	NA	5	40	145	9	4	9	9	182	NA	5.01512	4.5057	NA	4.65879	NA	11.7086	9.12751	8.20037	NA	8.479	NA	21.3097	NA	17.9065	24.2864	11.5371	60.9449	17.1533
GR	1	26179	24969	2	2022	1	14	Mar/2022	NA	5	40	145	1	1	1	1	202	NA	5.01333	3.7637	NA	4.97211	NA	12.0452	10.1269	7.60268	NA	10.0437	NA	24.3313	NA	17.9065	24.2864	11.5371	60.9449	17.1533
GR	1	26180	24969	2	2022	1	14	Mar/2022	NA	5	40	145	1	1	1	1	293	NA	4.97826	3.54991	NA	4.90483	NA	11.4226	14.5863	10.4012	NA	14.3711	NA	33.4682	NA	17.9065	24.2864	11.5371	60.9449	17.1533
GR	1	26181	24969	2	2022	1	14	Mar/2022	NA	4	40	115	5	NA	5	NA	119	NA	5.21333	NA	NA	5.02033	NA	NA	6.20387	NA	NA	5.9742	NA	NA	NA	17.2328	23.7213	10.6419	60.8643	16.6231
GR	1	26182	24969	2	2022	1	14	Mar/2022	NA	5	40	145	1	1	1	1	263	NA	4.99706	3.88109	NA	5.45203	NA	12.5374	13.1423	10.2073	NA	14.3388	NA	32.9732	NA	17.9065	24.2864	11.5371	60.9449	17.1533
GR	1	26183	24969	2	2022	2	25	Jan/2022	NA	5	40	145	9	9	9	9	334	NA	5.16024	3.65627	NA	4.76354	NA	11.6695	17.2352	12.2119	NA	15.9102	NA	38.9762	NA	10.0442	15.8953	4.42788	71.0716	10.7373
GR	1	26184	24969	2	2022	1	14	Mar/2022	NA	5	40	145	1	1	1	1	273	NA	5.11649	3.54946	NA	4.84857	NA	11.9522	13.968	9.69002	NA	13.2366	NA	32.6294	NA	17.9065	24.2864	11.5371	60.9449	17.1533
GR	1	26185	24969	2	2022	1	14	Mar/2022	NA	5	40	145	5	NA	5	NA	233	NA	4.93182	NA	NA	4.29218	NA	NA	11.4911	NA	NA	10.0008	NA	NA	NA	17.9065	24.2864	11.5371	60.9449	17.1533
GR	1	26186	24969	2	2022	1	14	Mar/2022	NA	5	40	145	9	5	9	9	246	NA	5.12645	4.00546	NA	4.76135	NA	11.559	12.6111	9.85344	NA	11.7129	NA	28.4352	NA	17.9065	24.2864	11.5371	60.9449	17.1533
GR	1	26187	24969	2	2022	1	14	Mar/2022	NA	5	40	145	1	6	1	6	177	NA	5.02565	4.42327	NA	4.96526	NA	13.8736	8.8954	7.82919	NA	8.78851	NA	24.5563	NA	17.9065	24.2864	11.5371	60.9449	17.1533
GR	1	26188	24969	2	2022	1	14	Mar/2022	NA	5	40	145	1	6	1	1	282	NA	5.12789	4.5135	NA	5.00492	NA	12.2792	14.4607	12.7281	NA	14.1139	NA	34.6274	NA	17.9065	24.2864	11.5371	60.9449	17.1533
GR	1	26189	24969	2	2022	1	14	Mar/2022	NA	5	40	145	9	4	9	4	325	NA	5.15762	4.31832	NA	4.92126	NA	12.4695	16.7623	14.0345	NA	15.9941	NA	40.526	NA	17.9065	24.2864	11.5371	60.9449	17.1533
GR	1	26190	24969	2	2022	1	14	Mar/2022	NA	5	40	145	1	1	1	1	277	NA	5.12	4.07649	NA	6.06073	NA	12.2746	14.1824	11.2919	NA	16.7882	NA	34.0007	NA	17.9065	24.2864	11.5371	60.9449	17.1533
GR	1	26191	24969	2	2022	1	14	Mar/2022	NA	4	40	115	10	10	10	10	222	NA	4.92357	3.34321	NA	4.78764	NA	11.7293	10.9303	7.42194	NA	10.6286	NA	26.039	NA	17.2328	23.7213	10.6419	60.8643	16.6231
GR	1	26192	24969	2	2022	2	25	Jan/2022	NA	5	40	145	5	5	5	5	400.6	NA	4.94667	3.6937	NA	5.15688	NA	11.39	19.8163	14.797	NA	20.6585	NA	45.6283	NA	10.0442	15.8953	4.42788	71.0716	10.7373
GR	1	26193	24969	2	2022	1	14	Mar/2022	NA	5	40	145	1	1	1	1	251	NA	4.96724	4.20693	NA	6.478	NA	12.479	12.4678	10.5594	NA	16.2598	NA	31.3222	NA	17.9065	24.2864	11.5371	60.9449	17.1533
GR	1	26194	24969	2	2022	1	14	Mar/2022	NA	4	40	115	1	6	1	6	254	NA	5.12343	3.92212	NA	4.80231	NA	12.4424	13.0135	9.96218	NA	12.1979	NA	31.6037	NA	17.2328	23.7213	10.6419	60.8643	16.6231
GR	1	26195	24969	2	2022	1	14	Mar/2022	NA	5	40	145	1	3	1	3	314	NA	5.02641	3.76534	NA	5.40726	NA	12.265	15.7829	11.8232	NA	16.9788	NA	38.5121	NA	17.9065	24.2864	11.5371	60.9449	17.1533
GR	1	26196	24969	2	2022	1	14	Mar/2022	NA	5	40	145	1	1	1	1	236	NA	5.04419	3.91877	NA	5.473	NA	12.0577	11.9043	9.24831	NA	12.9163	NA	28.4563	NA	17.9065	24.2864	11.5371	60.9449	17.1533
GR	1	26197	24969	2	2022	2	25	Jan/2022	NA	5	40	145	10	10	10	10	343	NA	5.02684	3.76742	NA	4.84592	NA	12.1053	17.2421	12.9223	NA	16.6215	NA	41.5211	NA	10.0442	15.8953	4.42788	71.0716	10.7373
GR	1	26198	24969	2	2022	1	14	Mar/2022	NA	5	40	145	1	1	1	1	299	NA	5.02405	3.47464	NA	4.76852	NA	11.761	15.0219	10.3892	NA	14.2579	NA	35.1652	NA	17.9065	24.2864	11.5371	60.9449	17.1533
GR	1	26199	24969	2	2022	1	14	Mar/2022	NA	4	40	115	1	6	1	6	272	NA	5.10698	3.50833	NA	4.67779	NA	11.707	13.891	9.54267	NA	12.7236	NA	31.8431	NA	17.2328	23.7213	10.6419	60.8643	16.6231
GR	1	26200	24969	2	2022	1	14	Mar/2022	NA	5	40	145	1	6	1	1	164	NA	5.07429	3.52436	NA	5.14124	NA	11.3224	8.32183	5.77996	NA	8.43163	NA	18.5687	NA	17.9065	24.2864	11.5371	60.9449	17.1533
GR	1	26201	24969	2	2022	1	14	Mar/2022	NA	5	40	145	1	1	1	1	288	NA	4.61395	3.57708	NA	5.12908	NA	11.4134	13.2882	10.302	NA	14.7717	NA	32.8707	NA	17.9065	24.2864	11.5371	60.9449	17.1533
GR	1	26202	24969	2	2022	1	14	Mar/2022	NA	4	40	115	1	1	1	1	287	NA	4.94267	3.58609	NA	4.96998	NA	11.5913	14.1855	10.2921	NA	14.2638	NA	33.2671	NA	17.2328	23.7213	10.6419	60.8643	16.6231
GR	1	26203	24969	2	2022	1	14	Mar/2022	NA	4	40	115	1	1	1	1	217	NA	4.91405	3.33392	NA	4.51076	NA	11.293	10.6635	7.2346	NA	9.78834	NA	24.5058	NA	17.2328	23.7213	10.6419	60.8643	16.6231
GR	1	26204	24969	2	2022	1	14	Mar/2022	NA	5	40	145	1	2	1	1	243	NA	4.83086	3.27491	NA	4.88423	NA	11.0309	11.739	7.95804	NA	11.8687	NA	26.805	NA	17.9065	24.2864	11.5371	60.9449	17.1533
GR	1	26205	24969	2	2022	1	14	Mar/2022	NA	5	40	145	1	1	1	1	301	NA	5.08711	3.49511	NA	4.57182	NA	11.765	15.3122	10.5203	NA	13.7612	NA	35.4126	NA	17.9065	24.2864	11.5371	60.9449	17.1533
GR	1	26206	24969	2	2022	2	25	Jan/2022	NA	5	40	145	1	1	1	1	372	NA	4.98062	4.03931	NA	5.18762	NA	12.5012	18.5279	15.0262	NA	19.298	NA	46.5046	NA	10.0442	15.8953	4.42788	71.0716	10.7373
GR	1	26207	24969	2	2022	1	14	Mar/2022	NA	5	40	145	9	4	9	4	262	NA	5.20576	4.47312	NA	4.98282	NA	11.9944	13.6391	11.7196	NA	13.055	NA	31.4253	NA	17.9065	24.2864	11.5371	60.9449	17.1533
GR	1	26208	24969	2	2022	1	14	Mar/2022	NA	5	40	145	9	4	9	9	272	NA	4.89676	3.9135	NA	5.64935	NA	11.3065	13.3192	10.6447	NA	15.3662	NA	30.7536	NA	17.9065	24.2864	11.5371	60.9449	17.1533
GR	1	26209	24969	2	2022	1	14	Mar/2022	NA	5	40	145	1	1	1	1	326	NA	5.08659	4.14134	NA	5.32027	NA	12.3432	16.5823	13.5008	NA	17.3441	NA	40.2387	NA	17.9065	24.2864	11.5371	60.9449	17.1533
GR	1	26210	24969	2	2022	2	25	Jan/2022	NA	5	40	145	1	1	1	1	372	NA	4.94091	4.08418	NA	5.45295	NA	11.9059	18.3802	15.1932	NA	20.285	NA	44.29	NA	10.0442	15.8953	4.42788	71.0716	10.7373
GR	1	26211	24969	2	2022	1	14	Mar/2022	NA	5	40	115	1	6	1	1	310	NA	5.00786	3.90776	NA	4.88814	NA	11.6417	15.5244	12.1141	NA	15.1532	NA	36.0892	NA	17.2328	23.7213	10.6419	60.8643	16.6231
GR	1	26212	24969	2	2022	1	14	Mar/2022	NA	5	40	145	1	6	1	6	251	NA	4.99094	3.98353	NA	4.51619	NA	12.6553	12.5273	9.99865	NA	11.3356	NA	31.7647	NA	17.9065	24.2864	11.5371	60.9449	17.1533
GR	1	26213	24969	2	2022	1	14	Mar/2022	NA	5	40	145	1	6	1	1	152	NA	4.99222	4.128	NA	4.82778	NA	11.925	7.58818	6.27456	NA	7.33822	NA	18.126	NA	17.9065	24.2864	11.5371	60.9449	17.1533
GR	1	26214	24969	2	2022	1	14	Mar/2022	NA	5	40	145	1	6	1	1	227	NA	4.87091	4.18011	NA	4.71	NA	12.5744	11.057	9.48886	NA	10.6917	NA	28.5438	NA	17.9065	24.2864	11.5371	60.9449	17.1533
GR	1	26215	24969	2	2022	1	14	Mar/2022	NA	5	40	145	1	1	1	1	144	NA	5.13941	4.17641	NA	5.12982	NA	12.11	7.40075	6.01403	NA	7.38695	NA	17.4384	NA	17.9065	24.2864	11.5371	60.9449	17.1533
GR	1	26216	24969	2	2022	1	14	Mar/2022	NA	5	40	145	1	1	1	1	333	NA	5.12348	3.8307	NA	5.03935	NA	11.8948	17.0612	12.7562	NA	16.781	NA	39.6096	NA	17.9065	24.2864	11.5371	60.9449	17.1533
GR	1	26217	24969	2	2022	1	14	Mar/2022	NA	5	40	145	9	9	9	9	234	NA	4.78897	3.07628	NA	4.92469	NA	11.22	11.2062	7.19849	NA	11.5238	NA	26.2548	NA	17.9065	24.2864	11.5371	60.9449	17.1533
GR	1	26218	24969	2	2022	2	25	Jan/2022	NA	5	40	145	1	6	1	6	432	NA	4.94055	4.11859	NA	4.78324	NA	13.145	21.3432	17.7923	NA	20.6636	NA	56.7864	NA	10.0442	15.8953	4.42788	71.0716	10.7373
GR	1	26219	24969	2	2022	1	14	Mar/2022	NA	5	40	145	1	1	1	1	326	NA	4.77359	3.44395	NA	4.89931	NA	11.3936	15.5619	11.2273	NA	15.9717	NA	37.1431	NA	17.9065	24.2864	11.5371	60.9449	17.1533
GR	1	26220	24969	2	2022	1	14	Mar/2022	NA	5	40	145	1	1	1	1	191	NA	4.662	3.97902	NA	5.9488	NA	12.1604	8.90442	7.59993	NA	11.3622	NA	23.2264	NA	17.9065	24.2864	11.5371	60.9449	17.1533
GR	1	26221	24969	2	2022	1	14	Mar/2022	NA	5	40	145	1	1	1	1	233	NA	5.0025	3.7275	NA	4.84375	NA	11.915	11.6558	8.68508	NA	11.2859	NA	27.7619	NA	17.9065	24.2864	11.5371	60.9449	17.1533
GR	1	26222	24969	2	2022	2	25	Jan/2022	NA	5	40	145	1	6	1	6	335	NA	5.00977	4.14122	NA	4.92312	NA	13.3622	16.7827	13.8731	NA	16.4924	NA	44.7634	NA	10.0442	15.8953	4.42788	71.0716	10.7373
GR	1	26223	24969	2	2022	2	25	Jan/2022	NA	5	40	145	1	3	1	3	345	NA	5.33461	3.62186	NA	4.82209	NA	12.2017	18.4044	12.4954	NA	16.6362	NA	42.0958	NA	10.0442	15.8953	4.42788	71.0716	10.7373
GR	1	20303	18621	2	2022	1	14	Mar/2022	NA	5	40	145	1	1	1	1	259	NA	5.20333	4.09167	NA	4.91967	NA	13.1767	13.4766	10.5974	NA	12.7419	NA	34.1276	NA	17.9065	24.2864	11.5371	60.9449	17.1533
GR	1	20304	18621	2	2022	1	14	Mar/2022	NA	5	40	145	1	1	1	1	307	NA	4.96081	4.35768	NA	5.89795	NA	12.2654	15.2297	13.3781	NA	18.1067	NA	37.6548	NA	17.9065	24.2864	11.5371	60.9449	17.1533
GR	1	20305	18621	2	2022	1	14	Mar/2022	NA	5	40	145	1	1	1	3	267	NA	4.99091	3.54942	NA	4.92836	NA	12.7469	13.3257	9.47696	NA	13.1587	NA	34.0342	NA	17.9065	24.2864	11.5371	60.9449	17.1533
GR	1	20306	18621	2	2022	1	14	Mar/2022	NA	5	40	145	1	1	1	1	228	NA	5.0016	3.62124	NA	4.68592	NA	12.1052	11.4036	8.25643	NA	10.6839	NA	27.5999	NA	17.9065	24.2864	11.5371	60.9449	17.1533
GR	1	20307	18621	2	2022	1	14	Mar/2022	NA	5	40	145	1	1	1	1	329	NA	5.07429	4.36752	NA	6.15105	NA	12.6488	16.6944	14.3692	NA	20.2369	NA	41.6146	NA	17.9065	24.2864	11.5371	60.9449	17.1533
GR	1	20308	18621	2	2022	2	25	Jan/2022	NA	5	40	145	1	6	1	6	387	NA	5.13389	4.23071	NA	4.99039	NA	13.0986	19.8681	16.3729	NA	19.3128	NA	50.6915	NA	10.0442	15.8953	4.42788	71.0716	10.7373
GR	1	20309	18621	2	2022	1	14	Mar/2022	NA	5	40	145	9	NA	9	4	332	NA	5.22432	NA	NA	4.10384	NA	10.4084	17.3447	NA	NA	13.6248	NA	34.556	NA	17.9065	24.2864	11.5371	60.9449	17.1533
GR	1	20310	18621	2	2022	2	25	Jan/2022	NA	5	40	145	1	6	1	6	458	NA	5.00939	4.2197	NA	5.58151	NA	11.7668	22.943	19.3262	NA	25.5633	NA	53.8919	NA	10.0442	15.8953	4.42788	71.0716	10.7373
GR	1	20311	18621	2	2022	1	14	Mar/2022	NA	5	40	145	1	6	1	6	325	NA	5.03537	4.05092	NA	5.0348	NA	11.9979	16.3649	13.1655	NA	16.3631	NA	38.9932	NA	17.9065	24.2864	11.5371	60.9449	17.1533
GR	1	20312	18621	2	2022	1	14	Mar/2022	NA	5	40	145	1	6	1	1	215	NA	5.14357	4.4242	NA	5.10364	NA	12.0721	11.0587	9.51204	NA	10.9728	NA	25.9551	NA	17.9065	24.2864	11.5371	60.9449	17.1533
GR	1	20313	18621	2	2022	1	14	Mar/2022	NA	5	40	145	1	1	1	1	301	NA	5.06119	3.83395	NA	5.1259	NA	11.9879	15.2342	11.5402	NA	15.429	NA	36.0834	NA	17.9065	24.2864	11.5371	60.9449	17.1533
GR	1	20314	18621	2	2022	2	25	Jan/2022	NA	5	40	145	1	1	1	1	399	NA	5.0464	4.13716	NA	5.32396	NA	12.156	20.1351	16.5073	NA	21.2426	NA	48.5024	NA	10.0442	15.8953	4.42788	71.0716	10.7373
GR	1	20315	18621	2	2022	2	25	Jan/2022	NA	5	40	145	9	9	9	9	409	NA	5.08608	3.72767	NA	5.02141	NA	12.0724	20.8021	15.2462	NA	20.5376	NA	49.3759	NA	10.0442	15.8953	4.42788	71.0716	10.7373
GR	1	23185	20987	2	2022	1	14	Mar/2022	NA	5	40	145	1	1	1	1	327	NA	4.98643	3.26402	NA	5.281	NA	11.3612	16.3056	10.6734	NA	17.2689	NA	37.1511	NA	17.9065	24.2864	11.5371	60.9449	17.1533
GR	1	23186	20987	2	2022	1	14	Mar/2022	NA	5	40	145	1	1	1	1	297	NA	5.10952	3.34362	NA	4.45752	NA	12.0805	15.1753	9.93055	NA	13.2388	NA	35.879	NA	17.9065	24.2864	11.5371	60.9449	17.1533
GR	1	23187	20987	2	2022	2	25	Jan/2022	NA	5	40	145	1	3	1	3	432	NA	5.09107	4.48526	NA	5.41927	NA	13.5124	21.9934	19.3763	NA	23.4112	NA	58.3735	NA	10.0442	15.8953	4.42788	71.0716	10.7373
GR	1	23188	20987	2	2022	1	14	Mar/2022	NA	5	40	145	9	9	9	9	312	NA	4.98842	4.12189	NA	5.559	NA	11.88	15.5639	12.8603	NA	17.3441	NA	37.0656	NA	17.9065	24.2864	11.5371	60.9449	17.1533
GR	1	23189	20987	2	2022	2	25	Jan/2022	NA	5	40	145	1	1	1	1	394	NA	4.84926	3.57215	NA	5.14133	NA	11.5011	19.1061	14.0743	NA	20.2569	NA	45.3144	NA	10.0442	15.8953	4.42788	71.0716	10.7373
GR	1	20771	20107	2	2022	2	25	Jan/2022	NA	5	40	145	5	5	5	5	138	NA	5.07818	3.97018	NA	5.90573	NA	12.0245	7.00789	5.47885	NA	8.1499	NA	16.5939	NA	10.0442	15.8953	4.42788	71.0716	10.7373
GR	1	20772	20107	2	2022	1	14	Mar/2022	NA	5	40	145	9	9	9	9	306	NA	4.97865	3.98838	NA	5.33716	NA	12.2392	15.2347	12.2044	NA	16.3317	NA	37.4519	NA	17.9065	24.2864	11.5371	60.9449	17.1533
GR	1	20773	20107	2	2022	1	14	Mar/2022	NA	5	40	145	9	9	9	9	233	NA	5.13	3.57811	NA	5.73346	NA	12.1157	11.9529	8.33699	NA	13.359	NA	28.2296	NA	17.9065	24.2864	11.5371	60.9449	17.1533
GR	1	20774	20107	2	2022	1	14	Mar/2022	NA	5	40	145	9	9	9	4	266	NA	5.00259	3.72793	NA	4.742	NA	12.7831	13.3069	9.91628	NA	12.6137	NA	34.0031	NA	17.9065	24.2864	11.5371	60.9449	17.1533
GR	1	20775	20107	2	2022	2	25	Jan/2022	NA	5	40	145	1	4	1	4	401	NA	5.12964	4.593	NA	4.87418	NA	13.0771	20.5699	18.4179	NA	19.5455	NA	52.4393	NA	10.0442	15.8953	4.42788	71.0716	10.7373
GR	1	20776	20107	2	2022	2	25	Jan/2022	NA	5	40	145	1	1	1	1	311	NA	5.05657	3.86497	NA	4.66631	NA	12.4597	15.7259	12.0201	NA	14.5122	NA	38.7497	NA	10.0442	15.8953	4.42788	71.0716	10.7373
GR	1	20777	20107	2	2022	1	14	Mar/2022	NA	5	40	145	5	5	5	5	260	NA	5.20524	3.65714	NA	5.15481	NA	12.2105	13.5336	9.50857	NA	13.4025	NA	31.7472	NA	17.9065	24.2864	11.5371	60.9449	17.1533
GR	1	20778	20107	2	2022	1	14	Mar/2022	NA	5	40	145	1	10	1	10	282	NA	5.25971	3.98575	NA	5.18165	NA	12.5914	14.8324	11.2398	NA	14.6122	NA	35.5078	NA	17.9065	24.2864	11.5371	60.9449	17.1533
GR	1	20779	20107	2	2022	1	14	Mar/2022	NA	5	40	145	2	2	2	2	279	NA	5.205	3.8313	NA	4.3737	NA	12.551	14.5219	10.6893	NA	12.2026	NA	35.0173	NA	17.9065	24.2864	11.5371	60.9449	17.1533
GR	1	20780	20107	2	2022	2	25	Jan/2022	NA	5	40	145	1	5	1	1	392	NA	5.26617	4.62955	NA	5.18626	NA	12.5911	20.6434	18.1478	NA	20.3301	NA	49.357	NA	10.0442	15.8953	4.42788	71.0716	10.7373
GR	1	20781	20107	2	2022	1	14	Mar/2022	NA	5	40	145	2	2	2	2	325	NA	5.058	4.3136	NA	5.2098	NA	13.302	16.4385	14.0192	NA	16.9319	NA	43.2315	NA	17.9065	24.2864	11.5371	60.9449	17.1533
GR	1	20782	20107	2	2022	2	25	Jan/2022	NA	5	40	145	1	1	1	1	372	NA	5.205	4.23096	NA	5.22893	NA	13.1472	19.3626	15.7392	NA	19.4516	NA	48.9075	NA	10.0442	15.8953	4.42788	71.0716	10.7373
GR	1	23655	21920	2	2022	1	14	Mar/2022	NA	5	40	145	1	1	1	1	315	NA	5.22286	4.21086	NA	5.04186	NA	12.9679	16.452	13.2642	NA	15.8819	NA	40.8488	NA	17.9065	24.2864	11.5371	60.9449	17.1533
GR	1	23656	21920	2	2022	1	14	Mar/2022	NA	5	40	145	1	1	1	1	293	NA	5.09543	4.4732	NA	5.31777	NA	13.0974	14.9296	13.1065	NA	15.5811	NA	38.3755	NA	17.9065	24.2864	11.5371	60.9449	17.1533
GR	1	23657	21920	2	2022	2	25	Jan/2022	NA	5	40	145	5	5	5	5	358	NA	5.20862	4.09624	NA	5.28055	NA	12.919	18.6469	14.6645	NA	18.9044	NA	46.2499	NA	10.0442	15.8953	4.42788	71.0716	10.7373
GR	1	23658	21920	2	2022	1	14	Mar/2022	NA	5	40	145	5	NA	5	NA	146	NA	4.87	NA	NA	5.666	NA	NA	7.1102	NA	NA	8.27236	NA	NA	NA	17.9065	24.2864	11.5371	60.9449	17.1533
GR	1	23659	21920	2	2022	1	14	Mar/2022	NA	4	40	115	1	6	1	6	85	NA	4.5568	4.33467	NA	6.08244	NA	11.216	3.87328	3.68447	NA	5.17007	NA	9.5336	NA	17.2328	23.7213	10.6419	60.8643	16.6231
GR	1	23660	21920	2	2022	1	14	Mar/2022	NA	5	40	145	5	5	5	5	161	NA	5.05778	3.74419	NA	5.58856	NA	11.7644	8.14302	6.02814	NA	8.99757	NA	18.9408	NA	17.9065	24.2864	11.5371	60.9449	17.1533
GR	1	23661	21920	2	2022	1	14	Mar/2022	NA	5	40	145	5	5	5	NA	132	NA	4.92	3.65	NA	5.80729	NA	NA	6.4944	4.818	NA	7.66562	NA	NA	NA	17.9065	24.2864	11.5371	60.9449	17.1533
GR	1	23662	21920	2	2022	1	14	Mar/2022	NA	4	40	115	5	5	5	5	78.5	NA	4.69353	3.89335	NA	5.97682	NA	11.4306	3.68442	3.05628	NA	4.69181	NA	8.97301	NA	17.2328	23.7213	10.6419	60.8643	16.6231
GR	1	23663	21920	2	2022	1	14	Mar/2022	NA	5	40	145	5	5	5	5	218	NA	4.93938	3.66944	NA	4.90787	NA	11.5431	10.7678	7.99937	NA	10.6992	NA	25.164	NA	17.9065	24.2864	11.5371	60.9449	17.1533
GR	1	23664	21920	2	2022	1	14	Mar/2022	NA	5	40	145	5	5	5	5	257	NA	4.69073	4.17973	NA	4.94502	NA	10.9973	12.0552	10.7419	NA	12.7087	NA	28.2631	NA	17.9065	24.2864	11.5371	60.9449	17.1533
GR	1	23665	21920	2	2022	1	14	Mar/2022	NA	5	40	145	5	NA	5	NA	130	NA	5.26947	NA	NA	5.68153	NA	NA	6.85032	NA	NA	7.38598	NA	NA	NA	17.9065	24.2864	11.5371	60.9449	17.1533
GR	1	23666	21920	2	2022	1	14	Mar/2022	NA	5	40	145	5	5	5	5	195	NA	5.02857	3.97257	NA	5.454	NA	12.06	9.80571	7.74651	NA	10.6353	NA	23.517	NA	17.9065	24.2864	11.5371	60.9449	17.1533
GR	1	23667	21920	2	2022	1	14	Mar/2022	NA	5	40	145	10	10	10	10	174	NA	4.65167	5.36843	NA	8.63337	NA	12.0043	8.0939	9.34107	NA	15.0221	NA	20.8875	NA	17.9065	24.2864	11.5371	60.9449	17.1533
GR	1	23668	21920	2	2022	2	25	Jan/2022	NA	5	40	145	9	9	9	9	99.6	NA	4.67638	4.25034	NA	6.15986	NA	11.7466	4.65767	4.23334	NA	6.13522	NA	11.6996	NA	10.0442	15.8953	4.42788	71.0716	10.7373
GR	1	23669	21920	2	2022	1	14	Mar/2022	NA	5	40	145	5	5	5	5	162	NA	4.994	4.05528	NA	5.22696	NA	11.5188	8.09028	6.56955	NA	8.46768	NA	18.6605	NA	17.9065	24.2864	11.5371	60.9449	17.1533
GR	1	23670	21920	2	2022	1	14	Mar/2022	NA	5	40	145	1	1	1	1	194	NA	4.91783	4.37304	NA	6.1317	NA	11.8826	9.54058	8.4837	NA	11.8955	NA	23.0523	NA	17.9065	24.2864	11.5371	60.9449	17.1533
GR	1	23671	21920	2	2022	1	14	Mar/2022	NA	5	40	145	5	5	5	5	190	NA	4.94765	3.35529	NA	4.33876	NA	10.9029	9.40053	6.37506	NA	8.24365	NA	20.7156	NA	17.9065	24.2864	11.5371	60.9449	17.1533
GR	1	23672	21920	2	2022	2	25	Jan/2022	NA	5	40	145	1	3	1	3	393.5	NA	5.04105	4.53507	NA	5.74554	NA	13.3644	19.8365	17.8455	NA	22.6087	NA	52.5889	NA	10.0442	15.8953	4.42788	71.0716	10.7373
GR	1	23673	21920	2	2022	1	14	Mar/2022	NA	5	40	145	1	1	1	1	196	NA	4.93857	4.15876	NA	5.84429	NA	11.6422	9.6796	8.15116	NA	11.4548	NA	22.8188	NA	17.9065	24.2864	11.5371	60.9449	17.1533
GR	1	23674	21920	2	2022	1	14	Mar/2022	NA	5	40	145	9	9	9	9	271	NA	4.51955	4.07857	NA	6.01842	NA	11.7893	12.248	11.0529	NA	16.3099	NA	31.9489	NA	17.9065	24.2864	11.5371	60.9449	17.1533
GR	1	23675	21920	2	2022	1	14	Mar/2022	NA	4	40	115	1	1	1	1	279	NA	5.07846	3.84215	NA	4.84808	NA	12.4069	14.1689	10.7196	NA	13.5261	NA	34.6153	NA	17.2328	23.7213	10.6419	60.8643	16.6231
GR	1	23676	21920	2	2022	1	14	Mar/2022	NA	5	40	145	5	NA	5	NA	255.2	NA	5.2744	NA	NA	5.36572	NA	NA	13.4603	NA	NA	13.6933	NA	NA	NA	17.9065	24.2864	11.5371	60.9449	17.1533
GR	1	13346	12135	2	2022	1	14	Mar/2022	NA	5	40	145	5	5	5	5	194.2	NA	4.86111	4.43922	NA	6.04	NA	12.5144	9.44028	8.62097	NA	11.7297	NA	24.3031	NA	17.9065	24.2864	11.5371	60.9449	17.1533
GR	1	13347	12135	2	2022	1	14	Mar/2022	NA	5	40	145	5	NA	5	NA	220.5	NA	5.09769	NA	NA	5.27692	NA	NA	11.2404	NA	NA	11.6356	NA	NA	NA	17.9065	24.2864	11.5371	60.9449	17.1533
GR	1	23342	21037	2	2022	1	14	Mar/2022	NA	5	40	145	5	NA	5	NA	248.5	NA	4.97962	NA	NA	4.93533	NA	NA	12.3743	NA	NA	12.2643	NA	NA	NA	17.9065	24.2864	11.5371	60.9449	17.1533
GR	1	23343	21037	2	2022	1	14	Mar/2022	NA	5	40	145	5	NA	5	NA	340	NA	5.35182	NA	NA	5.50967	NA	NA	18.1962	NA	NA	18.7329	NA	NA	NA	17.9065	24.2864	11.5371	60.9449	17.1533
GR	1	23344	21037	2	2022	1	14	Mar/2022	NA	5	40	145	1	6	1	6	232	NA	4.75898	3.87229	NA	5.1191	NA	12.4977	11.0408	8.98371	NA	11.8763	NA	28.9948	NA	17.9065	24.2864	11.5371	60.9449	17.1533
GR	1	23345	21037	2	2022	1	14	Mar/2022	NA	5	40	145	9	4	9	4	185	NA	5.05037	5.53764	NA	5.83811	NA	12.9355	9.34319	10.2446	NA	10.8005	NA	23.9306	NA	17.9065	24.2864	11.5371	60.9449	17.1533
GR	1	23346	21037	2	2022	2	25	Jan/2022	NA	3	40	85	1	1	1	1	151	NA	4.98704	3.73007	NA	5.02793	NA	12.3067	7.53043	5.63241	NA	7.59217	NA	18.5831	NA	4.19605	9.62767	-0.733256	77.41	5.46384
GR	1	23347	21037	2	2022	1	14	Mar/2022	NA	4	40	115	2	2	2	2	167	NA	4.70765	4.49071	NA	5.84253	NA	12.3035	7.86177	7.49948	NA	9.75702	NA	20.5469	NA	17.2328	23.7213	10.6419	60.8643	16.6231
GR	1	23348	21037	2	2022	1	14	Mar/2022	NA	5	40	115	1	1	1	1	164	NA	5.09048	4.14152	NA	5.22262	NA	12.7086	8.34838	6.7921	NA	8.5651	NA	20.8421	NA	17.2328	23.7213	10.6419	60.8643	16.6231
GR	1	23349	21037	2	2022	1	14	Mar/2022	NA	4	40	115	1	1	1	1	242	NA	4.88029	3.88488	NA	5.30806	NA	12.1921	11.8103	9.40142	NA	12.8455	NA	29.5048	NA	17.2328	23.7213	10.6419	60.8643	16.6231
GR	1	23350	21037	2	2022	1	14	Mar/2022	NA	5	40	145	5	5	5	5	325	NA	5.10615	3.92657	NA	4.92182	NA	11.7771	16.595	12.7614	NA	15.9959	NA	38.2755	NA	17.9065	24.2864	11.5371	60.9449	17.1533
GR	1	23351	21037	2	2022	1	14	Mar/2022	NA	5	40	145	5	5	5	5	264	NA	4.92264	3.94698	NA	6.07053	NA	11.6117	12.9958	10.42	NA	16.0262	NA	30.6549	NA	17.9065	24.2864	11.5371	60.9449	17.1533
GR	1	23352	21037	2	2022	1	14	Mar/2022	NA	5	40	145	9	4	9	4	209.6	NA	4.7447	4.96736	NA	6.11083	NA	12.6728	9.94488	10.4116	NA	12.8083	NA	26.5623	NA	17.9065	24.2864	11.5371	60.9449	17.1533
GR	1	23353	21037	2	2022	1	14	Mar/2022	NA	5	40	145	5	5	5	5	231.6	NA	5.08769	3.53523	NA	5.27977	NA	11.3185	11.7831	8.18759	NA	12.2279	NA	26.2136	NA	17.9065	24.2864	11.5371	60.9449	17.1533
GR	1	23354	21037	2	2022	1	14	Mar/2022	NA	5	40	145	9	4	9	4	182.5	NA	4.82109	4.02502	NA	6.50487	NA	11.5807	8.79848	7.34566	NA	11.8714	NA	21.1347	NA	17.9065	24.2864	11.5371	60.9449	17.1533
GR	1	23355	21037	2	2022	1	14	Mar/2022	NA	5	40	145	5	5	5	5	253.2	NA	5.2964	3.71056	NA	5.29628	NA	11.5632	13.4105	9.39514	NA	13.4102	NA	29.278	NA	17.9065	24.2864	11.5371	60.9449	17.1533
GR	1	23356	21037	2	2022	2	25	Jan/2022	NA	5	40	145	5	NA	5	NA	427.5	NA	5.12712	NA	NA	4.71852	NA	NA	21.9185	NA	NA	20.1717	NA	NA	NA	10.0442	15.8953	4.42788	71.0716	10.7373
GR	1	23357	21037	2	2022	1	14	Mar/2022	NA	5	40	145	1	1	1	3	286	NA	5.05244	3.49544	NA	5.38293	NA	12.4568	14.45	9.99696	NA	15.3952	NA	35.6264	NA	17.9065	24.2864	11.5371	60.9449	17.1533
GR	1	23358	21037	2	2022	1	14	Mar/2022	NA	5	40	145	NA	NA	NA	NA	208.8	NA	NA	NA	NA	NA	NA	NA	NA	NA	NA	NA	NA	NA	NA	17.9065	24.2864	11.5371	60.9449	17.1533
GR	1	23359	21037	2	2022	1	14	Mar/2022	NA	5	40	145	9	9	9	9	337	NA	4.9885	4.42645	NA	6.42628	NA	12.1133	16.8112	14.9171	NA	21.6565	NA	40.8217	NA	17.9065	24.2864	11.5371	60.9449	17.1533
GR	1	18330	16672	2	2022	1	14	Mar/2022	NA	5	40	145	5	NA	5	NA	233	NA	4.57073	NA	NA	5.33807	NA	NA	10.6498	NA	NA	12.4377	NA	NA	NA	17.9065	24.2864	11.5371	60.9449	17.1533
GR	1	20316	18621	2	2022	1	14	Mar/2022	NA	5	40	145	1	6	1	6	300.2	NA	5.10192	4.33622	NA	5.48609	NA	13.4198	15.316	13.0173	NA	16.4692	NA	40.2863	NA	17.9065	24.2864	11.5371	60.9449	17.1533
GR	1	20317	18621	2	2022	1	14	Mar/2022	NA	5	40	145	5	5	5	5	284	NA	4.93793	3.33772	NA	5.12948	NA	11.2179	14.0237	9.47914	NA	14.5677	NA	31.8589	NA	17.9065	24.2864	11.5371	60.9449	17.1533
GR	1	20318	18621	2	2022	1	14	Mar/2022	NA	5	40	145	1	1	1	6	251	NA	4.69323	3.72042	NA	4.77216	NA	13.3113	11.78	9.33825	NA	11.9781	NA	33.4112	NA	17.9065	24.2864	11.5371	60.9449	17.1533
GR	1	20319	18621	2	2022	1	14	Mar/2022	NA	5	40	145	5	NA	5	NA	289	NA	4.92032	NA	NA	4.84281	NA	NA	14.2197	NA	NA	13.9957	NA	NA	NA	17.9065	24.2864	11.5371	60.9449	17.1533
GR	1	20320	18621	2	2022	1	14	Mar/2022	NA	5	40	145	1	1	1	1	263	NA	4.75962	3.71822	NA	5.10729	NA	12.0332	12.5178	9.77893	NA	13.4322	NA	31.6474	NA	17.9065	24.2864	11.5371	60.9449	17.1533
GR	1	20321	18621	2	2022	1	14	Mar/2022	NA	5	40	145	1	6	1	NA	296.5	NA	5.11785	3.54025	NA	5.12	NA	NA	15.1744	10.4968	NA	15.1808	NA	NA	NA	17.9065	24.2864	11.5371	60.9449	17.1533
GR	1	20322	18621	2	2022	1	14	Mar/2022	NA	5	40	145	5	5	5	5	167	NA	4.795	3.71387	NA	6.1085	NA	11.6837	8.00765	6.20217	NA	10.2012	NA	19.5119	NA	17.9065	24.2864	11.5371	60.9449	17.1533
GR	1	20323	18621	2	2022	1	14	Mar/2022	NA	5	40	145	1	NA	1	NA	306	NA	4.88974	NA	NA	5.63862	NA	NA	14.9626	NA	NA	17.2542	NA	NA	NA	17.9065	24.2864	11.5371	60.9449	17.1533
GR	1	20324	18621	2	2022	1	14	Mar/2022	NA	5	40	145	1	6	1	6	281	NA	5.09022	4.05771	NA	4.76927	NA	13.6124	14.3035	11.4022	NA	13.4016	NA	38.2507	NA	17.9065	24.2864	11.5371	60.9449	17.1533
GR	1	23190	20987	2	2022	1	14	Mar/2022	NA	5	40	145	9	9	9	9	286.5	NA	4.80464	3.65394	NA	5.33649	NA	12.0662	13.7653	10.4685	NA	15.2891	NA	34.5698	NA	17.9065	24.2864	11.5371	60.9449	17.1533
GR	1	23191	20987	2	2022	1	14	Mar/2022	NA	5	40	145	5	NA	5	NA	287.5	NA	5.108	NA	NA	5.02316	NA	NA	14.6855	NA	NA	14.4416	NA	NA	NA	17.9065	24.2864	11.5371	60.9449	17.1533
GR	1	23192	20987	2	2022	1	14	Mar/2022	NA	5	40	145	5	5	5	NA	280	NA	4.62852	3.94841	NA	4.33567	NA	11.9	12.9599	11.0555	NA	12.1399	NA	33.32	NA	17.9065	24.2864	11.5371	60.9449	17.1533
GR	1	23193	20987	2	2022	1	14	Mar/2022	NA	5	40	145	9	4	9	4	321.9	NA	4.98897	3.63067	NA	4.85262	NA	11.9667	16.0595	11.6871	NA	15.6206	NA	38.5207	NA	17.9065	24.2864	11.5371	60.9449	17.1533
GR	1	23194	20987	2	2022	1	14	Mar/2022	NA	5	40	145	1	6	1	6	295	NA	5.28605	4.42619	NA	5.26792	NA	12.6786	15.5939	13.0573	NA	15.5404	NA	37.4018	NA	17.9065	24.2864	11.5371	60.9449	17.1533
GR	1	23195	20987	2	2022	1	14	Mar/2022	NA	5	40	145	1	1	1	1	299.6	NA	4.57529	3.95102	NA	5.05267	NA	12.2587	13.7076	11.8373	NA	15.1378	NA	36.7272	NA	17.9065	24.2864	11.5371	60.9449	17.1533
GR	1	26224	24969	2	2022	1	14	Mar/2022	NA	5	40	145	1	1	1	1	298.3	NA	5.11525	4.12154	NA	5.37879	NA	12.596	15.2588	12.2945	NA	16.0449	NA	37.5739	NA	17.9065	24.2864	11.5371	60.9449	17.1533
GR	1	26225	24969	2	2022	1	14	Mar/2022	NA	5	40	145	5	5	5	5	321	NA	4.96875	4.802	NA	6.32838	NA	12.5956	15.9497	15.4144	NA	20.3141	NA	40.432	NA	17.9065	24.2864	11.5371	60.9449	17.1533
GR	1	26226	24969	2	2022	1	14	Mar/2022	NA	5	40	145	1	1	1	1	289	NA	4.76244	4.44356	NA	5.95307	NA	12.5227	13.7634	12.8419	NA	17.2044	NA	36.1906	NA	17.9065	24.2864	11.5371	60.9449	17.1533
GR	1	26227	24969	2	2022	1	14	Mar/2022	NA	5	40	145	1	6	1	6	251	NA	4.95219	3.37063	NA	4.45162	NA	11.4163	12.43	8.46029	NA	11.1736	NA	28.655	NA	17.9065	24.2864	11.5371	60.9449	17.1533
GR	1	18331	16672	2	2022	2	25	Jan/2022	NA	5	40	145	9	4	9	4	179	NA	5.10593	3.84616	NA	5.237	NA	12.5692	9.13961	6.88463	NA	9.37423	NA	22.4989	NA	10.0442	15.8953	4.42788	71.0716	10.7373
GR	1	13383	12132	2	2022	1	14	Mar/2022	NA	5	40	145	2	2	2	2	221	NA	4.84714	3.71829	NA	5.53743	NA	12.3014	10.7122	8.21741	NA	12.2377	NA	27.1862	NA	17.9065	24.2864	11.5371	60.9449	17.1533
GR	1	18332	16672	2	2022	2	25	Jan/2022	NA	4	40	115	5	5	5	5	96	NA	4.96909	4.92273	NA	6.322	NA	12.8664	4.77033	4.72582	NA	6.06912	NA	12.3517	NA	7.64371	13.413	2.20897	73.2528	8.63762
GR	1	23530	21873	2	2022	2	25	Jan/2022	NA	5	40	145	5	NA	5	NA	373	NA	4.8997	NA	NA	5.82045	NA	NA	18.2759	NA	NA	21.7103	NA	NA	NA	10.0442	15.8953	4.42788	71.0716	10.7373
GR	1	23531	21873	2	2022	1	14	Mar/2022	NA	5	40	145	5	NA	5	NA	303	NA	4.84737	NA	NA	5.10168	NA	NA	14.6875	NA	NA	15.4581	NA	NA	NA	17.9065	24.2864	11.5371	60.9449	17.1533
GR	1	23532	21873	2	2022	2	25	Jan/2022	NA	5	40	145	9	4	9	4	438.5	NA	5.1191	4.6068	NA	5.60991	NA	12.9829	22.4472	20.2008	NA	24.5995	NA	56.9298	NA	10.0442	15.8953	4.42788	71.0716	10.7373
GR	1	23533	21873	2	2022	1	14	Mar/2022	NA	5	40	145	1	1	1	1	317	NA	5.17692	4.35387	NA	5.19092	NA	12.0826	16.4108	13.8018	NA	16.4552	NA	38.3017	NA	17.9065	24.2864	11.5371	60.9449	17.1533
GR	1	18333	16672	2	2022	1	14	Mar/2022	NA	5	40	145	1	NA	1	NA	203	NA	5.26633	NA	NA	5.09206	NA	NA	10.6906	NA	NA	10.3369	NA	NA	NA	17.9065	24.2864	11.5371	60.9449	17.1533
GR	1	26228	24969	2	2022	2	25	Jan/2022	NA	3	40	85	1	1	1	1	208.5	NA	4.7392	4.40128	NA	5.37072	NA	12.43	9.88123	9.17667	NA	11.198	NA	25.9166	NA	4.19605	9.62767	-0.733256	77.41	5.46384
GR	1	26229	24969	2	2022	1	14	Mar/2022	NA	5	40	145	9	9	9	9	317	NA	4.97692	3.96215	NA	5.58059	NA	12.4403	15.7768	12.56	NA	17.6905	NA	39.4356	NA	17.9065	24.2864	11.5371	60.9449	17.1533
GR	1	26230	24969	2	2022	1	14	Mar/2022	NA	5	40	145	1	3	1	3	318.5	NA	5.07375	3.94348	NA	5.78067	NA	12.3599	16.1599	12.56	NA	18.4114	NA	39.3661	NA	17.9065	24.2864	11.5371	60.9449	17.1533
GR	1	26231	24969	2	2022	1	14	Mar/2022	NA	5	40	145	5	5	5	5	244.6	NA	5.04048	3.69819	NA	4.6991	NA	11.1533	12.329	9.04577	NA	11.494	NA	27.2811	NA	17.9065	24.2864	11.5371	60.9449	17.1533
GR	1	26232	24969	2	2022	1	14	Mar/2022	NA	5	40	145	9	4	9	4	295	NA	4.84143	4.57671	NA	5.26117	NA	13.2938	14.2822	13.5013	NA	15.5205	NA	39.2167	NA	17.9065	24.2864	11.5371	60.9449	17.1533
GR	1	26233	24969	2	2022	1	14	Mar/2022	NA	5	40	145	1	3	1	3	324.5	NA	5.01602	4.07681	NA	4.94969	NA	12.1007	16.277	13.2292	NA	16.0618	NA	39.2667	NA	17.9065	24.2864	11.5371	60.9449	17.1533
GR	1	26234	24969	2	2022	1	14	Mar/2022	NA	5	40	145	5	5	5	5	210	NA	4.845	3.379	NA	4.601	NA	11.07	10.1745	7.0959	NA	9.6621	NA	23.247	NA	17.9065	24.2864	11.5371	60.9449	17.1533
GR	1	13432	12382	2	2022	1	14	Mar/2022	NA	5	40	145	1	1	1	1	311.5	NA	4.99476	3.69424	NA	4.75055	NA	12.1637	15.5587	11.5076	NA	14.798	NA	37.8898	NA	17.9065	24.2864	11.5371	60.9449	17.1533
GR	1	13433	12382	2	2022	1	14	Mar/2022	NA	5	40	145	5	5	5	5	269.9	NA	5.1364	4.18572	NA	5.14934	NA	12.4108	13.8631	11.2973	NA	13.8981	NA	33.4967	NA	17.9065	24.2864	11.5371	60.9449	17.1533
GR	1	13434	12382	2	2022	2	25	Jan/2022	NA	5	40	145	1	6	1	6	341.8	NA	5.24234	5.54633	NA	5.25479	NA	12.4067	17.9183	18.9574	NA	17.9609	NA	42.406	NA	10.0442	15.8953	4.42788	71.0716	10.7373
GR	1	13435	12382	2	2022	2	25	Jan/2022	NA	5	40	145	1	1	1	1	371.5	NA	5.07406	4.36183	NA	6.05427	NA	12.0643	18.8501	16.2042	NA	22.4916	NA	44.8188	NA	10.0442	15.8953	4.42788	71.0716	10.7373
GR	1	13436	12382	2	2022	1	14	Mar/2022	NA	5	40	145	5	5	5	5	287.5	NA	5.0931	4.03795	NA	6.15369	NA	11.5057	14.6427	11.6091	NA	17.6919	NA	33.0789	NA	17.9065	24.2864	11.5371	60.9449	17.1533
GR	1	13437	12382	2	2022	1	14	Mar/2022	NA	5	40	115	1	1	1	1	238.5	NA	5.1725	3.92605	NA	5.40823	NA	12.073	12.3364	9.36364	NA	12.8986	NA	28.7942	NA	17.2328	23.7213	10.6419	60.8643	16.6231
GR	1	23360	21037	2	2022	1	14	Mar/2022	NA	5	40	145	1	6	1	6	325.5	NA	5.10012	4.20684	NA	5.0883	NA	13.1873	16.6009	13.6933	NA	16.5624	NA	42.9245	NA	17.9065	24.2864	11.5371	60.9449	17.1533
GR	1	23361	21037	2	2022	2	25	Jan/2022	NA	5	40	145	9	9	9	9	386.6	NA	4.96388	3.40162	NA	5.26966	NA	11.2643	19.1904	13.1507	NA	20.3725	NA	43.5477	NA	10.0442	15.8953	4.42788	71.0716	10.7373
GR	1	23362	21037	2	2022	2	25	Jan/2022	NA	5	40	145	5	5	5	5	404	NA	5.06415	3.47739	NA	5.06339	NA	11.62	20.4592	14.0487	NA	20.4561	NA	46.9448	NA	10.0442	15.8953	4.42788	71.0716	10.7373
GR	1	23363	21037	2	2022	2	25	Jan/2022	NA	5	40	145	5	5	5	5	356.5	NA	4.83	3.407	NA	5.2945	NA	11.205	17.2189	12.146	NA	18.8749	NA	39.9458	NA	10.0442	15.8953	4.42788	71.0716	10.7373
GR	1	23364	21037	2	2022	1	14	Mar/2022	NA	5	40	145	9	4	9	4	271.6	NA	5.17028	4.30319	NA	5.01335	NA	13.2416	14.0425	11.6875	NA	13.6163	NA	35.9642	NA	17.9065	24.2864	11.5371	60.9449	17.1533
GR	1	23365	21037	2	2022	2	25	Jan/2022	NA	5	40	145	5	5	5	5	402	NA	5.05544	3.6928	NA	5.87194	NA	11.6349	20.3229	14.845	NA	23.6052	NA	46.7724	NA	10.0442	15.8953	4.42788	71.0716	10.7373
GR	1	23366	21037	2	2022	1	14	Mar/2022	NA	5	40	145	5	5	5	5	297	NA	4.94066	3.7459	NA	5.98379	NA	11.7392	14.6737	11.1253	NA	17.7718	NA	34.8654	NA	17.9065	24.2864	11.5371	60.9449	17.1533
GR	1	23367	21037	2	2022	2	25	Jan/2022	NA	5	40	145	1	1	1	1	348.5	NA	4.96402	3.45295	NA	4.6011	NA	11.5335	17.2996	12.0335	NA	16.0348	NA	40.1944	NA	10.0442	15.8953	4.42788	71.0716	10.7373
GR	1	23368	21037	2	2022	1	14	Mar/2022	NA	4	40	115	1	1	1	1	111	NA	4.76484	4.58271	NA	6.01397	NA	12.1658	5.28897	5.08681	NA	6.6755	NA	13.504	NA	17.2328	23.7213	10.6419	60.8643	16.6231
GR	1	23369	21037	2	2022	1	14	Mar/2022	NA	5	40	145	5	NA	5	NA	294	NA	5.17311	NA	NA	4.73126	NA	NA	15.209	NA	NA	13.9099	NA	NA	NA	17.9065	24.2864	11.5371	60.9449	17.1533
GR	1	23370	21037	2	2022	1	14	Mar/2022	NA	5	40	145	5	NA	5	NA	254	NA	5.08542	NA	NA	4.50996	NA	NA	12.917	NA	NA	11.4553	NA	NA	NA	17.9065	24.2864	11.5371	60.9449	17.1533
GR	1	23371	21037	2	2022	1	14	Mar/2022	NA	5	40	145	1	6	1	6	248	NA	5.24785	4.13689	NA	4.70885	NA	12.825	13.0147	10.2595	NA	11.6779	NA	31.806	NA	17.9065	24.2864	11.5371	60.9449	17.1533
GR	1	23372	21037	2	2022	2	25	Jan/2022	NA	5	40	145	1	1	1	1	379	NA	5.14981	3.84272	NA	4.89013	NA	12.2008	19.5178	14.5639	NA	18.5336	NA	46.2409	NA	10.0442	15.8953	4.42788	71.0716	10.7373
GR	1	23373	21037	2	2022	1	14	Mar/2022	NA	5	40	145	9	4	9	4	246	NA	5.01393	3.75542	NA	4.57196	NA	12.1416	12.3343	9.23834	NA	11.247	NA	29.8683	NA	17.9065	24.2864	11.5371	60.9449	17.1533
GR	1	23374	21037	2	2022	1	14	Mar/2022	NA	5	40	145	1	1	1	1	244	NA	5.09448	4.84966	NA	6.00503	NA	12.8348	12.4305	11.8332	NA	14.6523	NA	31.317	NA	17.9065	24.2864	11.5371	60.9449	17.1533
GR	1	23375	21037	2	2022	1	14	Mar/2022	NA	5	40	145	NA	NA	NA	NA	153	NA	NA	NA	NA	NA	NA	NA	NA	NA	NA	NA	NA	NA	NA	17.9065	24.2864	11.5371	60.9449	17.1533
GR	1	23376	21037	2	2022	2	25	Jan/2022	NA	5	40	145	3	3	3	3	364.5	NA	5.12333	3.82831	NA	5.31081	NA	12.1662	18.6745	13.9542	NA	19.3579	NA	44.3458	NA	10.0442	15.8953	4.42788	71.0716	10.7373
GR	1	23377	21037	2	2022	1	14	Mar/2022	NA	5	40	145	4	4	4	4	188	NA	5.21741	4.22744	NA	4.909	NA	12.4385	9.80873	7.9476	NA	9.22892	NA	23.3844	NA	17.9065	24.2864	11.5371	60.9449	17.1533
GR	1	23378	21037	2	2022	2	25	Jan/2022	NA	5	40	145	6	6	6	6	362	NA	5.36818	4.52309	NA	5.27282	NA	13.2973	19.4328	16.3736	NA	19.0876	NA	48.1361	NA	10.0442	15.8953	4.42788	71.0716	10.7373
GR	1	23825	22971	2	2022	1	14	Mar/2022	NA	5	40	145	1	1	1	1	305.4	NA	5.20862	3.97048	NA	4.31979	NA	12.7679	15.9071	12.1259	NA	13.1926	NA	38.9933	NA	17.9065	24.2864	11.5371	60.9449	17.1533
GR	1	23826	22971	2	2022	1	14	Mar/2022	NA	5	40	145	1	1	1	1	242	NA	5.34758	4.00527	NA	4.54848	NA	13.5094	12.9411	9.69276	NA	11.0073	NA	32.6927	NA	17.9065	24.2864	11.5371	60.9449	17.1533
GR	1	23827	22971	2	2022	1	14	Mar/2022	NA	5	40	145	9	9	9	9	284	NA	5.21426	4.54638	NA	5.82494	NA	13.1072	14.8085	12.9117	NA	16.5428	NA	37.2245	NA	17.9065	24.2864	11.5371	60.9449	17.1533
GR	1	20569	19738	3	2022	2	26	Dec/2021	NA	5	30	180	5	5	5	5	455.509	NA	5.24056	4.57957	NA	5.69544	NA	11.6996	23.8712	20.8604	NA	25.9433	NA	53.293	NA	8.24028	13.797	3.0158	70.9637	9.22398
GR	1	20570	19738	3	2022	1	15	Feb/2022	NA	5	30	180	5	NA	NA	5	354.755	NA	5.46679	NA	NA	NA	NA	11.2001	19.3937	NA	NA	NA	NA	39.733	NA	15.9922	22.1455	9.91083	61.6882	15.6567
GR	1	20571	19738	3	2022	2	26	Dec/2021	NA	5	30	180	1	1	1	1	437.208	NA	5.18785	4.85308	NA	5.74976	NA	12.104	22.6817	21.218	NA	25.1384	NA	52.9196	NA	8.24028	13.797	3.0158	70.9637	9.22398
GR	1	20572	19738	3	2022	2	26	Dec/2021	NA	5	30	180	1	1	1	1	425.525	NA	5.17374	4.50054	NA	5.81587	NA	11.6194	22.0155	19.1509	NA	24.7479	NA	49.4434	NA	8.24028	13.797	3.0158	70.9637	9.22398
GR	1	20573	19738	3	2022	1	15	Feb/2022	NA	5	30	180	5	5	5	5	339.638	NA	5.04095	4.41281	NA	5.62505	NA	11.9618	17.121	14.9876	NA	19.1048	NA	40.6269	NA	15.9922	22.1455	9.91083	61.6882	15.6567
GR	1	20574	19738	3	2022	1	15	Feb/2022	NA	5	30	180	1	1	1	1	356.972	NA	5.11177	4.22324	NA	5.68917	NA	11.231	18.2476	15.0758	NA	20.3087	NA	40.0914	NA	15.9922	22.1455	9.91083	61.6882	15.6567
GR	1	20575	19738	3	2022	1	15	Feb/2022	NA	5	30	180	5	5	5	5	254.17	NA	5.19623	4.73068	NA	5.50756	NA	11.7161	13.2073	12.024	NA	13.9986	NA	29.7789	NA	15.9922	22.1455	9.91083	61.6882	15.6567
GR	1	20576	19738	3	2022	2	26	Dec/2021	NA	4	30	130	5	5	5	5	87.8019	NA	5.10911	4.49984	NA	5.54423	NA	12.3097	4.4859	3.95095	NA	4.86794	NA	10.8081	NA	3.73519	8.95504	-0.973435	75.3971	5.17831
GR	1	20577	19738	3	2022	1	15	Feb/2022	NA	5	30	180	1	2	2	2	200.604	NA	5.38951	4.84246	NA	5.66449	NA	11.7217	10.8116	9.71415	NA	11.3632	NA	23.5143	NA	15.9922	22.1455	9.91083	61.6882	15.6567
GR	1	20578	19738	3	2022	1	15	Feb/2022	NA	5	30	180	1	1	2	1	443.957	NA	5.36541	4.08372	NA	5.91295	NA	11.9633	23.8201	18.13	NA	26.2509	NA	53.1119	NA	15.9922	22.1455	9.91083	61.6882	15.6567
GR	1	20579	19738	3	2022	1	15	Feb/2022	NA	5	30	180	5	5	5	5	233.726	NA	4.98458	5.27351	NA	6.47175	NA	12.8494	11.6503	12.3256	NA	15.1262	NA	30.0325	NA	15.9922	22.1455	9.91083	61.6882	15.6567
GR	1	20580	19738	3	2022	2	26	Dec/2021	NA	5	30	180	1	1	1	1	528.258	NA	5.06629	4.6233	NA	5.94741	NA	11.5416	26.7631	24.423	NA	31.4177	NA	60.9694	NA	8.24028	13.797	3.0158	70.9637	9.22398
GR	1	20581	19738	3	2022	1	15	Feb/2022	NA	5	30	180	1	1	1	1	351.711	NA	5.25996	4.58312	NA	5.62938	NA	11.4807	18.4999	16.1194	NA	19.7992	NA	40.379	NA	15.9922	22.1455	9.91083	61.6882	15.6567
GR	1	20582	19738	3	2022	1	15	Feb/2022	NA	5	30	180	1	1	1	1	342.491	NA	5.17548	4.59731	NA	5.60352	NA	11.7245	17.7255	15.7454	NA	19.1915	NA	40.1553	NA	15.9922	22.1455	9.91083	61.6882	15.6567
GR	1	20583	19738	3	2022	1	15	Feb/2022	NA	5	30	180	1	1	1	1	341.34	NA	5.06214	4.47732	NA	5.73049	NA	11.9968	17.2791	15.2829	NA	19.5604	NA	40.9499	NA	15.9922	22.1455	9.91083	61.6882	15.6567
GR	1	20584	19738	3	2022	1	15	Feb/2022	NA	5	30	180	1	1	1	1	301.706	NA	5.05506	4.42877	NA	5.6767	NA	11.9467	15.2514	13.3619	NA	17.1269	NA	36.044	NA	15.9922	22.1455	9.91083	61.6882	15.6567
GR	1	20585	19738	3	2022	2	26	Dec/2021	NA	5	30	180	1	2	2	1	293.991	NA	5.45807	4.61071	NA	5.54842	NA	11.6122	16.0462	13.5551	NA	16.3118	NA	34.1389	NA	8.24028	13.797	3.0158	70.9637	9.22398
GR	1	20586	19738	3	2022	1	15	Feb/2022	NA	5	30	180	1	1	1	1	320.121	NA	5.16599	4.79218	NA	5.832	NA	11.9532	16.5374	15.3408	NA	18.6694	NA	38.2647	NA	15.9922	22.1455	9.91083	61.6882	15.6567
GR	1	23828	22971	3	2022	2	26	Dec/2021	NA	5	30	180	1	2	2	1	332.14	NA	5.30581	4.32089	NA	5.79364	NA	12.0368	17.6227	14.3514	NA	19.243	NA	39.9789	NA	8.24028	13.797	3.0158	70.9637	9.22398
GR	1	23829	22971	3	2022	2	26	Dec/2021	NA	5	30	180	1	1	1	1	444.174	NA	5.09427	4.64685	NA	5.82286	NA	11.9672	22.6274	20.6401	NA	25.8636	NA	53.1552	NA	8.24028	13.797	3.0158	70.9637	9.22398
GR	1	23830	22971	3	2022	2	26	Dec/2021	NA	5	30	180	1	1	1	1	466.408	NA	5.02083	4.45092	NA	5.68408	NA	12.0332	23.4175	20.7594	NA	26.511	NA	56.1239	NA	8.24028	13.797	3.0158	70.9637	9.22398
GR	1	23831	22971	3	2022	2	26	Dec/2021	NA	5	30	180	1	1	1	1	316.955	NA	5.04039	4.39601	NA	6.02049	NA	11.7643	15.9758	13.9334	NA	19.0822	NA	37.2875	NA	8.24028	13.797	3.0158	70.9637	9.22398
GR	1	23832	22971	3	2022	2	26	Dec/2021	NA	5	30	180	1	1	1	1	406.774	NA	5.13175	4.74142	NA	5.74717	NA	11.9076	20.8746	19.2869	NA	23.378	NA	48.4371	NA	8.24028	13.797	3.0158	70.9637	9.22398
GR	1	23833	22971	3	2022	2	26	Dec/2021	NA	5	30	180	1	1	1	1	333.372	NA	5.02916	4.44212	NA	5.81995	NA	11.9029	16.7658	14.8088	NA	19.402	NA	39.6809	NA	8.24028	13.797	3.0158	70.9637	9.22398
GR	1	23834	22971	3	2022	2	26	Dec/2021	NA	5	30	180	NA	NA	NA	NA	559.358	NA	NA	NA	NA	NA	NA	NA	NA	NA	NA	NA	NA	NA	NA	8.24028	13.797	3.0158	70.9637	9.22398
GR	1	23835	22971	3	2022	2	26	Dec/2021	NA	5	30	180	1	1	2	1	436.94	NA	5.38931	4.16659	NA	5.90424	NA	12.1533	23.548	18.2055	NA	25.7979	NA	53.1027	NA	8.24028	13.797	3.0158	70.9637	9.22398
GR	1	23836	22971	3	2022	2	26	Dec/2021	NA	5	30	180	1	1	1	1	368.157	NA	5.0273	4.17488	NA	5.94261	NA	11.0372	18.5083	15.3701	NA	21.8781	NA	40.6341	NA	8.24028	13.797	3.0158	70.9637	9.22398
GR	1	20587	19738	3	2022	1	15	Feb/2022	NA	5	30	180	1	1	1	1	260.589	NA	5.06401	4.48941	NA	5.60455	NA	11.9702	13.1962	11.6989	NA	14.6048	NA	31.1929	NA	15.9922	22.1455	9.91083	61.6882	15.6567
GR	1	20588	19738	3	2022	1	15	Feb/2022	NA	5	30	180	1	1	1	1	296.321	NA	4.99112	4.47955	NA	5.58458	NA	11.8916	14.7897	13.2738	NA	16.5483	NA	35.2372	NA	15.9922	22.1455	9.91083	61.6882	15.6567
GR	1	20589	19738	3	2022	1	15	Feb/2022	NA	5	30	180	1	1	1	1	349.023	NA	5.01038	4.54365	NA	5.79494	NA	11.9558	17.4874	15.8584	NA	20.2256	NA	41.7283	NA	15.9922	22.1455	9.91083	61.6882	15.6567
GR	1	20590	19738	3	2022	1	15	Feb/2022	NA	5	30	180	1	2	2	1	292.038	NA	5.16154	4.31115	NA	5.53234	NA	11.3417	15.0736	12.5902	NA	16.1565	NA	33.122	NA	15.9922	22.1455	9.91083	61.6882	15.6567
GR	1	20591	19738	3	2022	2	26	Dec/2021	NA	5	30	180	1	2	2	1	479.025	NA	4.93716	4.38411	NA	5.70877	NA	11.3192	23.6502	21.001	NA	27.3464	NA	54.2218	NA	8.24028	13.797	3.0158	70.9637	9.22398
GR	1	20592	19738	3	2022	2	26	Dec/2021	NA	5	30	180	1	1	2	1	421.577	NA	5.2887	4.23901	NA	5.92424	NA	11.786	22.2959	17.8707	NA	24.9752	NA	49.6873	NA	8.24028	13.797	3.0158	70.9637	9.22398
GR	1	20593	19738	3	2022	2	26	Dec/2021	NA	5	30	180	1	1	1	1	535.692	NA	5.18828	4.62792	NA	5.94011	NA	11.7134	27.7932	24.7914	NA	31.8207	NA	62.748	NA	8.24028	13.797	3.0158	70.9637	9.22398
GR	1	20594	19738	3	2022	1	15	Feb/2022	NA	5	30	180	1	1	1	1	395.245	NA	5.14145	4.5355	NA	5.44411	NA	11.5202	20.3213	17.9263	NA	21.5176	NA	45.5332	NA	15.9922	22.1455	9.91083	61.6882	15.6567
GR	1	20595	19738	3	2022	1	15	Feb/2022	NA	5	30	180	1	1	1	1	354.806	NA	5.04043	4.39118	NA	5.70271	NA	11.9474	17.8837	15.5802	NA	20.2335	NA	42.3899	NA	15.9922	22.1455	9.91083	61.6882	15.6567
GR	1	20596	19738	3	2022	1	15	Feb/2022	NA	5	30	180	1	1	1	1	336.425	NA	5.10044	4.57932	NA	5.4287	NA	11.9865	17.1591	15.406	NA	18.2635	NA	40.3256	NA	15.9922	22.1455	9.91083	61.6882	15.6567
GR	1	20597	19738	3	2022	2	26	Dec/2021	NA	5	30	180	1	1	1	1	543.292	NA	5.16315	4.63253	NA	6.02167	NA	11.9006	28.051	25.1682	NA	32.7153	NA	64.6548	NA	8.24028	13.797	3.0158	70.9637	9.22398
GR	1	20598	19738	3	2022	2	26	Dec/2021	NA	5	30	180	1	2	1	1	497.16	NA	5.41316	4.64797	NA	4.77723	NA	11.5058	26.9121	23.1079	NA	23.7505	NA	57.202	NA	8.24028	13.797	3.0158	70.9637	9.22398
GR	1	20599	19738	3	2022	1	15	Feb/2022	NA	5	30	180	1	1	1	1	207.919	NA	5.10438	4.53251	NA	5.95935	NA	11.7553	10.613	9.42393	NA	12.3906	NA	24.4415	NA	15.9922	22.1455	9.91083	61.6882	15.6567
GR	1	20600	19738	3	2022	1	15	Feb/2022	NA	5	30	180	1	2	2	1	270.921	NA	4.99764	4.68172	NA	6.00431	NA	11.9416	13.5397	12.6837	NA	16.2669	NA	32.3521	NA	15.9922	22.1455	9.91083	61.6882	15.6567
GR	1	20601	19738	3	2022	1	15	Feb/2022	NA	5	30	180	1	2	2	2	250.621	NA	5.50037	4.41579	NA	5.92624	NA	11.6244	13.7851	11.0669	NA	14.8524	NA	29.1331	NA	15.9922	22.1455	9.91083	61.6882	15.6567
GR	1	20602	19738	3	2022	1	15	Feb/2022	NA	5	30	180	1	2	2	1	437.342	NA	5.47741	4.66139	NA	5.68562	NA	11.9156	23.955	20.3862	NA	24.8656	NA	52.1117	NA	15.9922	22.1455	9.91083	61.6882	15.6567
GR	1	20603	19738	3	2022	1	15	Feb/2022	NA	5	30	180	1	2	1	1	338.623	NA	5.35541	4.58287	NA	4.89056	NA	11.3221	18.1346	15.5186	NA	16.5605	NA	38.3392	NA	15.9922	22.1455	9.91083	61.6882	15.6567
GR	1	20604	19738	3	2022	1	15	Feb/2022	NA	5	30	180	1	2	2	2	234.689	NA	5.41975	4.87667	NA	5.61786	NA	11.9317	12.7195	11.445	NA	13.1845	NA	28.0023	NA	15.9922	22.1455	9.91083	61.6882	15.6567
GR	1	20605	19738	3	2022	1	15	Feb/2022	NA	5	30	180	1	2	2	1	346.089	NA	5.4738	4.54075	NA	5.88859	NA	11.3288	18.9442	15.715	NA	20.3797	NA	39.2077	NA	15.9922	22.1455	9.91083	61.6882	15.6567
GR	1	20606	19738	3	2022	1	15	Feb/2022	NA	5	30	180	1	2	2	1	369.606	NA	5.4629	4.79187	NA	5.60659	NA	11.8538	20.1912	17.711	NA	20.7223	NA	43.8124	NA	15.9922	22.1455	9.91083	61.6882	15.6567
GR	1	20607	19738	3	2022	1	15	Feb/2022	NA	5	30	180	1	2	2	1	297.057	NA	5.42877	4.69152	NA	5.49648	NA	11.8243	16.1265	13.9365	NA	16.3277	NA	35.1248	NA	15.9922	22.1455	9.91083	61.6882	15.6567
GR	1	20608	19738	3	2022	1	15	Feb/2022	NA	5	30	180	1	2	2	1	347.075	NA	5.32782	4.62054	NA	5.46434	NA	11.9953	18.4916	16.0368	NA	18.9654	NA	41.6328	NA	15.9922	22.1455	9.91083	61.6882	15.6567
GR	1	20609	19738	3	2022	2	26	Dec/2021	NA	5	30	180	1	1	1	1	482.945	NA	5.22407	4.67192	NA	5.64584	NA	11.6716	25.2294	22.5628	NA	27.2663	NA	56.3676	NA	8.24028	13.797	3.0158	70.9637	9.22398
GR	1	20610	19738	3	2022	1	15	Feb/2022	NA	5	30	180	1	2	2	2	289.755	NA	5.63064	4.70467	NA	5.92766	NA	11.6942	16.315	13.632	NA	17.1757	NA	33.8845	NA	15.9922	22.1455	9.91083	61.6882	15.6567
GR	1	26235	24969	3	2022	2	26	Dec/2021	NA	5	30	180	1	1	1	1	417.24	NA	4.994	4.29139	NA	5.70055	NA	11.6146	20.837	17.9054	NA	23.7849	NA	48.4608	NA	8.24028	13.797	3.0158	70.9637	9.22398
GR	1	26236	24969	3	2022	1	15	Feb/2022	NA	5	30	180	NA	NA	NA	NA	265.736	NA	NA	NA	NA	NA	NA	NA	NA	NA	NA	NA	NA	NA	NA	15.9922	22.1455	9.91083	61.6882	15.6567
GR	1	26237	24969	3	2022	1	15	Feb/2022	NA	5	30	180	1	1	1	1	263.208	NA	5.05684	4.53254	NA	5.66256	NA	12.1537	13.31	11.93	NA	14.9043	NA	31.9895	NA	15.9922	22.1455	9.91083	61.6882	15.6567
GR	1	26238	24969	3	2022	1	15	Feb/2022	NA	5	30	180	5	5	5	5	190.019	NA	5.03961	4.49901	NA	5.89154	NA	12.7251	9.57621	8.54898	NA	11.195	NA	24.1801	NA	15.9922	22.1455	9.91083	61.6882	15.6567
GR	1	26239	24969	3	2022	2	26	Dec/2021	NA	3	30	90	5	5	5	5	102.604	NA	5.13818	4.42633	NA	5.59438	NA	11.6273	5.27196	4.54159	NA	5.74004	NA	11.9301	NA	0.512088	5.54165	-3.68802	78.3974	2.16217
GR	1	26240	24969	3	2022	2	26	Dec/2021	NA	5	30	180	1	1	2	1	474.557	NA	5.32561	4.20125	NA	6.02111	NA	12.26	25.273	19.9373	NA	28.5736	NA	58.1808	NA	8.24028	13.797	3.0158	70.9637	9.22398
GR	1	26241	24969	3	2022	1	15	Feb/2022	NA	5	30	180	1	1	1	1	281.821	NA	5.03433	4.53475	NA	6.14361	NA	12.0833	14.1878	12.7799	NA	17.314	NA	34.0534	NA	15.9922	22.1455	9.91083	61.6882	15.6567
GR	1	26242	24969	3	2022	2	26	Dec/2021	NA	5	30	180	1	1	1	1	453.191	NA	5.06142	4.50427	NA	5.67566	NA	11.7485	22.9379	20.4129	NA	25.7216	NA	53.2429	NA	8.24028	13.797	3.0158	70.9637	9.22398
GR	1	26243	24969	3	2022	1	15	Feb/2022	NA	5	30	180	1	1	1	1	365.491	NA	5.10791	4.54037	NA	5.97971	NA	11.815	18.6689	16.5946	NA	21.8553	NA	43.1828	NA	15.9922	22.1455	9.91083	61.6882	15.6567
GR	1	26244	24969	3	2022	1	15	Feb/2022	NA	5	30	180	5	5	5	5	163.311	NA	5.04389	5.13461	NA	5.98695	NA	12.4973	8.23725	8.3854	NA	9.77736	NA	20.4094	NA	15.9922	22.1455	9.91083	61.6882	15.6567
GR	1	26245	24969	3	2022	2	26	Dec/2021	NA	5	30	180	1	1	1	1	595.943	NA	5.12877	4.68027	NA	5.88755	NA	11.848	30.5646	27.8917	NA	35.0864	NA	70.6076	NA	8.24028	13.797	3.0158	70.9637	9.22398
GR	1	26246	24969	3	2022	2	26	Dec/2021	NA	5	30	180	1	1	1	1	456.84	NA	5.16843	4.60719	NA	5.94606	NA	11.6533	23.6114	21.0475	NA	27.1639	NA	53.2367	NA	8.24028	13.797	3.0158	70.9637	9.22398
GR	1	26247	24969	3	2022	1	15	Feb/2022	NA	5	30	180	1	1	1	1	418.26	NA	5.16344	4.69708	NA	5.74329	NA	11.7671	21.5966	19.646	NA	24.0219	NA	49.2172	NA	15.9922	22.1455	9.91083	61.6882	15.6567
GR	1	26248	24969	3	2022	1	15	Feb/2022	NA	5	30	180	1	1	1	1	293.84	NA	5.02148	4.46549	NA	5.70947	NA	12.0387	14.7551	13.1214	NA	16.7767	NA	35.3745	NA	15.9922	22.1455	9.91083	61.6882	15.6567
GR	1	23837	22971	3	2022	2	26	Dec/2021	NA	5	30	180	1	2	2	2	336.123	NA	5.5478	4.40573	NA	5.60664	NA	11.9199	18.6474	14.8086	NA	18.8452	NA	40.0654	NA	8.24028	13.797	3.0158	70.9637	9.22398
GR	1	23838	22971	3	2022	2	26	Dec/2021	NA	5	30	180	1	1	1	1	488.625	NA	5.07309	4.53882	NA	5.70292	NA	12.2027	24.7883	22.1778	NA	27.8659	NA	59.6256	NA	8.24028	13.797	3.0158	70.9637	9.22398
GR	1	23839	22971	3	2022	2	26	Dec/2021	NA	5	30	180	1	1	1	1	396.642	NA	5.17832	4.53648	NA	5.86221	NA	11.8622	20.5394	17.9936	NA	23.252	NA	47.0504	NA	8.24028	13.797	3.0158	70.9637	9.22398
GR	1	23840	22971	3	2022	2	26	Dec/2021	NA	5	30	180	1	1	1	1	412.589	NA	5.02495	4.33943	NA	5.72891	NA	11.2701	20.7324	17.904	NA	23.6368	NA	46.4991	NA	8.24028	13.797	3.0158	70.9637	9.22398
GR	1	23841	22971	3	2022	2	26	Dec/2021	NA	5	30	180	1	1	1	1	183.236	NA	5.08844	4.80803	NA	5.90718	NA	12.4226	9.32385	8.81004	NA	10.8241	NA	22.7626	NA	8.24028	13.797	3.0158	70.9637	9.22398
GR	1	23842	22971	3	2022	2	26	Dec/2021	NA	5	30	180	1	1	1	1	370.54	NA	5.09903	4.64429	NA	5.83815	NA	12.1796	18.8939	17.2089	NA	21.6327	NA	45.1304	NA	8.24028	13.797	3.0158	70.9637	9.22398
GR	1	23843	22971	3	2022	2	26	Dec/2021	NA	5	30	180	1	1	1	1	302.44	NA	5.15579	4.52742	NA	5.87069	NA	11.8144	15.5932	13.6927	NA	17.7553	NA	35.7316	NA	8.24028	13.797	3.0158	70.9637	9.22398
GR	1	23844	22971	3	2022	2	26	Dec/2021	NA	5	30	180	1	1	1	1	273.708	NA	5.14366	4.62907	NA	5.69328	NA	11.5657	14.0786	12.6701	NA	15.5829	NA	31.6562	NA	8.24028	13.797	3.0158	70.9637	9.22398
GR	1	23845	22971	3	2022	2	26	Dec/2021	NA	5	30	180	1	1	1	1	472.162	NA	5.1341	4.55546	NA	5.70063	NA	11.8289	24.2413	21.5092	NA	26.9162	NA	55.8518	NA	8.24028	13.797	3.0158	70.9637	9.22398
GR	1	23846	22971	3	2022	2	26	Dec/2021	NA	5	30	180	1	1	1	1	313.623	NA	5.05634	4.50315	NA	5.83197	NA	11.6039	15.8578	14.1229	NA	18.2904	NA	36.3925	NA	8.24028	13.797	3.0158	70.9637	9.22398
GR	1	23847	22971	3	2022	2	26	Dec/2021	NA	5	30	180	1	1	1	1	325.74	NA	5.03868	4.54781	NA	5.81402	NA	11.7967	16.413	14.814	NA	18.9386	NA	38.4266	NA	8.24028	13.797	3.0158	70.9637	9.22398
GR	1	23848	22971	3	2022	2	26	Dec/2021	NA	5	30	180	1	1	1	1	364.308	NA	5.09639	4.52337	NA	5.67092	NA	11.7819	18.5665	16.479	NA	20.6596	NA	42.9224	NA	8.24028	13.797	3.0158	70.9637	9.22398
GR	1	23849	22971	3	2022	2	26	Dec/2021	NA	5	30	180	1	1	1	1	232.955	NA	5.09039	4.66153	NA	5.92171	NA	11.828	11.8583	10.8593	NA	13.7949	NA	27.554	NA	8.24028	13.797	3.0158	70.9637	9.22398
GR	1	23850	22971	3	2022	2	26	Dec/2021	NA	5	30	180	1	1	1	1	334.057	NA	5.05418	4.58659	NA	5.72038	NA	12.4893	16.8838	15.3218	NA	19.1093	NA	41.7214	NA	8.24028	13.797	3.0158	70.9637	9.22398
GR	1	23851	22971	3	2022	2	26	Dec/2021	NA	5	30	180	1	1	1	1	370.808	NA	5.09072	4.50885	NA	5.62379	NA	11.5285	18.8768	16.7191	NA	20.8535	NA	42.7487	NA	8.24028	13.797	3.0158	70.9637	9.22398
GR	1	23852	22971	3	2022	2	26	Dec/2021	NA	5	30	180	1	1	1	1	328.026	NA	5.1262	4.60732	NA	5.46996	NA	11.7604	16.8153	15.1132	NA	17.9429	NA	38.5773	NA	8.24028	13.797	3.0158	70.9637	9.22398
GR	1	23853	22971	3	2022	2	26	Dec/2021	NA	5	30	180	5	5	5	5	148.802	NA	5.1575	4.5118	NA	5.40746	NA	11.4212	7.67446	6.71365	NA	8.0464	NA	16.995	NA	8.24028	13.797	3.0158	70.9637	9.22398
GR	1	23854	22971	3	2022	2	26	Dec/2021	NA	5	30	180	1	1	1	1	582.191	NA	5.09523	4.50597	NA	5.99218	NA	11.9048	29.664	26.2333	NA	34.8859	NA	69.3087	NA	8.24028	13.797	3.0158	70.9637	9.22398
GR	1	23196	20987	3	2022	2	26	Dec/2021	NA	5	30	180	1	1	1	1	498.66	NA	5.17542	4.73557	NA	5.73675	NA	11.7351	25.8078	23.6144	NA	28.6069	NA	58.5185	NA	8.24028	13.797	3.0158	70.9637	9.22398
GR	1	23197	20987	3	2022	1	15	Feb/2022	NA	5	30	180	5	NA	NA	5	288.136	NA	5.48634	NA	NA	NA	NA	11.9841	15.8081	NA	NA	NA	NA	34.5304	NA	15.9922	22.1455	9.91083	61.6882	15.6567
GR	1	23198	20987	3	2022	1	15	Feb/2022	NA	5	30	180	1	1	1	1	296.538	NA	5.09736	4.60165	NA	5.77571	NA	12.487	15.1156	13.6456	NA	17.1272	NA	37.0286	NA	15.9922	22.1455	9.91083	61.6882	15.6567
GR	1	23199	20987	3	2022	2	26	Dec/2021	NA	5	30	180	1	2	2	1	453.691	NA	5.30503	4.72748	NA	5.71144	NA	12.1144	24.0684	21.4481	NA	25.9122	NA	54.962	NA	8.24028	13.797	3.0158	70.9637	9.22398
GR	1	23200	20987	3	2022	1	15	Feb/2022	NA	5	30	180	1	2	2	1	265.404	NA	5.21703	4.38187	NA	6.20348	NA	11.3863	13.8462	11.6297	NA	16.4643	NA	30.2197	NA	15.9922	22.1455	9.91083	61.6882	15.6567
GR	1	23201	20987	3	2022	1	15	Feb/2022	NA	5	30	180	1	1	1	1	287.192	NA	5.13634	4.49026	NA	5.43615	NA	11.7142	14.7512	12.8957	NA	15.6122	NA	33.6423	NA	15.9922	22.1455	9.91083	61.6882	15.6567
GR	1	23202	20987	3	2022	1	15	Feb/2022	NA	5	30	180	1	1	1	1	288.604	NA	5.02287	4.51557	NA	5.84763	NA	11.8473	14.4962	13.0321	NA	16.8765	NA	34.1918	NA	15.9922	22.1455	9.91083	61.6882	15.6567
GR	1	23203	20987	3	2022	1	15	Feb/2022	NA	5	30	180	1	1	1	1	222.272	NA	5.04385	4.37064	NA	5.46576	NA	11.829	11.211	9.71469	NA	12.1488	NA	26.2924	NA	15.9922	22.1455	9.91083	61.6882	15.6567
GR	1	23204	20987	3	2022	1	15	Feb/2022	NA	5	30	180	5	5	5	5	299.104	NA	5.07177	4.5019	NA	6.07914	NA	11.5429	15.1699	13.4654	NA	18.1829	NA	34.5253	NA	15.9922	22.1455	9.91083	61.6882	15.6567
GR	1	23205	20987	3	2022	1	15	Feb/2022	NA	5	30	180	1	1	1	1	362.274	NA	5.0439	4.43951	NA	5.85578	NA	11.6943	18.2727	16.0832	NA	21.2139	NA	42.3655	NA	15.9922	22.1455	9.91083	61.6882	15.6567
GR	1	23206	20987	3	2022	1	15	Feb/2022	NA	5	30	180	2	2	2	2	378.642	NA	5.13607	4.63495	NA	5.669	NA	12.2677	19.4473	17.5498	NA	21.4652	NA	46.4506	NA	15.9922	22.1455	9.91083	61.6882	15.6567
GR	1	23207	20987	3	2022	1	15	Feb/2022	NA	5	30	180	1	1	1	1	317.443	NA	5.08919	4.49042	NA	5.57509	NA	11.9746	16.1553	14.2545	NA	17.6978	NA	38.0126	NA	15.9922	22.1455	9.91083	61.6882	15.6567
GR	1	23208	20987	3	2022	1	15	Feb/2022	NA	5	30	180	1	1	1	1	273.906	NA	5.08206	4.6231	NA	5.85155	NA	11.9492	13.92	12.6629	NA	16.0277	NA	32.7296	NA	15.9922	22.1455	9.91083	61.6882	15.6567
GR	1	23209	20987	3	2022	1	15	Feb/2022	NA	5	30	180	5	5	5	5	227.623	NA	4.95355	4.71271	NA	5.35745	NA	12.4621	11.2754	10.7272	NA	12.1948	NA	28.3666	NA	15.9922	22.1455	9.91083	61.6882	15.6567
GR	1	23210	20987	3	2022	1	15	Feb/2022	NA	5	30	180	1	1	1	1	225.34	NA	5.19381	4.68559	NA	5.59796	NA	11.6533	11.7037	10.5585	NA	12.6144	NA	26.2594	NA	15.9922	22.1455	9.91083	61.6882	15.6567
GR	1	23211	20987	3	2022	1	15	Feb/2022	NA	5	30	180	1	1	1	1	326.774	NA	5.1027	4.51091	NA	5.80709	NA	12.1978	16.6743	14.7405	NA	18.976	NA	39.8591	NA	15.9922	22.1455	9.91083	61.6882	15.6567
GR	1	23212	20987	3	2022	1	15	Feb/2022	NA	5	30	180	1	1	1	1	321.525	NA	5.13911	4.43358	NA	5.33494	NA	11.53	16.5235	14.2551	NA	17.1532	NA	37.0717	NA	15.9922	22.1455	9.91083	61.6882	15.6567
GR	1	23213	20987	3	2022	2	26	Dec/2021	NA	5	30	180	1	1	1	1	497.208	NA	5.2101	4.7416	NA	5.74469	NA	12.0871	25.905	23.5756	NA	28.563	NA	60.0978	NA	8.24028	13.797	3.0158	70.9637	9.22398
GR	1	23214	20987	3	2022	1	15	Feb/2022	NA	5	30	180	1	2	2	1	271.223	NA	5.39248	4.61671	NA	5.66622	NA	11.4734	14.6256	12.5216	NA	15.3681	NA	31.1184	NA	15.9922	22.1455	9.91083	61.6882	15.6567
GR	1	23215	20987	3	2022	1	15	Feb/2022	NA	5	30	180	1	1	2	1	407.258	NA	5.28409	4.2499	NA	5.73576	NA	12.0677	21.5199	17.3081	NA	23.3594	NA	49.1469	NA	15.9922	22.1455	9.91083	61.6882	15.6567
GR	1	23216	20987	3	2022	1	15	Feb/2022	NA	5	30	180	1	1	1	1	337.723	NA	5.12911	4.72325	NA	5.79445	NA	12.2611	17.3222	15.9515	NA	19.5692	NA	41.4086	NA	15.9922	22.1455	9.91083	61.6882	15.6567
GR	1	23217	20987	3	2022	1	15	Feb/2022	NA	5	30	180	1	1	1	1	347.089	NA	5.03994	4.15659	NA	5.74054	NA	11.4311	17.4931	14.427	NA	19.9248	NA	39.6761	NA	15.9922	22.1455	9.91083	61.6882	15.6567
GR	1	23218	20987	3	2022	1	15	Feb/2022	NA	5	30	180	1	1	1	1	363.642	NA	5.13371	4.2833	NA	5.42011	NA	11.5172	18.6683	15.5758	NA	19.7098	NA	41.8815	NA	15.9922	22.1455	9.91083	61.6882	15.6567
GR	1	23219	20987	3	2022	1	15	Feb/2022	NA	5	30	180	1	2	2	2	280.604	NA	5.45257	4.64135	NA	5.94561	NA	12.0298	15.3001	13.0238	NA	16.6836	NA	33.7561	NA	15.9922	22.1455	9.91083	61.6882	15.6567
GR	1	23220	20987	3	2022	1	15	Feb/2022	NA	5	30	180	1	1	1	1	288.889	NA	5.12732	4.57173	NA	5.87089	NA	11.9269	14.8122	13.2072	NA	16.9603	NA	34.4555	NA	15.9922	22.1455	9.91083	61.6882	15.6567
GR	1	20783	20107	3	2022	2	26	Dec/2021	NA	5	30	180	9	9	9	9	351.6	NA	4.90271	4.6485	NA	6.46054	NA	12.3229	17.2379	16.3441	NA	22.7153	NA	43.3274	NA	8.24028	13.797	3.0158	70.9637	9.22398
GR	1	20784	20107	3	2022	2	26	Dec/2021	NA	5	30	180	1	1	1	1	429.857	NA	5.06863	4.31813	NA	5.55015	NA	11.922	21.7879	18.5618	NA	23.8577	NA	51.2474	NA	8.24028	13.797	3.0158	70.9637	9.22398
GR	1	20785	20107	3	2022	2	26	Dec/2021	NA	5	30	180	1	1	1	1	296.657	NA	5.03968	4.50716	NA	5.75224	NA	12.0834	14.9505	13.3708	NA	17.0644	NA	35.8463	NA	8.24028	13.797	3.0158	70.9637	9.22398
GR	1	20786	20107	3	2022	2	26	Dec/2021	NA	5	30	180	1	1	1	1	474.655	NA	5.0937	4.65882	NA	5.94919	NA	11.9859	24.1775	22.1133	NA	28.2381	NA	56.8917	NA	8.24028	13.797	3.0158	70.9637	9.22398
GR	1	20787	20107	3	2022	2	26	Dec/2021	NA	5	30	180	1	1	1	1	358.358	NA	5.0997	4.61558	NA	5.70894	NA	11.7308	18.2752	16.5403	NA	20.4585	NA	42.0382	NA	8.24028	13.797	3.0158	70.9637	9.22398
GR	1	20788	20107	3	2022	2	26	Dec/2021	NA	5	30	180	1	1	1	1	248.174	NA	5.16504	4.69478	NA	5.74118	NA	11.7696	12.8183	11.6512	NA	14.2481	NA	29.2092	NA	8.24028	13.797	3.0158	70.9637	9.22398
GR	1	20789	20107	3	2022	2	26	Dec/2021	NA	5	30	180	1	1	2	1	284.472	NA	5.36756	3.97844	NA	5.79264	NA	12.028	15.2692	11.3175	NA	16.4784	NA	34.2161	NA	8.24028	13.797	3.0158	70.9637	9.22398
GR	1	20790	20107	3	2022	2	26	Dec/2021	NA	5	30	180	1	1	1	1	226.755	NA	5.09647	4.66224	NA	5.58152	NA	11.8567	11.5565	10.5718	NA	12.6564	NA	26.8856	NA	8.24028	13.797	3.0158	70.9637	9.22398
GR	1	20791	20107	3	2022	2	26	Dec/2021	NA	5	30	180	1	1	2	1	310.138	NA	5.43924	3.94797	NA	5.72236	NA	12.3344	16.8691	12.2441	NA	17.7472	NA	38.2537	NA	8.24028	13.797	3.0158	70.9637	9.22398
GR	1	20792	20107	3	2022	2	26	Dec/2021	NA	5	30	180	1	1	1	1	412.142	NA	5.06497	4.19683	NA	5.85141	NA	11.3457	20.8749	17.2969	NA	24.1161	NA	46.7603	NA	8.24028	13.797	3.0158	70.9637	9.22398
GR	1	20793	20107	3	2022	2	26	Dec/2021	NA	5	30	180	1	1	1	1	383.057	NA	5.17851	4.71656	NA	5.91249	NA	11.95	19.8366	18.0671	NA	22.6482	NA	45.7754	NA	8.24028	13.797	3.0158	70.9637	9.22398
GR	1	20611	19738	3	2022	2	26	Dec/2021	NA	5	30	180	1	2	2	1	482.66	NA	5.22181	4.66512	NA	5.6773	NA	11.9968	25.2036	22.5167	NA	27.4021	NA	57.9039	NA	8.24028	13.797	3.0158	70.9637	9.22398
GR	1	20612	19738	3	2022	1	15	Feb/2022	NA	5	30	180	1	1	1	1	408.208	NA	5.13835	4.6313	NA	6.13313	NA	12.4514	20.9751	18.9053	NA	25.0359	NA	50.8274	NA	15.9922	22.1455	9.91083	61.6882	15.6567
GR	1	20613	19738	3	2022	2	26	Dec/2021	NA	5	30	180	1	2	2	1	409.789	NA	4.99583	4.79966	NA	5.66929	NA	12.1373	20.4724	19.6685	NA	23.2321	NA	49.7372	NA	8.24028	13.797	3.0158	70.9637	9.22398
GR	1	20614	19738	3	2022	2	26	Dec/2021	NA	5	30	180	1	2	2	1	449.657	NA	5.48003	4.77935	NA	5.86905	NA	11.8333	24.6413	21.4907	NA	26.3906	NA	53.2092	NA	8.24028	13.797	3.0158	70.9637	9.22398
GR	1	20615	19738	3	2022	2	26	Dec/2021	NA	5	30	180	1	1	1	1	468.909	NA	5.12059	4.45371	NA	5.62377	NA	11.5336	24.0109	20.8839	NA	26.3704	NA	54.0821	NA	8.24028	13.797	3.0158	70.9637	9.22398
GR	1	20616	19738	3	2022	2	26	Dec/2021	NA	5	30	180	1	1	1	1	361.991	NA	5.08984	4.64265	NA	5.73663	NA	11.9859	18.4247	16.8059	NA	20.7661	NA	43.388	NA	8.24028	13.797	3.0158	70.9637	9.22398
GR	1	20617	19738	3	2022	1	15	Feb/2022	NA	5	30	180	1	2	2	1	272.406	NA	5.12077	4.66865	NA	5.53479	NA	11.8671	13.9493	12.7177	NA	15.0771	NA	32.3268	NA	15.9922	22.1455	9.91083	61.6882	15.6567
GR	1	20618	19738	3	2022	1	15	Feb/2022	NA	5	30	180	9	9	9	9	300.757	NA	5.14318	4.51149	NA	5.41484	NA	11.7784	15.4684	13.5686	NA	16.2855	NA	35.4244	NA	15.9922	22.1455	9.91083	61.6882	15.6567
GR	1	20619	19738	3	2022	1	15	Feb/2022	NA	5	30	180	1	1	1	1	255.721	NA	5.12263	4.64756	NA	5.839	NA	11.88	13.0996	11.8848	NA	14.9315	NA	30.3795	NA	15.9922	22.1455	9.91083	61.6882	15.6567
GR	1	20620	19738	3	2022	2	26	Dec/2021	NA	5	30	180	1	1	1	1	361.687	NA	5.03252	4.53543	NA	5.95323	NA	11.9304	18.202	16.4041	NA	21.5321	NA	43.1507	NA	8.24028	13.797	3.0158	70.9637	9.22398
GR	1	20621	19738	3	2022	1	15	Feb/2022	NA	5	30	180	1	1	1	1	289.34	NA	4.98231	4.4634	NA	5.75672	NA	12.1764	14.4158	12.9144	NA	16.6565	NA	35.2313	NA	15.9922	22.1455	9.91083	61.6882	15.6567
GR	1	20622	19738	3	2022	2	26	Dec/2021	NA	5	30	180	5	5	5	5	413.64	NA	5.10499	4.44202	NA	5.61113	NA	11.6149	21.1162	18.374	NA	23.2099	NA	48.0437	NA	8.24028	13.797	3.0158	70.9637	9.22398
GR	1	20623	19738	3	2022	1	15	Feb/2022	NA	5	30	180	1	1	1	1	240.038	NA	5.0288	4.21534	NA	5.56622	NA	11.2597	12.071	10.1184	NA	13.361	NA	27.0275	NA	15.9922	22.1455	9.91083	61.6882	15.6567
GR	1	20624	19738	3	2022	2	26	Dec/2021	NA	5	30	180	1	2	2	2	427.758	NA	5.52377	4.76228	NA	5.63866	NA	11.7878	23.6284	20.371	NA	24.1199	NA	50.4232	NA	8.24028	13.797	3.0158	70.9637	9.22398
GR	1	20625	19738	3	2022	2	26	Dec/2021	NA	5	30	180	1	1	1	1	431.957	NA	5.13854	4.69509	NA	5.77262	NA	11.8778	22.1963	20.2808	NA	24.9352	NA	51.3069	NA	8.24028	13.797	3.0158	70.9637	9.22398
GR	1	20626	19738	3	2022	2	26	Dec/2021	NA	5	30	180	1	1	1	1	555.625	NA	5.08202	4.67078	NA	5.87638	NA	11.876	28.2369	25.952	NA	32.6506	NA	65.9858	NA	8.24028	13.797	3.0158	70.9637	9.22398
GR	1	20627	19738	3	2022	1	15	Feb/2022	NA	5	30	180	1	1	1	1	257.021	NA	4.77792	4.61862	NA	6.42785	NA	12.0435	12.2803	11.8708	NA	16.5209	NA	30.9544	NA	15.9922	22.1455	9.91083	61.6882	15.6567
GR	1	20628	19738	3	2022	2	26	Dec/2021	NA	5	30	180	1	1	1	1	487.758	NA	5.03582	4.52819	NA	5.60277	NA	11.8822	24.5626	22.0866	NA	27.328	NA	57.9564	NA	8.24028	13.797	3.0158	70.9637	9.22398
GR	1	20629	19738	3	2022	1	15	Feb/2022	NA	4	30	150	1	2	2	2	119.453	NA	5.37796	4.69495	NA	5.79628	NA	11.7974	6.42413	5.60825	NA	6.92383	NA	14.0923	NA	15.0823	21.3134	8.85768	61.5197	14.9379
GR	1	20630	19738	3	2022	2	26	Dec/2021	NA	3	30	90	5	5	5	5	83.7358	NA	5.12105	4.47935	NA	5.35428	NA	11.5475	4.28815	3.75082	NA	4.48345	NA	9.66936	NA	0.512088	5.54165	-3.68802	78.3974	2.16217
GR	1	20631	19738	3	2022	1	15	Feb/2022	NA	5	30	180	1	1	1	1	334.404	NA	4.98594	4.27228	NA	5.60158	NA	11.3501	16.6732	14.2867	NA	18.7319	NA	37.9553	NA	15.9922	22.1455	9.91083	61.6882	15.6567
GR	1	20632	19738	3	2022	2	26	Dec/2021	NA	5	30	180	5	5	5	5	470.192	NA	5.27875	4.65167	NA	5.5329	NA	11.5096	24.8203	21.8718	NA	26.0153	NA	54.1171	NA	8.24028	13.797	3.0158	70.9637	9.22398
GR	1	20633	19738	3	2022	1	15	Feb/2022	NA	5	30	180	1	1	1	1	374.54	NA	5.22103	4.86214	NA	5.90105	NA	12.1946	19.5548	18.2107	NA	22.1018	NA	45.6737	NA	15.9922	22.1455	9.91083	61.6882	15.6567
GR	1	20634	19738	3	2022	1	15	Feb/2022	NA	4	30	150	5	5	5	5	113.519	NA	5.17818	4.67639	NA	5.727	NA	11.9786	5.87821	5.30859	NA	6.50123	NA	13.598	NA	15.0823	21.3134	8.85768	61.5197	14.9379
GR	1	20635	19738	3	2022	2	26	Dec/2021	NA	5	30	180	1	2	2	2	503.391	NA	5.48879	4.6226	NA	5.80374	NA	11.8662	27.6301	23.2697	NA	29.2155	NA	59.7332	NA	8.24028	13.797	3.0158	70.9637	9.22398
GR	1	23855	22971	3	2022	2	26	Dec/2021	NA	5	30	180	1	1	1	1	259.406	NA	5.10119	4.42144	NA	5.64619	NA	11.6157	13.2328	11.4695	NA	14.6465	NA	30.1317	NA	8.24028	13.797	3.0158	70.9637	9.22398
GR	1	23856	22971	3	2022	2	26	Dec/2021	NA	5	30	180	1	1	1	1	204.621	NA	5.05265	4.35916	NA	5.86685	NA	11.9054	10.3388	8.91974	NA	12.0048	NA	24.361	NA	8.24028	13.797	3.0158	70.9637	9.22398
GR	1	23857	22971	3	2022	2	26	Dec/2021	NA	5	30	180	1	1	1	1	250.155	NA	5.06506	4.69858	NA	5.96552	NA	11.9132	12.6705	11.7537	NA	14.923	NA	29.8015	NA	8.24028	13.797	3.0158	70.9637	9.22398
GR	1	23858	22971	3	2022	2	26	Dec/2021	NA	5	30	180	1	2	2	2	414.742	NA	5.39234	4.82375	NA	6.01134	NA	12.7045	22.3643	20.0061	NA	24.9315	NA	52.691	NA	8.24028	13.797	3.0158	70.9637	9.22398
GR	1	23859	22971	3	2022	2	26	Dec/2021	NA	5	30	180	NA	NA	NA	NA	459.008	NA	NA	NA	NA	NA	NA	NA	NA	NA	NA	NA	NA	NA	NA	8.24028	13.797	3.0158	70.9637	9.22398
GR	1	23860	22971	3	2022	2	26	Dec/2021	NA	5	30	180	1	1	1	1	310.506	NA	4.99051	4.16036	NA	5.90223	NA	11.9092	15.4958	12.9182	NA	18.3268	NA	36.9787	NA	8.24028	13.797	3.0158	70.9637	9.22398
GR	1	23861	22971	3	2022	2	26	Dec/2021	NA	5	30	180	1	1	1	1	290.057	NA	5.09147	4.59004	NA	5.66839	NA	12.0673	14.7681	13.3137	NA	16.4415	NA	35.0019	NA	8.24028	13.797	3.0158	70.9637	9.22398
GR	1	23862	22971	3	2022	2	26	Dec/2021	NA	5	30	180	5	5	5	5	249.972	NA	5.15575	4.69249	NA	5.50489	NA	11.5701	12.8879	11.7299	NA	13.7607	NA	28.9221	NA	8.24028	13.797	3.0158	70.9637	9.22398
GR	1	23863	22971	3	2022	2	26	Dec/2021	NA	5	30	180	5	5	5	5	541.84	NA	5.18825	4.65511	NA	5.57868	NA	11.7013	28.112	25.2232	NA	30.2275	NA	63.4021	NA	8.24028	13.797	3.0158	70.9637	9.22398
GR	1	23864	22971	3	2022	2	26	Dec/2021	NA	5	30	180	1	1	1	1	272.072	NA	5.03059	4.50628	NA	5.80498	NA	12.3326	13.6868	12.2603	NA	15.7937	NA	33.5534	NA	8.24028	13.797	3.0158	70.9637	9.22398
GR	1	23865	22971	3	2022	2	26	Dec/2021	NA	5	30	180	1	1	1	1	477.642	NA	5.09215	4.50984	NA	5.91807	NA	11.7454	24.3222	21.5409	NA	28.2671	NA	56.101	NA	8.24028	13.797	3.0158	70.9637	9.22398
GR	1	23866	22971	3	2022	2	26	Dec/2021	NA	5	30	180	1	1	1	1	421.308	NA	5.05175	4.25226	NA	5.85968	NA	11.594	21.2834	17.9151	NA	24.6873	NA	48.8463	NA	8.24028	13.797	3.0158	70.9637	9.22398
GR	1	23867	22971	3	2022	2	26	Dec/2021	NA	5	30	180	1	1	1	1	322.34	NA	5.08794	4.45973	NA	5.73924	NA	11.9168	16.4005	14.3755	NA	18.4998	NA	38.4125	NA	8.24028	13.797	3.0158	70.9637	9.22398
GR	1	23868	22971	3	2022	2	26	Dec/2021	NA	5	30	180	5	5	5	5	259.104	NA	5.01437	4.37266	NA	5.22531	NA	11.6159	12.9924	11.3297	NA	13.539	NA	30.0973	NA	8.24028	13.797	3.0158	70.9637	9.22398
GR	1	23869	22971	3	2022	2	26	Dec/2021	NA	5	30	180	1	1	1	1	376.823	NA	5.10394	4.63081	NA	5.88195	NA	12.0869	19.2328	17.45	NA	22.1645	NA	45.5461	NA	8.24028	13.797	3.0158	70.9637	9.22398
GR	1	23870	22971	3	2022	2	26	Dec/2021	NA	5	30	180	1	1	1	1	345.94	NA	5.22059	4.71087	NA	5.9991	NA	11.9274	18.0601	16.2968	NA	20.7533	NA	41.2617	NA	8.24028	13.797	3.0158	70.9637	9.22398
GR	1	23871	22971	3	2022	2	26	Dec/2021	NA	5	30	180	1	1	1	1	405.66	NA	5.09339	4.82059	NA	5.65334	NA	11.6884	20.6619	19.5552	NA	22.9334	NA	47.4153	NA	8.24028	13.797	3.0158	70.9637	9.22398
GR	1	13348	12135	3	2022	2	26	Dec/2021	NA	5	30	180	1	1	1	1	363.774	NA	5.09771	4.64192	NA	5.83441	NA	12.1119	18.5441	16.8861	NA	21.2241	NA	44.0599	NA	8.24028	13.797	3.0158	70.9637	9.22398
GR	1	13349	12135	3	2022	2	26	Dec/2021	NA	5	30	180	1	1	1	1	212.006	NA	5.14215	4.50961	NA	5.66776	NA	11.7085	10.9017	9.56062	NA	12.016	NA	24.8227	NA	8.24028	13.797	3.0158	70.9637	9.22398
GR	1	13350	12135	3	2022	2	26	Dec/2021	NA	5	30	180	1	1	1	1	503.758	NA	5.10539	4.55365	NA	5.97527	NA	11.6988	25.7188	22.9394	NA	30.1009	NA	58.9337	NA	8.24028	13.797	3.0158	70.9637	9.22398
GR	1	13351	12135	3	2022	2	26	Dec/2021	NA	5	30	180	1	2	2	1	300.325	NA	5.30811	4.81236	NA	5.65467	NA	11.7013	15.9416	14.4527	NA	16.9824	NA	35.1419	NA	8.24028	13.797	3.0158	70.9637	9.22398
GR	1	13352	12135	3	2022	2	26	Dec/2021	NA	5	30	180	1	2	2	2	346.34	NA	5.41741	4.4555	NA	5.6569	NA	11.5097	18.7626	15.4312	NA	19.5921	NA	39.8626	NA	8.24028	13.797	3.0158	70.9637	9.22398
GR	1	13353	12135	3	2022	2	26	Dec/2021	NA	5	30	180	1	2	2	2	351.325	NA	5.1462	4.50583	NA	5.61555	NA	11.9789	18.0799	15.8301	NA	19.7288	NA	42.085	NA	8.24028	13.797	3.0158	70.9637	9.22398
GR	1	13354	12135	3	2022	2	26	Dec/2021	NA	5	30	180	5	5	5	5	277.755	NA	5.14193	4.41361	NA	5.46642	NA	11.4317	14.2819	12.259	NA	15.1832	NA	31.752	NA	8.24028	13.797	3.0158	70.9637	9.22398
GR	1	13355	12135	3	2022	2	26	Dec/2021	NA	5	30	180	1	2	2	2	336.509	NA	5.20956	4.20731	NA	5.37773	NA	11.9058	17.5307	14.158	NA	18.0966	NA	40.0643	NA	8.24028	13.797	3.0158	70.9637	9.22398
GR	1	13356	12135	3	2022	2	26	Dec/2021	NA	5	30	180	5	5	5	5	344.745	NA	5.07144	5.07251	NA	5.99504	NA	11.9953	17.4835	17.4872	NA	20.6676	NA	41.3531	NA	8.24028	13.797	3.0158	70.9637	9.22398
GR	1	13357	12135	3	2022	2	26	Dec/2021	NA	5	30	180	5	5	5	5	214.602	NA	4.86471	5.26733	NA	6.83219	NA	12.2272	10.4398	11.3038	NA	14.662	NA	26.2399	NA	8.24028	13.797	3.0158	70.9637	9.22398
GR	1	13358	12135	3	2022	2	26	Dec/2021	NA	5	30	180	1	1	1	1	383.075	NA	5.10377	4.60752	NA	5.7097	NA	11.8693	19.5513	17.6503	NA	21.8725	NA	45.4686	NA	8.24028	13.797	3.0158	70.9637	9.22398
GR	1	13359	12135	3	2022	2	26	Dec/2021	NA	5	30	180	1	1	1	1	250.589	NA	5.23876	4.6762	NA	5.79205	NA	11.6719	13.1277	11.718	NA	14.5142	NA	29.2485	NA	8.24028	13.797	3.0158	70.9637	9.22398
GR	1	13360	12135	3	2022	2	26	Dec/2021	NA	5	30	180	2	2	2	2	274.806	NA	5.25416	4.84425	NA	5.64338	NA	11.657	14.4387	13.3123	NA	15.5083	NA	32.034	NA	8.24028	13.797	3.0158	70.9637	9.22398
GR	1	13361	12135	3	2022	2	26	Dec/2021	NA	5	30	180	1	2	2	2	456.325	NA	5.34889	4.68132	NA	5.79757	NA	11.8954	24.4083	21.362	NA	26.4557	NA	54.2814	NA	8.24028	13.797	3.0158	70.9637	9.22398
GR	1	13362	12135	3	2022	2	26	Dec/2021	NA	5	30	180	5	5	5	5	357.823	NA	5.00854	4.15614	NA	5.3353	NA	12.2443	17.9217	14.8716	NA	19.0909	NA	43.8128	NA	8.24028	13.797	3.0158	70.9637	9.22398
GR	1	20325	18621	3	2022	1	15	Feb/2022	NA	5	30	180	5	5	5	5	233.538	NA	5.0623	4.32369	NA	4.74357	NA	11.9882	11.8224	10.0975	NA	11.078	NA	27.9971	NA	15.9922	22.1455	9.91083	61.6882	15.6567
GR	1	20326	18621	3	2022	2	26	Dec/2021	NA	5	30	180	1	2	2	2	455.345	NA	5.35889	4.65644	NA	5.55596	NA	12.0406	24.4015	21.2029	NA	25.2988	NA	54.8262	NA	8.24028	13.797	3.0158	70.9637	9.22398
GR	1	20327	18621	3	2022	1	15	Feb/2022	NA	5	30	180	5	5	5	5	314.106	NA	5.51573	4.707	NA	5.295	NA	11.54	17.3252	14.785	NA	16.6319	NA	36.2478	NA	15.9922	22.1455	9.91083	61.6882	15.6567
GR	1	20328	18621	3	2022	1	15	Feb/2022	NA	5	30	180	6	6	6	6	285.3	NA	5.03579	4.25068	NA	7.05242	NA	11.7426	14.3671	12.1272	NA	20.1206	NA	33.5017	NA	15.9922	22.1455	9.91083	61.6882	15.6567
GR	1	20329	18621	3	2022	1	15	Feb/2022	NA	5	30	180	1	6	6	6	557.581	NA	5.3436	4.7065	NA	5.67333	NA	11.8827	29.7949	26.2426	NA	31.6334	NA	66.2555	NA	15.9922	22.1455	9.91083	61.6882	15.6567
GR	1	20330	18621	3	2022	2	26	Dec/2021	NA	5	30	180	1	1	1	1	293.306	NA	5.08105	4.58687	NA	5.75938	NA	12.0515	14.903	13.4535	NA	16.8926	NA	35.3478	NA	8.24028	13.797	3.0158	70.9637	9.22398
GR	1	20331	18621	3	2022	1	15	Feb/2022	NA	5	30	180	1	1	1	1	394.645	NA	5.14175	4.61577	NA	5.52331	NA	11.6806	20.2917	18.2159	NA	21.7975	NA	46.097	NA	15.9922	22.1455	9.91083	61.6882	15.6567
GR	1	20332	18621	3	2022	1	15	Feb/2022	NA	5	30	180	1	1	1	1	306.706	NA	5.12481	4.29162	NA	6.00408	NA	11.632	15.7181	13.1626	NA	18.4149	NA	35.6761	NA	15.9922	22.1455	9.91083	61.6882	15.6567
GR	1	20333	18621	3	2022	1	15	Feb/2022	NA	5	30	180	1	1	1	1	318.755	NA	5.0453	4.12758	NA	5.66285	NA	11.3122	16.0821	13.1568	NA	18.0506	NA	36.0581	NA	15.9922	22.1455	9.91083	61.6882	15.6567
GR	1	20334	18621	3	2022	1	15	Feb/2022	NA	3	30	180	6	6	6	6	252.5	NA	5.21	4.9265	NA	6.9055	NA	11.925	13.1553	12.4394	NA	17.4364	NA	30.1106	NA	15.9922	22.1455	9.91083	61.6882	15.6567
GR	1	20335	18621	3	2022	1	15	Feb/2022	NA	5	30	180	5	5	5	5	241.226	NA	5.12325	5.16891	NA	5.85934	NA	12.2722	12.3586	12.4688	NA	14.1343	NA	29.6037	NA	15.9922	22.1455	9.91083	61.6882	15.6567
GR	1	20336	18621	3	2022	1	15	Feb/2022	NA	5	30	180	1	2	2	2	426.057	NA	5.19754	4.26583	NA	5.91793	NA	12.1073	22.1444	18.1748	NA	25.2137	NA	51.5841	NA	15.9922	22.1455	9.91083	61.6882	15.6567
GR	1	20337	18621	3	2022	1	15	Feb/2022	NA	5	30	180	NA	NA	NA	NA	289.389	NA	NA	NA	NA	NA	NA	NA	NA	NA	NA	NA	NA	NA	NA	15.9922	22.1455	9.91083	61.6882	15.6567
GR	1	20338	18621	3	2022	1	15	Feb/2022	NA	5	30	180	1	1	1	1	216.204	NA	5.07231	4.57354	NA	5.80721	NA	11.7249	10.9665	9.88817	NA	12.5554	NA	25.3497	NA	15.9922	22.1455	9.91083	61.6882	15.6567
GR	1	23379	21037	3	2022	2	26	Dec/2021	NA	5	30	180	5	5	5	5	476.358	NA	5.02167	4.41838	NA	5.60129	NA	11.2602	23.9211	21.0473	NA	26.6822	NA	53.6387	NA	8.24028	13.797	3.0158	70.9637	9.22398
GR	1	23380	21037	3	2022	1	15	Feb/2022	NA	5	30	180	2	2	2	2	326.34	NA	5.09222	4.67192	NA	5.72803	NA	11.6672	16.6179	15.2463	NA	18.6928	NA	38.0747	NA	15.9922	22.1455	9.91083	61.6882	15.6567
GR	1	23381	21037	3	2022	2	26	Dec/2021	NA	5	30	180	1	2	2	2	548.26	NA	5.4086	4.83811	NA	5.84666	NA	12.0655	29.6532	26.5254	NA	32.0549	NA	66.1505	NA	8.24028	13.797	3.0158	70.9637	9.22398
GR	1	23382	21037	3	2022	1	15	Feb/2022	NA	5	30	180	1	1	1	1	372.14	NA	4.97627	4.84909	NA	6.09406	NA	11.4582	18.5187	18.0454	NA	22.6784	NA	42.6405	NA	15.9922	22.1455	9.91083	61.6882	15.6567
GR	1	23383	21037	3	2022	1	15	Feb/2022	NA	5	30	180	1	1	1	1	220.255	NA	5.10326	4.06761	NA	5.55712	NA	10.8097	11.2402	8.95911	NA	12.2398	NA	23.8089	NA	15.9922	22.1455	9.91083	61.6882	15.6567
GR	1	23384	21037	3	2022	2	26	Dec/2021	NA	5	30	180	1	1	1	1	426.611	NA	5.0743	4.47946	NA	5.98094	NA	11.058	21.6475	19.1099	NA	25.5154	NA	47.1748	NA	8.24028	13.797	3.0158	70.9637	9.22398
GR	1	23385	21037	3	2022	2	26	Dec/2021	NA	5	30	180	1	1	1	1	528.425	NA	5.15137	4.74057	NA	5.95505	NA	11.8509	27.2211	25.0504	NA	31.4679	NA	62.6229	NA	8.24028	13.797	3.0158	70.9637	9.22398
GR	1	23386	21037	3	2022	1	15	Feb/2022	NA	5	30	180	1	1	1	1	408.675	NA	5.13527	4.54933	NA	5.88439	NA	11.7029	20.9866	18.592	NA	24.0481	NA	47.8267	NA	15.9922	22.1455	9.91083	61.6882	15.6567
GR	1	23387	21037	3	2022	1	15	Feb/2022	NA	5	30	180	1	1	1	1	263.14	NA	5.21866	4.67473	NA	5.9046	NA	12.1499	13.7324	12.3011	NA	15.5374	NA	31.9713	NA	15.9922	22.1455	9.91083	61.6882	15.6567
GR	1	23388	21037	3	2022	1	15	Feb/2022	NA	5	30	180	1	2	2	2	359.457	NA	5.04284	4.67721	NA	5.75727	NA	11.8944	18.1268	16.8125	NA	20.6949	NA	42.7553	NA	15.9922	22.1455	9.91083	61.6882	15.6567
GR	1	23389	21037	3	2022	1	15	Feb/2022	NA	5	30	180	1	2	2	2	378.042	NA	5.32604	4.61563	NA	5.84067	NA	11.8427	20.1346	17.449	NA	22.0802	NA	44.7702	NA	15.9922	22.1455	9.91083	61.6882	15.6567
GR	1	20339	18621	3	2022	1	15	Feb/2022	NA	5	30	180	5	5	5	5	169.019	NA	5.11252	4.84019	NA	5.35451	NA	12.297	8.64113	8.18084	NA	9.05014	NA	20.7842	NA	15.9922	22.1455	9.91083	61.6882	15.6567
GR	1	23390	21037	3	2022	1	15	Feb/2022	NA	5	30	180	1	2	2	2	265.755	NA	5.41236	4.81641	NA	5.67284	NA	11.7792	14.3836	12.7998	NA	15.0758	NA	31.3039	NA	15.9922	22.1455	9.91083	61.6882	15.6567
GR	1	23391	21037	3	2022	1	15	Feb/2022	NA	5	30	180	9	11	11	11	308.272	NA	5.27675	4.93612	NA	5.79213	NA	12.0677	16.2667	15.2167	NA	17.8555	NA	37.2014	NA	15.9922	22.1455	9.91083	61.6882	15.6567
GR	1	23392	21037	3	2022	1	15	Feb/2022	NA	5	30	180	1	1	1	1	403.389	NA	5.02971	4.39	NA	5.93322	NA	11.6609	20.2893	17.7088	NA	23.934	NA	47.0388	NA	15.9922	22.1455	9.91083	61.6882	15.6567
GR	1	23393	21037	3	2022	1	15	Feb/2022	NA	5	30	180	5	5	5	5	163.019	NA	4.74173	5.17634	NA	7.23507	NA	11.6552	7.72991	8.43841	NA	11.7945	NA	19.0002	NA	15.9922	22.1455	9.91083	61.6882	15.6567
GR	1	23394	21037	3	2022	1	15	Feb/2022	NA	5	30	180	1	2	2	2	422.306	NA	5.39299	4.93167	NA	5.90735	NA	12.1652	22.7749	20.8267	NA	24.9471	NA	51.3745	NA	15.9922	22.1455	9.91083	61.6882	15.6567
GR	1	23395	21037	3	2022	2	26	Dec/2021	NA	5	30	180	1	2	2	2	415.691	NA	5.28581	4.66134	NA	5.83534	NA	12.093	21.9726	19.3767	NA	24.257	NA	50.2693	NA	8.24028	13.797	3.0158	70.9637	9.22398
GR	1	23396	21037	3	2022	1	15	Feb/2022	NA	5	30	180	1	1	1	1	332.491	NA	5.09318	4.5461	NA	5.75914	NA	11.7558	16.9343	15.1153	NA	19.1486	NA	39.0868	NA	15.9922	22.1455	9.91083	61.6882	15.6567
GR	1	23397	21037	3	2022	1	15	Feb/2022	NA	4	30	150	5	5	5	5	154.226	NA	5.32805	4.61202	NA	5.09911	NA	11.6945	8.21727	7.11296	NA	7.86418	NA	18.0361	NA	15.0823	21.3134	8.85768	61.5197	14.9379
GR	1	23398	21037	3	2022	1	15	Feb/2022	NA	5	30	180	1	1	1	1	313.955	NA	5.11461	4.57724	NA	5.95545	NA	11.9365	16.0576	14.3705	NA	18.6974	NA	37.4753	NA	15.9922	22.1455	9.91083	61.6882	15.6567
GR	1	23399	21037	3	2022	2	26	Dec/2021	NA	5	30	180	1	2	2	2	432.608	NA	5.40042	4.68969	NA	5.87036	NA	11.848	23.3626	20.2879	NA	25.3956	NA	51.2555	NA	8.24028	13.797	3.0158	70.9637	9.22398
GR	1	23400	21037	3	2022	1	15	Feb/2022	NA	5	30	180	1	2	2	2	329.102	NA	5.46038	4.6807	NA	6.2383	NA	11.8311	17.9702	15.4043	NA	20.5303	NA	38.9363	NA	15.9922	22.1455	9.91083	61.6882	15.6567
GR	1	23401	21037	3	2022	1	15	Feb/2022	NA	5	30	180	1	1	1	1	235.255	NA	5.08803	4.51902	NA	5.80921	NA	11.8689	11.9698	10.6312	NA	13.6664	NA	27.9222	NA	15.9922	22.1455	9.91083	61.6882	15.6567
GR	1	23402	21037	3	2022	1	15	Feb/2022	NA	5	30	180	1	2	2	2	342.04	NA	5.12576	4.68164	NA	5.89	NA	12.6351	17.5321	16.0131	NA	20.1461	NA	43.2169	NA	15.9922	22.1455	9.91083	61.6882	15.6567
GR	1	23403	21037	3	2022	1	15	Feb/2022	NA	5	30	180	1	1	1	1	252.072	NA	5.20289	4.5774	NA	5.87275	NA	11.9228	13.115	11.5383	NA	14.8036	NA	30.0541	NA	15.9922	22.1455	9.91083	61.6882	15.6567
GR	1	23404	21037	3	2022	1	15	Feb/2022	NA	5	30	180	1	2	2	2	267.355	NA	5.54018	4.79244	NA	5.59331	NA	11.8274	14.8119	12.8128	NA	14.954	NA	31.6212	NA	15.9922	22.1455	9.91083	61.6882	15.6567
GR	1	23405	21037	3	2022	1	15	Feb/2022	NA	5	30	180	1	1	1	1	317.24	NA	5.0402	4.42396	NA	5.54166	NA	11.7073	15.9895	14.0346	NA	17.5803	NA	37.1401	NA	15.9922	22.1455	9.91083	61.6882	15.6567
GR	1	23406	21037	3	2022	1	15	Feb/2022	NA	5	30	180	1	1	1	1	259.038	NA	5.23787	4.54142	NA	5.82672	NA	11.955	13.5681	11.764	NA	15.0934	NA	30.9679	NA	15.9922	22.1455	9.91083	61.6882	15.6567
GR	1	23221	20987	3	2022	2	26	Dec/2021	NA	5	30	180	2	2	2	2	500.425	NA	5.13839	4.68213	NA	5.80213	NA	11.7371	25.7137	23.4305	NA	29.0353	NA	58.7353	NA	8.24028	13.797	3.0158	70.9637	9.22398
GR	1	23222	20987	3	2022	1	15	Feb/2022	NA	5	30	180	1	2	1	1	360.84	NA	5.35536	4.62642	NA	4.80449	NA	11.5394	19.3243	16.694	NA	17.3365	NA	41.6388	NA	15.9922	22.1455	9.91083	61.6882	15.6567
GR	1	23223	20987	3	2022	1	15	Feb/2022	NA	5	30	180	1	2	2	2	219.653	NA	5.33201	4.58603	NA	5.85113	NA	12.2948	11.7119	10.0733	NA	12.8522	NA	27.0059	NA	15.9922	22.1455	9.91083	61.6882	15.6567
GR	1	23224	20987	3	2022	1	15	Feb/2022	NA	5	30	180	1	1	1	1	385.675	NA	5.27576	4.6676	NA	6.0357	NA	11.659	20.3473	18.0018	NA	23.2782	NA	44.9659	NA	15.9922	22.1455	9.91083	61.6882	15.6567
GR	1	23225	20987	3	2022	2	26	Dec/2021	NA	5	30	180	1	1	1	1	553.806	NA	4.98231	4.32496	NA	5.84937	NA	11.653	27.5923	23.9519	NA	32.3941	NA	64.5348	NA	8.24028	13.797	3.0158	70.9637	9.22398
GR	1	23226	20987	3	2022	1	15	Feb/2022	NA	5	30	180	1	1	1	1	213.557	NA	5.19295	4.72479	NA	5.57217	NA	11.7521	11.0899	10.0901	NA	11.8997	NA	25.0974	NA	15.9922	22.1455	9.91083	61.6882	15.6567
GR	1	23227	20987	3	2022	1	15	Feb/2022	NA	5	30	180	1	2	2	2	409.357	NA	5.40514	4.75216	NA	6.07818	NA	11.7657	22.1263	19.4533	NA	24.8814	NA	48.1635	NA	15.9922	22.1455	9.91083	61.6882	15.6567
GR	1	23228	20987	3	2022	1	15	Feb/2022	NA	5	30	180	1	2	2	2	326.208	NA	5.3995	4.51937	NA	5.87529	NA	11.3167	17.6136	14.7425	NA	19.1656	NA	36.9159	NA	15.9922	22.1455	9.91083	61.6882	15.6567
GR	1	23229	20987	3	2022	2	26	Dec/2021	NA	5	30	180	1	1	1	1	294.906	NA	5.07385	4.48778	NA	5.91075	NA	11.6685	14.9631	13.2347	NA	17.4311	NA	34.411	NA	8.24028	13.797	3.0158	70.9637	9.22398
GR	1	23230	20987	3	2022	1	15	Feb/2022	NA	5	30	180	1	1	1	1	201.604	NA	5.06797	4.32107	NA	5.67419	NA	11.7041	10.2172	8.71145	NA	11.4394	NA	23.5959	NA	15.9922	22.1455	9.91083	61.6882	15.6567
GR	1	23231	20987	3	2022	1	15	Feb/2022	NA	5	30	180	1	1	1	1	277.972	NA	5.15522	4.70895	NA	5.83111	NA	12.0492	14.3301	13.0895	NA	16.2088	NA	33.4933	NA	15.9922	22.1455	9.91083	61.6882	15.6567
GR	1	23232	20987	3	2022	2	26	Dec/2021	NA	5	30	180	1	2	2	2	508.925	NA	5.10857	4.43265	NA	5.98832	NA	11.9544	25.9987	22.5589	NA	30.476	NA	60.8391	NA	8.24028	13.797	3.0158	70.9637	9.22398
GR	1	23233	20987	3	2022	1	15	Feb/2022	NA	5	30	180	1	1	1	1	263.404	NA	5.19437	4.81546	NA	5.76509	NA	11.8575	13.6822	12.6841	NA	15.1855	NA	31.233	NA	15.9922	22.1455	9.91083	61.6882	15.6567
GR	1	23234	20987	3	2022	1	15	Feb/2022	NA	5	30	180	1	1	1	1	318.657	NA	5.14819	4.25847	NA	5.62479	NA	11.5293	16.405	13.5699	NA	17.9238	NA	36.739	NA	15.9922	22.1455	9.91083	61.6882	15.6567
GR	1	23235	20987	3	2022	2	26	Dec/2021	NA	5	30	180	1	1	1	1	376.789	NA	5.0323	4.43455	NA	5.89511	NA	12.3732	18.9611	16.7089	NA	22.2121	NA	46.6208	NA	8.24028	13.797	3.0158	70.9637	9.22398
GR	1	23236	20987	3	2022	1	15	Feb/2022	NA	5	30	180	1	2	2	2	414.925	NA	5.16576	4.23274	NA	5.98334	NA	11.9501	21.434	17.5627	NA	24.8264	NA	49.584	NA	15.9922	22.1455	9.91083	61.6882	15.6567
GR	1	23237	20987	3	2022	1	15	Feb/2022	NA	4	30	150	1	1	1	1	144.255	NA	5.11301	4.45858	NA	5.59156	NA	11.4169	7.37575	6.43171	NA	8.0661	NA	16.4694	NA	15.0823	21.3134	8.85768	61.5197	14.9379
GR	1	23238	20987	3	2022	1	15	Feb/2022	NA	4	30	150	1	1	1	1	151.255	NA	5.12759	4.49283	NA	5.59995	NA	11.5523	7.75572	6.79561	NA	8.47018	NA	17.4734	NA	15.0823	21.3134	8.85768	61.5197	14.9379
GR	1	23239	20987	3	2022	1	15	Feb/2022	NA	5	30	180	5	5	5	5	200.226	NA	5.00333	5.4765	NA	6.42305	NA	13.2443	10.018	10.9654	NA	12.8606	NA	26.5186	NA	15.9922	22.1455	9.91083	61.6882	15.6567
GR	1	23240	20987	3	2022	1	15	Feb/2022	NA	5	30	180	5	5	5	5	113.311	NA	5.05976	4.78787	NA	4.9612	NA	12.4382	5.73328	5.4252	NA	5.62161	NA	14.0939	NA	15.9922	22.1455	9.91083	61.6882	15.6567
GR	1	23241	20987	3	2022	1	15	Feb/2022	NA	5	30	180	1	1	1	1	224.349	NA	5.24543	5.0316	NA	6.11477	NA	12.3424	11.7681	11.2883	NA	13.7184	NA	27.6902	NA	15.9922	22.1455	9.91083	61.6882	15.6567
GR	1	23242	20987	3	2022	1	15	Feb/2022	NA	5	30	180	5	5	5	5	212.623	NA	5.02731	4.82617	NA	5.97746	NA	11.0167	10.6892	10.2615	NA	12.7094	NA	23.4239	NA	15.9922	22.1455	9.91083	61.6882	15.6567
GR	1	23243	20987	3	2022	1	15	Feb/2022	NA	4	30	150	1	1	1	1	207.415	NA	5.26264	4.8668	NA	5.53832	NA	12.0741	10.9155	10.0945	NA	11.4873	NA	25.0434	NA	15.0823	21.3134	8.85768	61.5197	14.9379
GR	1	23244	20987	3	2022	1	15	Feb/2022	NA	5	30	180	1	1	1	1	238.453	NA	5.06959	4.70015	NA	5.70516	NA	12.0713	12.0886	11.2076	NA	13.6041	NA	28.7844	NA	15.9922	22.1455	9.91083	61.6882	15.6567
GR	1	23245	20987	3	2022	1	15	Feb/2022	NA	5	30	180	5	5	5	5	227.33	NA	5.12725	4.92501	NA	5.96987	NA	12.4025	11.6558	11.196	NA	13.5713	NA	28.1946	NA	15.9922	22.1455	9.91083	61.6882	15.6567
GR	1	23246	20987	3	2022	1	15	Feb/2022	NA	5	30	180	5	5	5	5	178.019	NA	4.54937	4.46907	NA	6.48136	NA	11.81	8.09873	7.95578	NA	11.538	NA	21.024	NA	15.9922	22.1455	9.91083	61.6882	15.6567
GR	1	23247	20987	3	2022	1	15	Feb/2022	NA	5	30	180	5	5	5	5	158.811	NA	4.97365	5.55469	NA	7.55241	NA	13.0504	7.89871	8.82147	NA	11.9941	NA	20.7255	NA	15.9922	22.1455	9.91083	61.6882	15.6567
GR	1	23248	20987	3	2022	1	15	Feb/2022	NA	5	30	180	5	5	5	5	312.745	NA	4.86474	3.9844	NA	5.92046	NA	11.3008	15.2143	12.461	NA	18.516	NA	35.3428	NA	15.9922	22.1455	9.91083	61.6882	15.6567
GR	1	23249	20987	3	2022	1	15	Feb/2022	NA	5	30	180	5	5	5	5	328.349	NA	5.06485	4.73792	NA	5.18617	NA	12.2561	16.6304	15.5569	NA	17.0287	NA	40.2428	NA	15.9922	22.1455	9.91083	61.6882	15.6567
GR	1	23250	20987	3	2022	1	15	Feb/2022	NA	5	30	180	5	5	5	5	282.038	NA	5.01841	5.55731	NA	6.01621	NA	11.9406	14.1538	15.6737	NA	16.968	NA	33.6771	NA	15.9922	22.1455	9.91083	61.6882	15.6567
GR	1	23251	20987	3	2022	1	15	Feb/2022	NA	5	30	180	5	5	5	5	199.123	NA	4.9846	4.92524	NA	5.78362	NA	12.2729	9.92547	9.80727	NA	11.5165	NA	24.4382	NA	15.9922	22.1455	9.91083	61.6882	15.6567
GR	1	23252	20987	3	2022	1	15	Feb/2022	NA	5	30	180	5	5	5	5	189.623	NA	5.23918	4.96737	NA	5.55024	NA	11.9381	9.93467	9.41926	NA	10.5245	NA	22.6373	NA	15.9922	22.1455	9.91083	61.6882	15.6567
GR	1	23253	20987	3	2022	1	15	Feb/2022	NA	5	30	180	5	5	5	5	355.349	NA	5.04179	5.13626	NA	6.18502	NA	12.3274	17.916	18.2516	NA	21.9784	NA	43.8053	NA	15.9922	22.1455	9.91083	61.6882	15.6567
GR	1	23254	20987	3	2022	1	15	Feb/2022	NA	5	30	180	5	5	5	5	229.623	NA	4.91552	5.17378	NA	6.01233	NA	13.091	11.2871	11.8802	NA	13.8057	NA	30.0598	NA	15.9922	22.1455	9.91083	61.6882	15.6567
GR	1	23255	20987	3	2022	1	15	Feb/2022	NA	5	30	180	5	5	5	5	237.83	NA	4.94422	3.9615	NA	4.74848	NA	11.8687	11.7588	9.42164	NA	11.2933	NA	28.2272	NA	15.9922	22.1455	9.91083	61.6882	15.6567
GR	1	23256	20987	3	2022	1	15	Feb/2022	NA	5	30	180	5	5	5	5	224.226	NA	5.10738	4.59817	NA	5.44128	NA	12.6854	11.4521	10.3103	NA	12.2008	NA	28.4441	NA	15.9922	22.1455	9.91083	61.6882	15.6567
GR	1	26249	24969	3	2022	1	15	Feb/2022	NA	5	30	180	5	5	5	5	219.623	NA	4.97197	4.9852	NA	6.75742	NA	11.4178	10.9196	10.9486	NA	14.8408	NA	25.0761	NA	15.9922	22.1455	9.91083	61.6882	15.6567
GR	1	26250	24969	3	2022	1	15	Feb/2022	NA	5	30	180	5	5	5	5	274.934	NA	4.80586	5.34801	NA	6.0872	NA	12.6532	13.2129	14.7035	NA	16.7358	NA	34.788	NA	15.9922	22.1455	9.91083	61.6882	15.6567
GR	1	26251	24969	3	2022	1	15	Feb/2022	NA	5	30	180	5	5	5	5	298.538	NA	4.8037	4.68064	NA	6.03318	NA	12.4395	14.3408	13.9735	NA	18.0113	NA	37.1366	NA	15.9922	22.1455	9.91083	61.6882	15.6567
GR	1	26252	24969	3	2022	1	15	Feb/2022	NA	5	30	180	5	5	5	5	257.33	NA	5.03731	4.79348	NA	5.7274	NA	11.6453	12.9625	12.3351	NA	14.7383	NA	29.9668	NA	15.9922	22.1455	9.91083	61.6882	15.6567
GR	1	26253	24969	3	2022	1	15	Feb/2022	NA	5	30	180	5	5	5	5	285.142	NA	4.78265	4.66838	NA	7.02596	NA	11.511	13.6373	13.3115	NA	20.0339	NA	32.8225	NA	15.9922	22.1455	9.91083	61.6882	15.6567
GR	1	26254	24969	3	2022	1	15	Feb/2022	NA	5	30	180	5	5	5	5	171.708	NA	4.89349	4.46021	NA	4.69035	NA	12.2073	8.4025	7.65851	NA	8.05368	NA	20.9609	NA	15.9922	22.1455	9.91083	61.6882	15.6567
GR	1	26255	24969	3	2022	1	15	Feb/2022	NA	5	30	180	5	5	5	5	158.226	NA	5.2538	4.96122	NA	5.479	NA	12.8145	8.3129	7.84996	NA	8.66922	NA	20.2759	NA	15.9922	22.1455	9.91083	61.6882	15.6567
GR	1	26256	24969	3	2022	1	15	Feb/2022	NA	4	30	150	5	5	5	5	102.019	NA	4.97056	4.55124	NA	6.28304	NA	12.2985	5.07091	4.64313	NA	6.40989	NA	12.5468	NA	15.0823	21.3134	8.85768	61.5197	14.9379
GR	1	26257	24969	3	2022	1	15	Feb/2022	NA	5	30	180	5	5	5	5	170.623	NA	5.14593	4.54019	NA	5.48251	NA	12.2154	8.78012	7.74659	NA	9.35441	NA	20.8422	NA	15.9922	22.1455	9.91083	61.6882	15.6567
GR	1	26258	24969	3	2022	1	15	Feb/2022	NA	5	30	180	5	5	5	5	119.415	NA	5.09028	5.1058	NA	5.82003	NA	12.2103	6.07856	6.09709	NA	6.95	NA	14.5809	NA	15.9922	22.1455	9.91083	61.6882	15.6567
GR	1	26259	24969	3	2022	1	15	Feb/2022	NA	5	30	180	1	1	1	1	404.566	NA	4.99515	4.54667	NA	6.04858	NA	11.6518	20.2087	18.3943	NA	24.4705	NA	47.1393	NA	15.9922	22.1455	9.91083	61.6882	15.6567
GR	1	26260	24969	3	2022	1	15	Feb/2022	NA	5	30	180	5	5	5	5	144.415	NA	5.1635	5.22555	NA	5.92439	NA	12.3504	7.45688	7.54648	NA	8.55572	NA	17.8358	NA	15.9922	22.1455	9.91083	61.6882	15.6567
GR	1	26261	24969	3	2022	1	15	Feb/2022	NA	5	30	180	5	5	5	5	141.311	NA	4.61397	4.82236	NA	7.80459	NA	11.2495	6.52007	6.81454	NA	11.0288	NA	15.8968	NA	15.9922	22.1455	9.91083	61.6882	15.6567
GR	1	26262	24969	3	2022	1	15	Feb/2022	NA	5	30	180	5	5	5	5	178.226	NA	5.25872	4.6644	NA	5.27435	NA	11.8425	9.37243	8.31319	NA	9.40028	NA	21.1064	NA	15.9922	22.1455	9.91083	61.6882	15.6567
GR	1	26263	24969	3	2022	1	15	Feb/2022	NA	5	30	180	5	5	5	5	299.934	NA	5.23766	5.11352	NA	5.99023	NA	12.8433	15.7095	15.3372	NA	17.9667	NA	38.5214	NA	15.9922	22.1455	9.91083	61.6882	15.6567
GR	1	26264	24969	3	2022	1	15	Feb/2022	NA	5	30	180	5	5	5	5	371.5	NA	5.39391	4.368	NA	7.181	NA	11.94	20.0384	16.2271	NA	26.6774	NA	44.3571	NA	15.9922	22.1455	9.91083	61.6882	15.6567
GR	1	20340	18621	3	2022	1	15	Feb/2022	NA	5	30	180	5	5	5	5	198.123	NA	5.17063	4.66676	NA	5.26002	NA	11.4145	10.2442	9.2459	NA	10.4213	NA	22.6146	NA	15.9922	22.1455	9.91083	61.6882	15.6567
GR	1	20341	18621	3	2022	2	26	Dec/2021	NA	5	30	180	5	5	5	5	130.811	NA	5.01488	5.19209	NA	6.01297	NA	13.183	6.56003	6.79185	NA	7.86564	NA	17.2449	NA	8.24028	13.797	3.0158	70.9637	9.22398
GR	1	20342	18621	3	2022	2	26	Dec/2021	NA	5	30	180	5	5	5	5	336.642	NA	5.11907	5.00938	NA	6.22317	NA	11.9009	17.2329	16.8636	NA	20.9498	NA	40.0632	NA	8.24028	13.797	3.0158	70.9637	9.22398
GR	1	20343	18621	3	2022	1	15	Feb/2022	NA	5	30	180	5	5	5	5	118.208	NA	4.5113	4.82209	NA	6.14709	NA	11.3902	5.33269	5.70008	NA	7.26633	NA	13.464	NA	15.9922	22.1455	9.91083	61.6882	15.6567
GR	1	20344	18621	3	2022	1	15	Feb/2022	NA	5	30	180	5	5	5	5	111.311	NA	4.84349	4.51761	NA	7.68704	NA	12.127	5.39136	5.02862	NA	8.55654	NA	13.4987	NA	15.9922	22.1455	9.91083	61.6882	15.6567
GR	1	20345	18621	3	2022	2	26	Dec/2021	NA	5	30	180	5	5	5	5	309.142	NA	5.22093	5.22793	NA	6.05477	NA	12.1588	16.1401	16.1617	NA	18.7178	NA	37.5878	NA	8.24028	13.797	3.0158	70.9637	9.22398
GR	1	20346	18621	3	2022	2	26	Dec/2021	NA	3	30	90	5	5	5	5	46.2075	NA	5.17544	5.12521	NA	5.82032	NA	12.3419	2.39145	2.36823	NA	2.68943	NA	5.70289	NA	0.512088	5.54165	-3.68802	78.3974	2.16217
GR	1	20347	18621	3	2022	1	15	Feb/2022	NA	5	30	180	5	5	5	5	242.33	NA	4.80527	4.62786	NA	7.02029	NA	12.2528	11.6446	11.2147	NA	17.0123	NA	29.6922	NA	15.9922	22.1455	9.91083	61.6882	15.6567
GR	1	20348	18621	3	2022	2	26	Dec/2021	NA	5	30	180	5	5	5	5	209.915	NA	5.07817	5.46771	NA	7.14282	NA	13.9431	10.6598	11.4776	NA	14.9939	NA	29.2687	NA	8.24028	13.797	3.0158	70.9637	9.22398
GR	1	20349	18621	3	2022	1	15	Feb/2022	NA	5	30	180	5	5	5	5	185.726	NA	4.95775	4.86402	NA	5.32659	NA	12.3544	9.20785	9.03376	NA	9.89288	NA	22.9454	NA	15.9922	22.1455	9.91083	61.6882	15.6567
GR	1	20350	18621	3	2022	1	15	Feb/2022	NA	5	30	180	5	5	5	5	206.83	NA	5.1468	5.08693	NA	6.26717	NA	12.0451	10.6451	10.5213	NA	12.9624	NA	24.913	NA	15.9922	22.1455	9.91083	61.6882	15.6567
GR	1	20351	18621	3	2022	1	15	Feb/2022	NA	5	30	180	5	5	5	5	202.33	NA	5.16113	5.00916	NA	5.90813	NA	12.1023	10.4425	10.135	NA	11.9539	NA	24.4867	NA	15.9922	22.1455	9.91083	61.6882	15.6567
GR	1	20352	18621	3	2022	2	26	Dec/2021	NA	4	30	150	5	5	5	5	73.2075	NA	4.87055	4.28784	NA	5.33144	NA	12.23	3.56561	3.13902	NA	3.90302	NA	8.95328	NA	5.83589	11.243	0.849536	73.0391	7.10582
GR	1	20353	18621	3	2022	2	26	Dec/2021	NA	5	30	180	5	5	5	5	195.226	NA	5.01193	4.35606	NA	5.61369	NA	11.9637	9.7846	8.50419	NA	10.9594	NA	23.3564	NA	8.24028	13.797	3.0158	70.9637	9.22398
GR	1	20354	18621	3	2022	1	15	Feb/2022	NA	5	30	180	5	5	5	5	201.226	NA	4.88827	4.80378	NA	6.48925	NA	11.0035	9.83649	9.66648	NA	13.0581	NA	22.142	NA	15.9922	22.1455	9.91083	61.6882	15.6567
GR	1	20355	18621	3	2022	1	15	Feb/2022	NA	5	30	180	5	5	5	5	175.123	NA	5.02602	5.55496	NA	6.75603	NA	12.8831	8.8017	9.72799	NA	11.8313	NA	22.5611	NA	15.9922	22.1455	9.91083	61.6882	15.6567
GR	1	20356	18621	3	2022	2	26	Dec/2021	NA	4	30	150	5	5	5	5	106.5	NA	5.11545	5.06209	NA	5.98127	NA	13.1691	5.44796	5.39113	NA	6.37006	NA	14.0251	NA	5.83589	11.243	0.849536	73.0391	7.10582
GR	1	20357	18621	3	2022	2	26	Dec/2021	NA	5	30	180	5	5	5	5	222.83	NA	5.06731	5.00287	NA	5.7788	NA	11.7732	11.2915	11.1479	NA	12.8769	NA	26.2343	NA	8.24028	13.797	3.0158	70.9637	9.22398
GR	1	20358	18621	3	2022	2	26	Dec/2021	NA	5	30	180	5	5	5	5	291.642	NA	4.94651	5.59049	NA	7.0852	NA	12.2244	14.4261	16.3042	NA	20.6634	NA	35.6513	NA	8.24028	13.797	3.0158	70.9637	9.22398
GR	1	20359	18621	3	2022	2	26	Dec/2021	NA	5	30	180	5	5	5	5	177.226	NA	5.04331	5.20582	NA	5.97843	NA	12.6402	8.93807	9.2261	NA	10.5954	NA	22.4018	NA	8.24028	13.797	3.0158	70.9637	9.22398
GR	1	20360	18621	3	2022	2	26	Dec/2021	NA	5	30	180	5	5	5	5	192.123	NA	5.09289	5.37858	NA	5.68031	NA	12.3151	9.78459	10.3335	NA	10.9132	NA	23.66	NA	8.24028	13.797	3.0158	70.9637	9.22398
GR	1	20361	18621	3	2022	1	15	Feb/2022	NA	5	30	180	5	5	5	5	190.726	NA	4.97157	4.68892	NA	6.01332	NA	11.7747	9.4821	8.943	NA	11.469	NA	22.4574	NA	15.9922	22.1455	9.91083	61.6882	15.6567
GR	1	20362	18621	3	2022	1	15	Feb/2022	NA	5	30	180	5	5	5	5	255.53	NA	5.14751	4.67121	NA	5.63062	NA	12.3044	13.1535	11.9363	NA	14.3879	NA	31.4414	NA	15.9922	22.1455	9.91083	61.6882	15.6567
GR	1	20363	18621	3	2022	2	26	Dec/2021	NA	5	30	180	5	5	5	5	289.142	NA	5.01084	4.98155	NA	5.13368	NA	12.8752	14.4884	14.4037	NA	14.8436	NA	37.2275	NA	8.24028	13.797	3.0158	70.9637	9.22398
GR	1	20364	18621	3	2022	2	26	Dec/2021	NA	5	30	180	5	5	5	5	239.33	NA	4.86346	4.81119	NA	6.09442	NA	10.9836	11.6397	11.5146	NA	14.5858	NA	26.287	NA	8.24028	13.797	3.0158	70.9637	9.22398
GR	1	20365	18621	3	2022	1	15	Feb/2022	NA	5	30	180	5	5	5	5	169.623	NA	5.04144	5.35472	NA	6.38559	NA	12.3546	8.55142	9.08281	NA	10.8314	NA	20.9563	NA	15.9922	22.1455	9.91083	61.6882	15.6567
GR	1	20366	18621	3	2022	2	26	Dec/2021	NA	4	30	150	5	5	5	5	80.2075	NA	4.98301	4.57126	NA	4.86679	NA	11.6292	3.99675	3.6665	NA	3.90354	NA	9.32748	NA	5.83589	11.243	0.849536	73.0391	7.10582
GR	1	20367	18621	3	2022	1	15	Feb/2022	NA	5	30	180	5	5	5	5	240.83	NA	4.78767	4.18503	NA	5.33348	NA	11.4615	11.5302	10.0788	NA	12.8446	NA	27.6028	NA	15.9922	22.1455	9.91083	61.6882	15.6567
GR	1	20368	18621	3	2022	1	15	Feb/2022	NA	5	30	180	5	5	5	5	189.726	NA	4.9454	5.44679	NA	6.77035	NA	12.734	9.38273	10.334	NA	12.8451	NA	24.1597	NA	15.9922	22.1455	9.91083	61.6882	15.6567
GR	1	20369	18621	3	2022	1	15	Feb/2022	NA	5	30	180	1	1	1	1	267.538	NA	5.21338	4.64633	NA	5.43419	NA	11.9807	13.9478	12.4307	NA	14.5385	NA	32.0528	NA	15.9922	22.1455	9.91083	61.6882	15.6567
GR	1	20370	18621	3	2022	2	26	Dec/2021	NA	5	30	180	5	5	5	5	172.123	NA	4.85146	4.56904	NA	6.45293	NA	11.3335	8.35045	7.86435	NA	11.107	NA	19.5075	NA	8.24028	13.797	3.0158	70.9637	9.22398
GR	1	20371	18621	3	2022	1	15	Feb/2022	NA	5	30	180	5	5	5	5	133.311	NA	4.98177	4.96471	NA	5.77013	NA	12.2069	6.64126	6.61852	NA	7.69224	NA	16.2732	NA	15.9922	22.1455	9.91083	61.6882	15.6567
GR	1	20372	18621	3	2022	2	26	Dec/2021	NA	5	30	180	5	5	5	5	158.019	NA	5.08923	5.70277	NA	6.50509	NA	13.016	8.04194	9.01145	NA	10.2793	NA	20.5678	NA	8.24028	13.797	3.0158	70.9637	9.22398
GR	1	20373	18621	3	2022	2	26	Dec/2021	NA	4	30	150	5	5	5	5	64.7075	NA	4.54859	4.05612	NA	6.44079	NA	11.7153	2.94328	2.62461	NA	4.16768	NA	7.58066	NA	5.83589	11.243	0.849536	73.0391	7.10582
GR	1	20374	18621	3	2022	2	26	Dec/2021	NA	5	30	180	5	5	5	5	223.123	NA	5.12437	5.08171	NA	5.99665	NA	12.1855	11.4336	11.3385	NA	13.3799	NA	27.1887	NA	8.24028	13.797	3.0158	70.9637	9.22398
GR	1	20375	18621	3	2022	2	26	Dec/2021	NA	5	30	180	5	5	5	5	289.538	NA	5.10482	4.8746	NA	5.91149	NA	11.9447	14.7804	14.1138	NA	17.116	NA	34.5844	NA	8.24028	13.797	3.0158	70.9637	9.22398
GR	1	20376	18621	3	2022	1	15	Feb/2022	NA	5	30	180	5	5	5	5	186.226	NA	4.75496	4.21338	NA	6.30554	NA	11.1268	8.85499	7.84643	NA	11.7426	NA	20.7211	NA	15.9922	22.1455	9.91083	61.6882	15.6567
GR	1	20377	18621	3	2022	1	15	Feb/2022	NA	5	30	180	5	5	5	5	111.311	NA	5.06773	4.81017	NA	5.76683	NA	12.131	5.64096	5.35427	NA	6.41913	NA	13.5032	NA	15.9922	22.1455	9.91083	61.6882	15.6567
GR	1	20378	18621	3	2022	1	15	Feb/2022	NA	5	30	180	5	5	5	5	270.538	NA	5.26806	5.34039	NA	6.152	NA	12.899	14.2521	14.4478	NA	16.6435	NA	34.8967	NA	15.9922	22.1455	9.91083	61.6882	15.6567
GR	1	20379	18621	3	2022	1	15	Feb/2022	NA	5	30	180	5	5	5	5	255.434	NA	5.33223	4.87906	NA	5.24291	NA	12.7731	13.6203	12.4628	NA	13.3922	NA	32.6269	NA	15.9922	22.1455	9.91083	61.6882	15.6567
GR	1	20380	18621	3	2022	1	15	Feb/2022	NA	5	30	180	5	5	5	5	190.226	NA	5.1527	4.51027	NA	5.40933	NA	12.5321	9.80179	8.57972	NA	10.29	NA	23.8393	NA	15.9922	22.1455	9.91083	61.6882	15.6567
GR	1	20381	18621	3	2022	2	26	Dec/2021	NA	5	30	180	5	5	5	5	356.745	NA	5.11032	4.46076	NA	5.56795	NA	12.7071	18.2308	15.9136	NA	19.8634	NA	45.332	NA	8.24028	13.797	3.0158	70.9637	9.22398
GR	1	20382	18621	3	2022	1	15	Feb/2022	NA	5	30	180	5	5	5	5	328.142	NA	5.0913	4.44098	NA	5.41755	NA	12.3922	16.7067	14.5727	NA	17.7772	NA	40.664	NA	15.9922	22.1455	9.91083	61.6882	15.6567
GR	1	20383	18621	3	2022	2	26	Dec/2021	NA	5	30	180	5	5	5	5	307.142	NA	5.04878	5.73303	NA	6.5115	NA	12.4842	15.5069	17.6085	NA	19.9995	NA	38.3443	NA	8.24028	13.797	3.0158	70.9637	9.22398
GR	1	20384	18621	3	2022	1	15	Feb/2022	NA	5	30	180	5	5	5	5	199.5	NA	4.42935	4.97806	NA	7.54094	NA	11.9706	8.83656	9.93124	NA	15.0442	NA	23.8814	NA	15.9922	22.1455	9.91083	61.6882	15.6567
GR	1	20385	18621	3	2022	1	15	Feb/2022	NA	5	30	180	5	5	5	5	201.226	NA	5.01359	5.21894	NA	5.86979	NA	11.8773	10.0887	10.5019	NA	11.8116	NA	23.9002	NA	15.9922	22.1455	9.91083	61.6882	15.6567
GR	1	20386	18621	3	2022	1	15	Feb/2022	NA	5	30	180	5	5	5	5	288.434	NA	5.08153	5.49424	NA	6.48438	NA	13.182	14.6568	15.8472	NA	18.7032	NA	38.0214	NA	15.9922	22.1455	9.91083	61.6882	15.6567
GR	1	20387	18621	3	2022	1	15	Feb/2022	NA	5	30	180	NA	NA	NA	NA	424.8	NA	NA	NA	NA	NA	NA	NA	NA	NA	NA	NA	NA	NA	NA	15.9922	22.1455	9.91083	61.6882	15.6567
GR	1	20388	18621	3	2022	1	15	Feb/2022	NA	5	30	180	5	5	5	5	230.415	NA	5.27151	4.92247	NA	4.78401	NA	13.432	12.1463	11.3421	NA	11.0231	NA	30.9495	NA	15.9922	22.1455	9.91083	61.6882	15.6567
GR	1	20389	18621	3	2022	1	15	Feb/2022	NA	5	30	180	5	5	5	5	204.415	NA	5.07641	5.58705	NA	5.94117	NA	12.6265	10.377	11.4208	NA	12.1446	NA	25.8104	NA	15.9922	22.1455	9.91083	61.6882	15.6567
GR	1	20390	18621	3	2022	2	26	Dec/2021	NA	5	30	180	5	5	5	5	308.538	NA	4.83955	5.10529	NA	6.63358	NA	12.0842	14.9319	15.7518	NA	20.4671	NA	37.2843	NA	8.24028	13.797	3.0158	70.9637	9.22398
GR	1	20391	18621	3	2022	1	15	Feb/2022	NA	5	30	180	5	5	5	5	316.745	NA	5.18478	4.64289	NA	5.34325	NA	11.7953	16.4226	14.7061	NA	16.9245	NA	37.3611	NA	15.9922	22.1455	9.91083	61.6882	15.6567
GR	1	26265	24969	3	2022	2	26	Dec/2021	NA	5	30	180	1	1	1	1	355.643	NA	5.1744	4.588	NA	6.332	NA	11.5732	18.4024	16.3169	NA	22.5193	NA	41.1593	NA	8.24028	13.797	3.0158	70.9637	9.22398
GR	1	26266	24969	3	2022	1	15	Feb/2022	NA	4	30	150	1	1	1	1	107.286	NA	5.06111	4.01933	NA	6.29433	NA	11.2933	5.42985	4.31217	NA	6.75292	NA	12.1161	NA	15.0823	21.3134	8.85768	61.5197	14.9379
GR	1	26267	24969	3	2022	1	15	Feb/2022	NA	5	30	180	1	1	1	1	250.857	NA	5.20353	3.90106	NA	5.68865	NA	11.5976	13.0534	9.78608	NA	14.2704	NA	29.0935	NA	15.9922	22.1455	9.91083	61.6882	15.6567
GR	1	26268	24969	3	2022	2	26	Dec/2021	NA	5	30	180	1	1	1	1	438.729	NA	5.12667	4.518	NA	5.81767	NA	12.0967	22.4922	19.8218	NA	25.5238	NA	53.0715	NA	8.24028	13.797	3.0158	70.9637	9.22398
GR	1	26269	24969	3	2022	2	26	Dec/2021	NA	5	30	180	1	1	1	1	441.357	NA	5.2	3.98291	NA	5.25991	NA	11.5909	22.9506	17.5788	NA	23.215	NA	51.1574	NA	8.24028	13.797	3.0158	70.9637	9.22398
GR	1	26270	24969	3	2022	2	26	Dec/2021	NA	5	30	180	1	1	1	1	418.786	NA	5.20815	3.85185	NA	5.37359	NA	11.1963	21.811	16.131	NA	22.5038	NA	46.8885	NA	8.24028	13.797	3.0158	70.9637	9.22398
GR	1	26271	24969	3	2022	2	26	Dec/2021	NA	5	30	180	1	1	1	1	453.75	NA	5.18869	4.67969	NA	6.16316	NA	12.0056	23.5437	21.2341	NA	27.9654	NA	54.4753	NA	8.24028	13.797	3.0158	70.9637	9.22398
GR	1	26272	24969	3	2022	2	26	Dec/2021	NA	5	30	180	1	1	1	1	408.643	NA	5.32083	4.32187	NA	5.92825	NA	11.8117	21.7432	17.661	NA	24.2254	NA	48.2675	NA	8.24028	13.797	3.0158	70.9637	9.22398
GR	1	26273	24969	3	2022	2	26	Dec/2021	NA	5	30	180	1	1	1	1	365.5	NA	4.86462	4.77423	NA	6.7885	NA	11.4569	17.7802	17.4498	NA	24.812	NA	41.8751	NA	8.24028	13.797	3.0158	70.9637	9.22398
GR	1	26274	24969	3	2022	2	26	Dec/2021	NA	5	30	180	1	1	1	1	335.357	NA	5.12636	4.37905	NA	5.56032	NA	11.6795	17.1916	14.6854	NA	18.6469	NA	39.1682	NA	8.24028	13.797	3.0158	70.9637	9.22398
GR	1	26275	24969	3	2022	2	26	Dec/2021	NA	5	30	180	1	1	1	1	402	NA	5.12481	4.31248	NA	6.10541	NA	12.0904	20.6018	17.3362	NA	24.5437	NA	48.6033	NA	8.24028	13.797	3.0158	70.9637	9.22398
GR	1	26276	24969	3	2022	2	26	Dec/2021	NA	5	30	180	1	1	1	1	377.143	NA	5.22783	4.20883	NA	5.338	NA	11.7178	19.7164	15.8733	NA	20.1319	NA	44.1929	NA	8.24028	13.797	3.0158	70.9637	9.22398
GR	1	26277	24969	3	2022	2	26	Dec/2021	NA	5	30	180	1	1	1	1	453.107	NA	5.1885	4.39545	NA	5.75975	NA	12.132	23.5095	19.9161	NA	26.0978	NA	54.971	NA	8.24028	13.797	3.0158	70.9637	9.22398
GR	1	23677	21920	3	2022	2	26	Dec/2021	NA	5	30	180	1	1	1	1	302.071	NA	5.25947	4.34084	NA	5.73774	NA	11.7342	15.8874	13.1124	NA	17.3321	NA	35.4457	NA	8.24028	13.797	3.0158	70.9637	9.22398
GR	1	23678	21920	3	2022	2	26	Dec/2021	NA	5	30	180	1	1	1	1	459.929	NA	5.11829	4.1656	NA	5.57957	NA	12.0129	23.5405	19.1588	NA	25.662	NA	55.2506	NA	8.24028	13.797	3.0158	70.9637	9.22398
GR	1	23679	21920	3	2022	2	26	Dec/2021	NA	4	30	150	1	1	1	1	317.857	NA	5.0836	4.3452	NA	5.8394	NA	12.0584	16.1586	13.8115	NA	18.5609	NA	38.3285	NA	5.83589	11.243	0.849536	73.0391	7.10582
GR	1	23680	21920	3	2022	2	26	Dec/2021	NA	5	30	180	1	1	1	1	286.786	NA	5.04381	4.2569	NA	5.758	NA	12.0467	14.4649	12.2082	NA	16.5131	NA	34.5481	NA	8.24028	13.797	3.0158	70.9637	9.22398
GR	1	23681	21920	3	2022	1	15	Feb/2022	NA	5	30	180	1	1	1	1	302.643	NA	5.18286	3.8389	NA	5.43538	NA	11.4776	15.6855	11.6182	NA	16.4498	NA	34.7362	NA	15.9922	22.1455	9.91083	61.6882	15.6567
GR	1	23682	21920	3	2022	2	26	Dec/2021	NA	5	30	180	1	1	1	1	416.357	NA	5.15241	4.44162	NA	5.96441	NA	11.8472	21.4524	18.493	NA	24.8333	NA	49.3268	NA	8.24028	13.797	3.0158	70.9637	9.22398
GR	1	23683	21920	3	2022	1	15	Feb/2022	NA	5	30	180	5	5	5	5	373.357	NA	5.13449	4.462	NA	5.75514	NA	12.0265	19.17	16.6592	NA	21.4872	NA	44.9019	NA	15.9922	22.1455	9.91083	61.6882	15.6567
GR	1	23684	21920	3	2022	1	15	Feb/2022	NA	5	30	180	5	5	5	5	321.5	NA	5.226	4.46353	NA	5.84127	NA	11.8653	16.8016	14.3503	NA	18.7797	NA	38.147	NA	15.9922	22.1455	9.91083	61.6882	15.6567
GR	1	23685	21920	3	2022	1	15	Feb/2022	NA	4	30	150	10	10	10	10	326.786	NA	4.95136	3.75418	NA	6.16514	NA	11.5082	16.1803	12.2681	NA	20.1468	NA	37.6071	NA	15.0823	21.3134	8.85768	61.5197	14.9379
GR	1	20636	19738	3	2022	2	26	Dec/2021	NA	5	30	180	1	1	1	1	396.729	NA	5.24962	4.39673	NA	5.88935	NA	11.7854	20.8267	17.4431	NA	23.3647	NA	46.756	NA	8.24028	13.797	3.0158	70.9637	9.22398
GR	1	20637	19738	3	2022	1	15	Feb/2022	NA	3	30	90	1	1	1	1	173.214	NA	5.105	4.488	NA	5.57081	NA	12.4588	8.84259	7.77386	NA	9.64944	NA	21.5803	NA	5.83589	11.243	0.849536	73.0391	7.10582
GR	1	20638	19738	3	2022	1	15	Feb/2022	NA	5	30	180	1	1	1	1	417	NA	5.162	3.95133	NA	5.5116	NA	11.6087	21.5255	16.4771	NA	22.9834	NA	48.4081	NA	15.9922	22.1455	9.91083	61.6882	15.6567
GR	1	20639	19738	3	2022	2	26	Dec/2021	NA	5	30	180	1	1	1	1	192.136	NA	5.04464	4.70511	NA	6.50588	NA	12.6733	9.69256	9.04019	NA	12.5001	NA	24.35	NA	8.24028	13.797	3.0158	70.9637	9.22398
GR	1	20640	19738	3	2022	1	15	Feb/2022	NA	5	30	180	1	1	1	1	264.143	NA	5.00789	4.76526	NA	6.73242	NA	12.2763	13.228	12.5871	NA	17.7832	NA	32.427	NA	15.9922	22.1455	9.91083	61.6882	15.6567
GR	1	20641	19738	3	2022	1	15	Feb/2022	NA	5	30	180	6	6	6	6	276.357	NA	5.0958	4.53822	NA	6.11485	NA	11.9123	14.0826	12.5417	NA	16.8988	NA	32.9205	NA	15.9922	22.1455	9.91083	61.6882	15.6567
GR	1	20642	19738	3	2022	1	15	Feb/2022	NA	5	30	180	1	1	1	1	269.929	NA	5.15882	4.04794	NA	5.91894	NA	11.3529	13.9251	10.9265	NA	15.9769	NA	30.6448	NA	15.9922	22.1455	9.91083	61.6882	15.6567
GR	1	20643	19738	3	2022	2	26	Dec/2021	NA	5	30	180	1	1	1	1	361	NA	5.145	4.29921	NA	5.78425	NA	12.1937	18.5734	15.5201	NA	20.8811	NA	44.0194	NA	8.24028	13.797	3.0158	70.9637	9.22398
GR	1	20644	19738	3	2022	2	26	Dec/2021	NA	5	30	180	1	1	1	1	346.214	NA	4.96913	4.23183	NA	6.04143	NA	12.3643	17.2038	14.6512	NA	20.9163	NA	42.8071	NA	8.24028	13.797	3.0158	70.9637	9.22398
GR	1	20645	19738	3	2022	1	15	Feb/2022	NA	5	30	180	3	3	3	3	245.643	NA	5.11214	4.41679	NA	6.29636	NA	12.7593	12.5576	10.8495	NA	15.4666	NA	31.3423	NA	15.9922	22.1455	9.91083	61.6882	15.6567
GR	1	20646	19738	3	2022	1	15	Feb/2022	NA	5	30	180	1	1	1	1	258.571	NA	5.08111	4.53556	NA	6.78011	NA	12.295	13.1383	11.7277	NA	17.5314	NA	31.7914	NA	15.9922	22.1455	9.91083	61.6882	15.6567
GR	1	20647	19738	3	2022	1	15	Feb/2022	NA	5	30	180	1	1	1	1	306.286	NA	5.23941	4.30235	NA	5.50759	NA	12.2259	16.0476	13.1775	NA	16.869	NA	37.4461	NA	15.9922	22.1455	9.91083	61.6882	15.6567
GR	1	20648	19738	3	2022	2	26	Dec/2021	NA	5	30	180	1	1	1	1	350.357	NA	5.08261	4.09913	NA	5.51057	NA	11.7622	17.8073	14.3616	NA	19.3067	NA	41.2096	NA	8.24028	13.797	3.0158	70.9637	9.22398
GR	1	20649	19738	3	2022	2	26	Dec/2021	NA	4	30	150	1	1	1	1	344.643	NA	5.13885	4.36569	NA	5.61996	NA	12.3827	17.7107	15.046	NA	19.3688	NA	42.6761	NA	5.83589	11.243	0.849536	73.0391	7.10582
GR	1	20650	19738	3	2022	2	26	Dec/2021	NA	5	30	180	1	1	1	1	570.893	NA	4.86675	3.84447	NA	6.59604	NA	11.2566	27.7839	21.9478	NA	37.6563	NA	64.2633	NA	8.24028	13.797	3.0158	70.9637	9.22398
GR	1	20651	19738	3	2022	1	15	Feb/2022	NA	5	30	180	1	1	1	1	240.714	NA	4.98842	4.11542	NA	5.33184	NA	12.1289	12.0078	9.90641	NA	12.8345	NA	29.1961	NA	15.9922	22.1455	9.91083	61.6882	15.6567
GR	1	20652	19738	3	2022	1	15	Feb/2022	NA	5	30	180	1	1	1	1	119.857	NA	5.225	4.4565	NA	5.57263	NA	11.6713	6.26254	5.34143	NA	6.67919	NA	13.9888	NA	15.9922	22.1455	9.91083	61.6882	15.6567
GR	1	20653	19738	3	2022	1	15	Feb/2022	NA	4	30	150	1	1	1	1	282.143	NA	5.23368	4.22421	NA	5.90258	NA	11.1284	14.7665	11.9183	NA	16.6537	NA	31.398	NA	15.0823	21.3134	8.85768	61.5197	14.9379
GR	1	20654	19738	3	2022	2	26	Dec/2021	NA	4	30	150	1	1	1	1	490.179	NA	5.27149	4.2261	NA	5.76894	NA	11.5524	25.8397	20.7155	NA	28.2781	NA	56.6273	NA	5.83589	11.243	0.849536	73.0391	7.10582
GR	1	20655	19738	3	2022	2	26	Dec/2021	NA	5	30	180	3	3	3	3	179.25	NA	4.88324	4.88966	NA	7.59949	NA	12.2924	8.75321	8.76472	NA	13.6221	NA	22.0341	NA	8.24028	13.797	3.0158	70.9637	9.22398
GR	1	20656	19738	3	2022	2	26	Dec/2021	NA	5	30	180	5	5	5	5	344	NA	4.83161	3.84295	NA	6.33927	NA	11.8285	16.6207	13.2198	NA	21.8071	NA	40.6902	NA	8.24028	13.797	3.0158	70.9637	9.22398
GR	1	20657	19738	3	2022	1	15	Feb/2022	NA	5	30	180	5	5	5	5	298.5	NA	5.17829	4.23468	NA	7.17802	NA	12.9601	15.4572	12.6405	NA	21.4264	NA	38.6859	NA	15.9922	22.1455	9.91083	61.6882	15.6567
FR	2	20803	18629	15	2019	1	23.4333	Jan/2019	2	6	58	187	NA	3	3	NA	NA	355.6	NA	NA	6.224	NA	6.797	NA	NA	NA	22.1325	NA	24.1701	NA	4.93407	12.3396	18.28	6.80043	71.2572	12.6653
FR	2	20799	18629	15	2019	1	12.6333	Jan/2019	1	6	49	178	NA	3	3	NA	NA	213	NA	NA	6.305	NA	6.363	NA	NA	NA	13.4296	NA	13.5532	NA	5.43871	12.841	18.8498	7.19358	70.382	13.095
FR	2	20800	18629	15	2019	1	12.7667	Jan/2019	1	5	75	118	NA	1	1	NA	NA	152.4	NA	NA	5.806	NA	6.797	NA	NA	NA	8.84834	NA	10.3586	NA	5.34801	8.81538	14.2628	3.73134	77.0793	9.5194
FR	2	20804	18629	15	2019	1	12.7	Jan/2019	2	6	47	176	NA	3	3	NA	NA	273.3	NA	NA	5.276	NA	6.927	NA	NA	NA	14.4193	NA	18.9315	NA	5.04572	12.9441	18.9751	7.26181	70.149	13.1831
FR	2	20798	18629	15	2019	1	13.9	Feb/2019	1	5	40	139	NA	1	1	NA	NA	182.2	NA	NA	4.926	NA	6.355	NA	NA	NA	8.97517	NA	11.5788	NA	2.90897	14.7806	20.9748	8.75793	67.2057	14.7119
FR	2	20797	18629	15	2019	1	13.3333	Feb/2019	1	5	57	156	NA	5	5	NA	NA	212.5	NA	NA	5.382	NA	5.852	NA	NA	NA	11.4367	NA	12.4355	NA	1.77444	13.8062	19.7887	8.01592	68.9788	13.9075
FR	2	20802	18629	15	2019	1	12.6667	Jan/2019	1	6	47	176	NA	3	3	NA	NA	246	NA	NA	5.63	NA	6.707	NA	NA	NA	13.8498	NA	16.4992	NA	5.5377	12.9441	18.9751	7.26181	70.149	13.1831
FR	2	20801	18629	15	2019	1	12.5333	Jan/2019	1	6	47	176	NA	3	3	NA	NA	235.6	NA	NA	6.304	NA	7.024	NA	NA	NA	14.8522	NA	16.5485	NA	2.95478	12.9441	18.9751	7.26181	70.149	13.1831
FR	2	20795	18629	15	2019	1	12.5667	Jan/2019	2	6	45	174	NA	3	3	NA	NA	259.4	NA	NA	5.504	NA	6.3	NA	NA	NA	14.2774	NA	16.3422	NA	6.26611	13.0655	19.0807	7.37583	70.0603	13.2853
FR	2	20796	18629	15	2019	1	12.5667	Jan/2019	1	6	45	174	NA	3	3	NA	NA	224.1	NA	NA	6.332	NA	6.636	NA	NA	NA	14.19	NA	14.8713	NA	2.95542	13.0655	19.0807	7.37583	70.0603	13.2853
FR	2	23874	23040	102	2021	1	13.7333	Feb/2021	1	3	55	74	NA	5	5	NA	NA	117.9	NA	NA	5.001	NA	6.138	NA	NA	NA	5.89618	NA	7.2367	NA	2.58536	9.2652	14.9709	3.90093	74.6176	9.98203
FR	2	23872	23040	102	2021	1	13.6333	Feb/2021	1	5	57	160	NA	1	1	NA	NA	280.7	NA	NA	4.764	NA	6.342	NA	NA	NA	13.3725	NA	17.802	NA	2.2281	18.732	25.6783	12.0007	59.0753	17.7569
FR	2	23872	23040	102	2022	2	26.1333	Mar/2022	1	5	47	149	NA	1	1	NA	NA	275.6	NA	NA	4.858	NA	4.939	NA	NA	NA	13.3886	NA	13.6119	NA	1.98701	14.6515	20.7032	8.91832	70.6647	14.6109
FR	2	23873	23040	102	2021	1	14.8	Mar/2021	1	4	52	125	NA	1	1	NA	NA	205.7	NA	NA	5.094	NA	6.068	NA	NA	NA	10.4784	NA	12.4819	NA	3.11172	16.966	22.8959	11.2755	70.6482	16.5518
FR	2	23873	23040	102	2022	2	24.9667	Jan/2022	1	6	48	184	NA	3	3	NA	NA	343.5	NA	NA	5.2	NA	6.72	NA	NA	NA	17.862	NA	23.0832	NA	2.86711	16.3161	22.866	10.0661	63.393	15.9303
FR	2	23881	20987	102	2022	1	13.7	Feb/2022	1	5	56	158	NA	1	1	NA	NA	191.3	NA	NA	5.022	NA	5.13	NA	NA	NA	9.60709	NA	9.81369	NA	1.53551	18.0447	24.9127	11.406	59.948	17.2418
FR	2	23882	20987	102	2022	1	13.6667	Feb/2022	1	5	57	159	NA	1	1	NA	NA	261	NA	NA	4.935	NA	5.914	NA	NA	NA	12.8803	NA	15.4355	NA	1.59578	18.0068	24.8648	11.3845	60.0241	17.2138
FR	2	23878	20987	102	2022	1	14.2667	Mar/2022	1	5	39	141	NA	1	1	NA	NA	259.5	NA	NA	4.761	NA	5.578	NA	NA	NA	12.3548	NA	14.4749	NA	1.37514	19.562	26.5945	12.7103	58.1025	18.3725
FR	2	23879	20987	102	2022	1	13.7	Feb/2022	1	5	56	158	NA	1	1	NA	NA	304.7	NA	NA	4.886	NA	5.505	NA	NA	NA	14.8876	NA	16.7737	NA	1.51272	18.0775	24.9434	11.4401	59.9208	17.2669
FR	2	23877	23040	102	2022	1	14.3667	Mar/2022	2	5	36	138	NA	1	1	NA	NA	302	NA	NA	4.622	NA	5.385	NA	NA	NA	13.9584	NA	16.2627	NA	3.22258	19.7873	26.8596	12.8967	57.5008	18.528
FR	2	26280	20987	102	2022	1	13.6667	Feb/2022	1	5	56	158	NA	1	1	NA	NA	297.8	NA	NA	5.008	NA	6.41	NA	NA	NA	14.9138	NA	19.089	NA	2.97669	18.0775	24.9434	11.4401	59.9208	17.2669
FR	2	23880	20987	102	2022	1	13.6667	Feb/2022	1	5	57	159	NA	1	1	NA	NA	310.5	NA	NA	4.578	NA	5.822	NA	NA	NA	14.2147	NA	18.0773	NA	1.82385	18.0068	24.8648	11.3845	60.0241	17.2138
FR	2	26281	23040	102	2022	1	13.6333	Feb/2022	1	5	55	157	NA	1	1	NA	NA	319.8	NA	NA	4.842	NA	7.266	NA	NA	NA	15.4847	NA	23.2367	NA	4.2887	18.1533	25.052	11.4928	59.719	17.3218
FR	2	20820	18629	102	2019	1	14.6	Feb/2019	2	5	51	157	NA	1	1	NA	NA	283.2	NA	NA	5.538	NA	8.147	NA	NA	NA	15.6836	NA	23.0723	NA	2.86748	14.932	21.1706	8.9319	66.9362	14.8352
FR	2	20820	18629	102	2020	2	25.3667	Jan/2020	2	6	69	197	NA	3	3	NA	NA	400.3	NA	NA	6.09	NA	6.976	NA	NA	NA	24.3783	NA	27.9249	NA	2.11155	13.1139	18.5814	7.89722	75.7555	13.2854
FR	2	20812	14627	102	2019	1	13.4667	Feb/2019	1	6	23	156	NA	3	3	NA	NA	347.5	NA	NA	4.701	NA	6.036	NA	NA	NA	16.336	NA	20.9751	NA	2.3561	14.9669	21.1993	8.96369	66.9163	14.8637
FR	2	20812	14627	102	2020	2	24.2	Jan/2020	2	6	69	197	NA	3	3	NA	NA	467.9	NA	NA	5.494	NA	6.831	NA	NA	NA	25.7064	NA	31.9622	NA	5.15169	13.1139	18.5814	7.89722	75.7555	13.2854
FR	2	20821	18629	102	2019	1	13.4667	Feb/2019	2	5	50	156	NA	1	1	NA	NA	323.4	NA	NA	5.379	NA	7.057	NA	NA	NA	17.3957	NA	22.8223	NA	4.9299	14.9669	21.1993	8.96369	66.9163	14.8637
FR	2	20821	18629	102	2020	2	25.3	Feb/2020	1	5	60	164	NA	1	1	NA	NA	379.5	NA	NA	5.549	NA	6.515	NA	NA	NA	21.0585	NA	24.7244	NA	3.25716	14.6151	20.3534	9.03436	73.0195	14.5832
FR	2	20822	18629	102	2019	1	13.4667	Feb/2019	2	5	50	156	NA	1	1	NA	NA	266.5	NA	NA	5.28	NA	6.538	NA	NA	NA	14.0712	NA	17.4238	NA	4.84694	14.9669	21.1993	8.96369	66.9163	14.8637
FR	2	20822	18629	102	2020	2	25.5667	Feb/2020	1	5	52	156	NA	1	1	NA	NA	348.9	NA	NA	5.729	NA	5.656	NA	NA	NA	19.9885	NA	19.7338	NA	3.4417	14.6151	20.3534	9.03436	73.0195	14.5832
FR	2	20811	18629	102	2019	1	13.5667	Feb/2019	2	5	47	153	NA	1	1	NA	NA	290.1	NA	NA	5.597	NA	6.241	NA	NA	NA	16.2369	NA	18.1051	NA	5.08427	15.1725	21.4406	9.13305	66.6781	15.0309
FR	2	20811	18629	102	2020	2	24.2	Jan/2020	2	6	69	197	NA	3	3	NA	NA	467.4	NA	NA	6.241	NA	6.481	NA	NA	NA	29.1704	NA	30.2922	NA	4.25362	13.1139	18.5814	7.89722	75.7555	13.2854
FR	2	15788	14627	102	2019	1	13.5333	Feb/2019	1	5	48	154	NA	1	1	NA	NA	299.4	NA	NA	4.896	NA	5.194	NA	NA	NA	14.6586	NA	15.5508	NA	1.74949	15.1011	21.367	9.07026	66.7337	14.9728
FR	2	15788	14627	102	2020	2	27.4333	Apr/2020	1	4	30	100	NA	1	1	NA	NA	232.2	NA	NA	4.954	NA	6.878	NA	NA	NA	11.5032	NA	15.9707	NA	1.35826	9.08185	14.2809	4.42954	80.9354	9.63948
FR	2	20819	18629	102	2019	1	13.5333	Feb/2019	2	5	47	153	NA	1	1	NA	NA	274.1	NA	NA	5.065	NA	6.116	NA	NA	NA	13.8832	NA	16.764	NA	1.71096	15.1725	21.4406	9.13305	66.6781	15.0309
FR	2	20819	18629	102	2020	2	24.1667	Jan/2020	1	6	69	197	NA	3	3	NA	NA	395.8	NA	NA	6.152	NA	6.924	NA	NA	NA	24.3496	NA	27.4052	NA	0.953704	13.1139	18.5814	7.89722	75.7555	13.2854
FR	2	20807	18629	102	2019	1	13.4333	Feb/2019	1	5	50	156	NA	1	1	NA	NA	289.2	NA	NA	5.091	NA	7.036	NA	NA	NA	14.7232	NA	20.3481	NA	3.79746	14.9669	21.1993	8.96369	66.9163	14.8637
FR	2	20807	18629	102	2020	2	25.9333	Mar/2020	1	5	40	144	NA	1	1	NA	NA	342.8	NA	NA	5.2	NA	6.722	NA	NA	NA	17.8256	NA	23.043	NA	2.54871	15.7161	21.5907	9.96683	71.452	15.5094
FR	2	20805	18629	102	2019	1	14.6667	Feb/2019	2	5	49	155	NA	1	1	NA	NA	370.6	NA	NA	5.592	NA	6.728	NA	NA	NA	20.724	NA	24.934	NA	4.51638	15.0271	21.2781	9.01603	66.8276	14.9126
FR	2	20805	18629	102	2020	2	25.3667	Jan/2020	1	6	69	197	NA	3	3	NA	NA	494.1	NA	NA	5.8	NA	6.702	NA	NA	NA	28.6578	NA	33.1146	NA	3.50491	13.1139	18.5814	7.89722	75.7555	13.2854
FR	2	20806	18629	102	2019	1	14.6667	Feb/2019	2	5	49	155	NA	1	1	NA	NA	260.1	NA	NA	5.488	NA	4.854	NA	NA	NA	14.2743	NA	12.6253	NA	9.18567	15.0271	21.2781	9.01603	66.8276	14.9126
FR	2	20825	18629	102	2019	1	14.2333	Mar/2019	1	5	25	131	NA	3	3	NA	NA	300.7	NA	NA	5.063	NA	6.067	NA	NA	NA	15.2244	NA	18.2435	NA	5.08898	16.5858	22.8979	10.4513	65.4129	16.17
FR	2	20825	18629	102	2020	2	27.2	Apr/2020	1	4	35	105	NA	1	1	NA	NA	287.1	NA	NA	4.732	NA	6.641	NA	NA	NA	13.5856	NA	19.0663	NA	6.12439	17.9995	24.0761	11.8403	68.5636	17.3772
FR	2	20826	18629	102	2019	1	13.4667	Feb/2019	2	5	48	154	NA	1	1	NA	NA	285.7	NA	NA	5.133	NA	6.227	NA	NA	NA	14.665	NA	17.7905	NA	4.81058	15.1011	21.367	9.07026	66.7337	14.9728
FR	2	18348	14627	102	2019	1	13.6333	Feb/2019	1	5	44	150	NA	1	1	NA	NA	281	NA	NA	4.616	NA	6.526	NA	NA	NA	12.971	NA	18.3381	NA	2.0781	15.342	21.5803	9.32232	66.7259	15.1696
FR	2	18348	14627	102	2020	2	24.2	Jan/2020	1	6	68	196	NA	3	3	NA	NA	392.4	NA	NA	5.8	NA	5.63	NA	NA	NA	22.7592	NA	22.0921	NA	1.18387	13.132	18.6031	7.90254	75.653	13.3018
FR	2	20816	18629	102	2019	1	13.4	Feb/2019	1	5	47	153	NA	1	1	NA	NA	250.6	NA	NA	5.556	NA	7.519	NA	NA	NA	13.9233	NA	18.8426	NA	2.96739	15.1725	21.4406	9.13305	66.6781	15.0309
FR	2	20816	18629	102	2020	2	24.2	Jan/2020	1	6	64	192	NA	3	3	NA	NA	262	NA	NA	6.259	NA	7.653	NA	NA	NA	16.3986	NA	20.0509	NA	2.87428	13.132	18.6031	7.90254	75.653	13.3018
FR	2	20813	19213	102	2020	1	13.5333	Feb/2020	1	5	50	154	NA	1	1	NA	NA	313.6	NA	NA	5.209	NA	5.671	NA	NA	NA	16.3354	NA	17.7843	NA	0.898218	15.1808	21.0235	9.4949	72.1515	15.0612
FR	2	20813	19213	102	2021	2	24.4	Jan/2021	2	6	66	202	NA	3	3	NA	NA	419.9	NA	NA	5.544	NA	6.798	NA	NA	NA	23.2793	NA	28.5448	NA	0.940984	12.783	18.3905	7.57419	74.2601	13.0119
FR	2	20814	19213	102	2020	1	13.4333	Feb/2020	2	5	53	157	NA	1	1	NA	NA	311.6	NA	NA	5.422	NA	6.012	NA	NA	NA	16.895	NA	18.7334	NA	1.53463	14.9999	20.8313	9.31101	72.3361	14.9087
FR	2	20814	19213	102	2021	2	24.4667	Jan/2021	2	6	64	200	NA	3	3	NA	NA	444.5	NA	NA	5.83	NA	5.628	NA	NA	NA	25.9143	NA	25.0165	NA	2.04129	12.8225	18.4648	7.58552	74.0537	13.0476
FR	2	20810	19213	102	2020	1	14.1	Mar/2020	1	5	32	136	NA	6	6	NA	NA	324.5	NA	NA	5.264	NA	4.987	NA	NA	NA	17.0817	NA	16.1828	NA	3.23811	16.3069	22.1831	10.5031	70.9857	16.0026
FR	2	20810	19213	102	2021	2	25.1	Feb/2021	1	6	44	180	NA	3	3	NA	NA	447.5	NA	NA	5.678	NA	6.728	NA	NA	NA	25.409	NA	30.1078	NA	2.71331	13.6094	19.5181	8.0674	72.2163	13.7302
FR	2	20823	19208	102	2020	1	13.4333	Feb/2020	1	3	51	100	NA	1	1	NA	NA	119.7	NA	NA	5.177	NA	6.622	NA	NA	NA	6.19687	NA	7.92653	NA	2.57853	14.3977	20.4012	8.70691	70.9547	14.3981
FR	2	20818	19208	102	2020	1	13.4333	Feb/2020	1	5	51	155	NA	1	1	NA	NA	301	NA	NA	5.1	NA	6.032	NA	NA	NA	15.351	NA	18.1563	NA	1.05649	15.1221	20.9576	9.43006	72.2659	15.0119
FR	2	20818	19208	102	2021	2	24.6	Jan/2021	2	3	58	110	NA	6	6	NA	NA	282.2	NA	NA	5.791	NA	6.123	NA	NA	NA	16.3422	NA	17.2791	NA	0.957765	8.03126	13.3004	3.26468	78.3073	8.79111
FR	2	20808	19213	102	2020	1	13.4333	Feb/2020	1	5	51	155	NA	1	1	NA	NA	329.3	NA	NA	4.867	NA	5.543	NA	NA	NA	16.027	NA	18.2531	NA	3.89742	15.1221	20.9576	9.43006	72.2659	15.0119
FR	2	20808	19213	102	2021	2	24.5333	Jan/2021	1	6	60	196	NA	3	3	NA	NA	375	NA	NA	6.058	NA	6.497	NA	NA	NA	22.7175	NA	24.3637	NA	5.48873	12.9974	18.7036	7.68954	73.6868	13.2004
FR	2	20828	19213	102	2020	1	13.5333	Feb/2020	1	5	47	151	NA	1	1	NA	NA	287.6	NA	NA	5.327	NA	5.504	NA	NA	NA	15.3205	NA	15.8295	NA	1.59944	15.3073	21.1587	9.59421	71.9201	15.1672
FR	2	20828	19213	102	2021	2	24.5	Jan/2021	1	6	60	196	NA	3	3	NA	NA	428	NA	NA	5.757	NA	6.178	NA	NA	NA	24.64	NA	26.4418	NA	1.39919	12.9974	18.7036	7.68954	73.6868	13.2004
FR	2	20829	19213	102	2020	1	13.4	Feb/2020	2	5	51	155	NA	1	1	NA	NA	257.2	NA	NA	5.227	NA	6.116	NA	NA	NA	13.4438	NA	15.7304	NA	7.25607	15.1221	20.9576	9.43006	72.2659	15.0119
FR	2	20829	19213	102	2021	2	26.9	Mar/2021	1	4	51	124	NA	1	1	NA	NA	213.9	NA	NA	5.586	NA	6.585	NA	NA	NA	11.9485	NA	14.0853	NA	6.13288	17.0114	22.9309	11.3314	70.6554	16.5899
FR	2	23906	22971	141	2021	1	13.2	Mar/2021	1	5	54	158	NA	1	1	NA	NA	295.9	NA	NA	5.303	NA	7.604	NA	NA	NA	15.6916	NA	22.5002	NA	2.27148	16.9568	22.9865	11.3207	70.6687	16.5443
FR	2	23906	22971	141	2022	2	24.9667	Mar/2022	2	6	33	177	NA	3	3	NA	NA	343.2	NA	NA	5.509	NA	5.42	NA	NA	NA	18.9069	NA	18.6014	NA	2.27271	19.1983	26.1297	12.5812	59.9293	18.1408
FR	2	23910	22971	141	2021	1	13.3667	Mar/2021	1	5	50	154	NA	1	1	NA	NA	358.8	NA	NA	4.999	NA	6.253	NA	NA	NA	17.9364	NA	22.4358	NA	4.33319	18.0259	24.8514	11.5498	61.2204	17.2526
FR	2	23910	22971	141	2022	2	24.4333	Feb/2022	1	6	50	194	NA	3	3	NA	NA	516.5	NA	NA	4.892	NA	6.176	NA	NA	NA	25.2672	NA	31.899	NA	1.46353	17.1845	23.2259	11.5445	70.4992	16.7327
FR	2	23911	22971	141	2021	1	13.2333	Mar/2021	1	5	54	158	NA	1	1	NA	NA	299.9	NA	NA	5.348	NA	6.262	NA	NA	NA	16.0387	NA	18.7797	NA	7.04532	16.9568	22.9865	11.3207	70.6687	16.5443
FR	2	23911	22971	141	2022	2	24.3667	Feb/2022	1	6	52	196	NA	3	3	NA	NA	523.7	NA	NA	4.933	NA	5.7	NA	NA	NA	25.8341	NA	29.8509	NA	1.63827	17.9083	24.7014	11.4613	61.4529	17.1645
FR	2	23900	22971	141	2021	1	13.2333	Mar/2021	1	5	53	157	NA	1	1	NA	NA	402.6	NA	NA	4.573	NA	5.467	NA	NA	NA	18.4109	NA	22.0101	NA	2.63815	17.0159	23.0363	11.3963	70.6682	16.5939
FR	2	23900	22971	141	2022	2	24.3333	Feb/2022	1	6	52	196	NA	3	3	NA	NA	615.5	NA	NA	4.435	NA	5.529	NA	NA	NA	27.2974	NA	34.031	NA	1.2873	17.9083	24.7014	11.4613	61.4529	17.1645
FR	2	23914	22971	141	2021	1	13.2333	Mar/2021	1	5	53	157	NA	1	1	NA	NA	307.9	NA	NA	5.342	NA	5.704	NA	NA	NA	16.448	NA	17.5626	NA	1.9942	17.0159	23.0363	11.3963	70.6682	16.5939
FR	2	23914	22971	141	2022	2	24.3333	Feb/2022	2	6	52	196	NA	3	3	NA	NA	400.3	NA	NA	5.61	NA	6.846	NA	NA	NA	22.4568	NA	27.4045	NA	1.16335	17.9083	24.7014	11.4613	61.4529	17.1645
FR	2	26284	22971	141	2021	1	12.3333	Mar/2021	1	6	35	172	NA	3	3	NA	NA	287.4	NA	NA	5.133	NA	6.22	NA	NA	NA	14.7522	NA	17.8763	NA	2.49256	15.9987	22.0259	10.3421	70.694	15.741
FR	2	26284	22971	141	2022	2	24	Feb/2022	2	6	50	194	NA	3	3	NA	NA	358.9	NA	NA	5.282	NA	6.64	NA	NA	NA	18.9571	NA	23.831	NA	4.72506	17.1845	23.2259	11.5445	70.4992	16.7327
FR	2	23919	22971	141	2021	1	12.2	Mar/2021	2	6	37	174	NA	3	3	NA	NA	350.2	NA	NA	4.957	NA	6.5	NA	NA	NA	17.3594	NA	22.763	NA	4.40663	15.9068	21.9553	10.2421	70.6257	15.6634
FR	2	23919	22971	141	2022	2	24.4333	Mar/2022	2	5	68	179	NA	1	1	NA	NA	424.9	NA	NA	4.818	NA	5.791	NA	NA	NA	20.4717	NA	24.606	NA	1.73003	19.0629	25.9978	12.4402	60.119	18.0401
FR	2	23918	22971	141	2021	1	12.7333	Mar/2021	2	1	53	42	NA	11	11	NA	NA	54.3	NA	NA	5.11	NA	3.94	NA	NA	NA	2.77473	NA	2.13942	NA	9.37168	10.9261	15.9791	6.03628	77.7116	11.3519
FR	2	23916	22971	141	2021	1	12.1667	Mar/2021	1	6	40	177	NA	3	3	NA	NA	380.8	NA	NA	4.95	NA	5.21	NA	NA	NA	18.8496	NA	19.8397	NA	1.46905	15.8078	21.8862	10.1234	70.4367	15.5789
FR	2	23920	22971	141	2021	1	12.7333	Mar/2021	1	5	56	160	NA	1	1	NA	NA	367.4	NA	NA	5.079	NA	4.923	NA	NA	NA	18.6602	NA	18.0871	NA	3.74603	16.8092	22.8453	11.1631	70.684	16.4207
FR	2	23920	22971	141	2022	2	23.9333	Feb/2022	1	6	52	196	NA	3	3	NA	NA	493.9	NA	NA	5.205	NA	5.432	NA	NA	NA	25.7075	NA	26.8286	NA	1.20215	17.9083	24.7014	11.4613	61.4529	17.1645
FR	2	23921	22971	141	2021	1	12.3333	Mar/2021	1	6	35	172	NA	3	3	NA	NA	349.3	NA	NA	5.242	NA	5.784	NA	NA	NA	18.3103	NA	20.2035	NA	7.21884	15.9987	22.0259	10.3421	70.694	15.741
FR	2	23921	22971	141	2022	2	23.9333	Feb/2022	1	6	52	196	NA	3	3	NA	NA	444.8	NA	NA	5.341	NA	5.193	NA	NA	NA	23.7568	NA	23.0985	NA	1.61572	17.9083	24.7014	11.4613	61.4529	17.1645
FR	2	23917	22971	141	2021	1	12.7333	Mar/2021	1	5	54	158	NA	1	1	NA	NA	372	NA	NA	4.669	NA	5.334	NA	NA	NA	17.3687	NA	19.8425	NA	3.93772	16.9568	22.9865	11.3207	70.6687	16.5443
FR	2	23917	22971	141	2022	2	23.9	Feb/2022	1	6	51	195	NA	3	3	NA	NA	510.1	NA	NA	4.819	NA	5.727	NA	NA	NA	24.5817	NA	29.2134	NA	1.1894	17.9652	24.7643	11.5068	61.3764	17.2078
FR	2	20841	19213	141	2022	1	13.2667	Mar/2022	1	5	54	165	NA	1	1	NA	NA	411.6	NA	NA	4.9	NA	5.182	NA	NA	NA	20.1684	NA	21.3291	NA	1.35987	19.8353	26.823	13.1603	58.8997	18.6066
FR	2	26283	19213	141	2022	1	12.7	Mar/2022	1	6	37	181	NA	3	3	NA	NA	463.9	NA	NA	4.93	NA	4.61	NA	NA	NA	22.8703	NA	21.3858	NA	4.47048	18.8696	25.8037	12.2583	60.2399	17.8922
FR	2	20842	19213	141	2022	1	12.5667	Mar/2022	2	6	42	186	NA	3	3	NA	NA	370	NA	NA	4.976	NA	4.886	NA	NA	NA	18.4112	NA	18.0782	NA	1.32112	18.4847	25.3452	11.9597	60.7683	17.6033
FR	2	23907	19213	141	2022	1	12.6333	Mar/2022	1	5	71	182	NA	1	1	NA	NA	469.1	NA	NA	4.924	NA	5.999	NA	NA	NA	23.0985	NA	28.1413	NA	1.32634	18.7637	25.6793	12.1732	60.3172	17.8113
FR	2	23908	19213	141	2022	1	13.0667	Mar/2022	1	5	58	169	NA	1	1	NA	NA	442.7	NA	NA	4.988	NA	6.081	NA	NA	NA	22.0819	NA	26.9206	NA	0.362666	19.6768	26.6778	13.0033	59.0873	18.4894
FR	2	23909	19213	141	2022	1	13.1333	Mar/2022	1	6	23	167	NA	3	3	NA	NA	393.9	NA	NA	4.906	NA	5.647	NA	NA	NA	19.3247	NA	22.2435	NA	1.90603	19.7418	26.7309	13.0715	58.9611	18.5361
FR	2	20830	19213	141	2022	1	12.5333	Mar/2022	1	5	72	183	NA	1	1	NA	NA	357.2	NA	NA	4.737	NA	7.014	NA	NA	NA	16.9206	NA	25.054	NA	4.65423	18.6624	25.5582	12.0959	60.4232	17.7346
FR	2	23883	23045	141	2022	1	12.4333	Mar/2022	1	5	60	171	NA	1	1	NA	NA	411.9	NA	NA	4.887	NA	5.93	NA	NA	NA	20.1296	NA	24.4257	NA	1.69583	19.5885	26.5776	12.922	59.2713	18.4262
FR	2	26282	23045	141	2022	1	12.2667	Mar/2022	2	5	71	182	NA	1	1	NA	NA	355.9	NA	NA	5.362	NA	4.579	NA	NA	NA	19.0834	NA	16.2967	NA	1.8469	18.7637	25.6793	12.1732	60.3172	17.8113
FR	2	23884	23045	141	2022	1	12.0333	Mar/2022	2	6	42	186	NA	3	3	NA	NA	404.5	NA	NA	5.275	NA	5.53	NA	NA	NA	21.3374	NA	22.3688	NA	2.18071	18.4847	25.3452	11.9597	60.7683	17.6033
FR	2	23885	23045	141	2022	1	12.0333	Mar/2022	2	6	42	186	NA	3	3	NA	NA	318.8	NA	NA	5.65	NA	6.282	NA	NA	NA	18.0122	NA	20.027	NA	2.28562	18.4847	25.3452	11.9597	60.7683	17.6033
FR	2	15807	14627	141	2019	2	24.8333	Feb/2019	1	6	54	184	NA	3	3	NA	NA	523.7	NA	NA	5.255	NA	5.739	NA	NA	NA	27.5204	NA	30.0551	NA	2.65938	15.6909	22.1293	9.55054	64.5479	15.4392
FR	2	15803	14627	141	2019	2	27.1	Apr/2019	1	4	48	118	NA	1	1	NA	NA	277.5	NA	NA	5.313	NA	5.018	NA	NA	NA	14.7436	NA	13.9249	NA	4.38742	19.8866	26.839	13.2532	58.2007	18.6253
FR	2	15813	14627	141	2019	2	24.9667	Feb/2019	2	6	50	180	NA	3	3	NA	NA	374.8	NA	NA	5.524	NA	6.538	NA	NA	NA	20.704	NA	24.5044	NA	2.35298	15.9431	22.4073	9.77022	64.2807	15.64
FR	2	15813	14627	141	2020	3	38.1	Mar/2020	1	6	29	164	NA	11	11	NA	NA	318	NA	NA	5.69	NA	6.08	NA	NA	NA	18.0942	NA	19.3344	NA	2.49771	17.3465	23.3275	11.5592	69.3345	16.8495
FR	2	15813	14627	141	2022	5	62.1	Mar/2022	2	5	65	176	NA	11	11	NA	NA	352.5	NA	NA	5.84	NA	6.14	NA	NA	NA	20.586	NA	21.6435	NA	2.20678	19.2547	26.1981	12.6219	59.7623	18.1804
FR	2	23892	14627	141	2019	2	25.0667	Feb/2019	2	6	51	181	NA	3	3	NA	NA	450	NA	NA	6.038	NA	7.505	NA	NA	NA	27.171	NA	33.7725	NA	4.44548	15.8769	22.3488	9.70352	64.3073	15.5869
FR	2	23892	14627	141	2022	5	62.2	Mar/2022	2	5	66	177	NA	11	11	NA	NA	423.1	NA	NA	6.06	NA	8.1	NA	NA	NA	25.6399	NA	34.2711	NA	4.20895	19.1983	26.1297	12.5812	59.9293	18.1408
FR	2	18365	13826	141	2019	2	22.2333	Apr/2019	1	4	49	119	NA	1	1	NA	NA	291.7	NA	NA	5.178	NA	5.877	NA	NA	NA	15.1042	NA	17.1432	NA	6.49753	19.8193	26.7622	13.1968	58.3823	18.5788
FR	2	18365	13826	141	2020	3	32.9333	Mar/2020	1	6	41	176	NA	11	11	NA	NA	430.1	NA	NA	5.77	NA	8.51	NA	NA	NA	24.8168	NA	36.6015	NA	6.58666	16.8146	22.8076	11.0651	69.5245	16.4099
FR	2	15815	13826	141	2019	1	20.0333	Feb/2019	2	6	55	185	NA	3	3	NA	NA	452.1	NA	NA	5.402	NA	5.312	NA	NA	NA	24.4224	NA	24.0156	NA	3.53168	15.6574	22.0999	9.52038	64.5776	15.4124
FR	2	15815	13826	141	2020	2	32.2333	Feb/2020	2	6	62	197	NA	3	3	NA	NA	504.9	NA	NA	5.533	NA	5.909	NA	NA	NA	27.9361	NA	29.8345	NA	4.70636	15.7327	21.7108	10.0608	70.6204	15.5173
FR	2	18366	13826	141	2019	2	21.7	Apr/2019	2	5	36	135	NA	1	1	NA	NA	329.8	NA	NA	4.86	NA	4.922	NA	NA	NA	16.0283	NA	16.2328	NA	3.05232	18.6122	25.3592	12.139	60.3443	17.6935
FR	2	15792	13826	141	2019	1	20.0667	Feb/2019	1	4	54	135	NA	3	3	NA	NA	359.5	NA	NA	5.662	NA	7.177	NA	NA	NA	20.3549	NA	25.8013	NA	8.60026	13.9982	20.0764	8.11272	68.607	14.0675
FR	2	15820	13826	141	2019	1	20.1333	Feb/2019	1	6	52	182	NA	4	4	NA	NA	370.2	NA	NA	5.589	NA	5.962	NA	NA	NA	20.6905	NA	22.0713	NA	3.93921	15.8125	22.2815	9.64721	64.3674	15.5357
FR	2	15820	13826	141	2020	2	32.2333	Feb/2020	2	6	62	197	NA	3	3	NA	NA	411	NA	NA	6.022	NA	7.102	NA	NA	NA	24.7504	NA	29.1892	NA	3.42724	15.7327	21.7108	10.0608	70.6204	15.5173
FR	2	15820	13826	141	2021	3	45.1667	Mar/2021	1	6	32	169	NA	11	11	NA	NA	382.8	NA	NA	6.56	NA	7.68	NA	NA	NA	25.1117	NA	29.399	NA	4.13326	16.2058	22.2318	10.5608	70.8051	15.9159
FR	2	15820	13826	141	2022	4	57.2667	Mar/2022	2	5	67	178	NA	11	11	NA	NA	357	NA	NA	6.06	NA	7.3	NA	NA	NA	21.6342	NA	26.061	NA	2.60852	19.1321	26.0572	12.5208	60.0722	18.0929
FR	2	18362	13826	141	2019	1	20.1667	Feb/2019	2	6	54	184	NA	3	3	NA	NA	374.9	NA	NA	5.566	NA	6.036	NA	NA	NA	20.8669	NA	22.629	NA	5.76338	15.6909	22.1293	9.55054	64.5479	15.4392
FR	2	18363	13826	141	2019	1	20.1	Feb/2019	2	5	56	166	NA	3	3	NA	NA	320.9	NA	NA	5.081	NA	5.582	NA	NA	NA	16.3049	NA	17.9126	NA	5.96866	15.2212	21.512	9.18844	66.3139	15.0691
FR	2	15826	13826	141	2019	2	22.3	Apr/2019	1	4	47	117	NA	1	1	NA	NA	259.4	NA	NA	5.02	NA	6.024	NA	NA	NA	13.0219	NA	15.6263	NA	2.26001	19.9367	26.8904	13.3131	58.0832	18.6603
FR	2	15829	13826	141	2019	2	22.3333	Apr/2019	1	4	49	119	NA	1	1	NA	NA	264.2	NA	NA	5.003	NA	5.466	NA	NA	NA	13.2179	NA	14.4412	NA	2.21476	19.8193	26.7622	13.1968	58.3823	18.5788
FR	2	15829	13826	141	2020	3	32.9333	Mar/2020	2	6	44	179	NA	11	11	NA	NA	449.7	NA	NA	5.67	NA	7.79	NA	NA	NA	25.498	NA	35.0316	NA	3.99304	16.6449	22.6621	10.8848	69.5799	16.2693
FR	2	15805	13826	141	2019	2	23.1	May/2019	1	3	26	76	NA	1	1	NA	NA	259	NA	NA	4.941	NA	4.982	NA	NA	NA	12.7972	NA	12.9034	NA	3.6082	21.7675	28.9929	14.897	55.6469	19.9703
FR	2	15810	14627	141	2019	1	13.7667	Mar/2019	1	5	54	153	NA	1	1	NA	NA	365.9	NA	NA	4.587	NA	6.011	NA	NA	NA	16.7838	NA	21.9942	NA	3.38944	17.5543	24.0821	11.2795	62.556	16.9047
FR	2	15810	14627	141	2020	2	25.3	Mar/2020	1	6	50	185	NA	3	3	NA	NA	449.7	NA	NA	4.919	NA	5.825	NA	NA	NA	22.1207	NA	26.195	NA	4.31201	16.3046	22.3156	10.5754	69.9551	15.9898
FR	2	15801	14627	141	2019	1	13.1333	Mar/2019	1	6	41	171	NA	3	3	NA	NA	309.3	NA	NA	5.097	NA	6.528	NA	NA	NA	15.765	NA	20.1911	NA	3.50847	16.3792	22.7913	10.2283	64.1272	15.9887
FR	2	15801	14627	141	2020	2	25.4	Mar/2020	1	6	46	181	NA	3	3	NA	NA	352.2	NA	NA	5.141	NA	7.267	NA	NA	NA	18.1066	NA	25.5944	NA	1.71427	16.5287	22.5416	10.7876	69.7195	16.1742
FR	2	15827	14627	141	2019	1	13.8333	Mar/2019	1	5	54	153	NA	1	1	NA	NA	355.3	NA	NA	4.913	NA	5.832	NA	NA	NA	17.4559	NA	20.7211	NA	2.92902	17.5543	24.0821	11.2795	62.556	16.9047
FR	2	15827	14627	141	2020	2	25.6	Mar/2020	1	6	43	178	NA	3	3	NA	NA	395.7	NA	NA	5.498	NA	7.337	NA	NA	NA	21.7556	NA	29.0325	NA	6.30967	16.7045	22.714	10.9487	69.5723	16.3188
FR	2	18370	14627	141	2019	1	13.3667	Mar/2019	1	6	36	166	NA	3	3	NA	NA	370.8	NA	NA	5.079	NA	6.092	NA	NA	NA	18.8329	NA	22.5891	NA	4.8532	16.673	23.1242	10.4722	63.7357	16.2196
FR	2	18370	14627	141	2020	2	25.0667	Feb/2020	1	6	58	193	NA	3	3	NA	NA	467.2	NA	NA	5.459	NA	6.889	NA	NA	NA	25.5044	NA	32.1854	NA	3.99383	15.8779	21.8648	10.1795	70.3882	15.6372
FR	2	18370	14627	141	2021	3	37.9	Mar/2021	2	6	31	168	NA	11	11	NA	NA	439	NA	NA	5.41	NA	6.75	NA	NA	NA	23.7499	NA	29.6325	NA	4.78371	16.2716	22.2915	10.6382	70.8513	15.9715
FR	2	15811	14627	141	2019	1	13.2333	Mar/2019	1	6	39	169	NA	3	3	NA	NA	360.1	NA	NA	5.255	NA	6.361	NA	NA	NA	18.9233	NA	22.906	NA	3.0743	16.4994	22.9025	10.349	63.9721	16.0834
FR	2	15811	14627	141	2020	2	25.6	Mar/2020	1	6	41	176	NA	3	3	NA	NA	408.5	NA	NA	5.044	NA	6.765	NA	NA	NA	20.6047	NA	27.635	NA	3.16495	16.8146	22.8076	11.0651	69.5245	16.4099
FR	2	15811	14627	141	2021	3	37.8333	Mar/2021	2	6	32	169	NA	11	11	NA	NA	430.1	NA	NA	5.64	NA	6.76	NA	NA	NA	24.2576	NA	29.0748	NA	6.35521	16.2058	22.2318	10.5608	70.8051	15.9159
FR	2	18357	14627	141	2019	1	11.7	Mar/2019	1	4	16	97	NA	3	3	NA	NA	112.8	NA	NA	4.95	NA	5.588	NA	NA	NA	5.5836	NA	6.30326	NA	3.39767	16.6345	22.8218	10.509	66.1263	16.2182
FR	2	15824	14627	141	2019	1	12.0333	Apr/2019	1	5	37	136	NA	1	1	NA	NA	233.1	NA	NA	5.143	NA	7.446	NA	NA	NA	11.9883	NA	17.3566	NA	4.82031	18.5274	25.2653	12.0563	60.486	17.6304
FR	2	15824	14627	141	2020	2	22.6333	Feb/2020	1	6	61	196	NA	3	3	NA	NA	483.5	NA	NA	5.507	NA	6.88	NA	NA	NA	26.6263	NA	33.2648	NA	4.64273	15.7739	21.7666	10.0856	70.5245	15.5512
FR	2	18367	14627	141	2019	1	12.1	Apr/2019	1	5	35	134	NA	1	1	NA	NA	254	NA	NA	4.662	NA	5.886	NA	NA	NA	11.8415	NA	14.9504	NA	3.54419	18.7207	25.4808	12.235	60.2909	17.777
FR	2	18367	14627	141	2020	2	27	Jul/2020	1	2	42	65	NA	11	11	NA	NA	111.4	NA	NA	4.87	NA	4.68	NA	NA	NA	5.42518	NA	5.21352	NA	2.94542	19.658	26.4773	13.5839	60.86	18.5261
FR	2	18371	14627	141	2019	1	12.0333	Apr/2019	1	5	38	137	NA	1	1	NA	NA	275.5	NA	NA	5.439	NA	6.807	NA	NA	NA	14.9844	NA	18.7533	NA	4.08794	18.4539	25.1752	12.003	60.6491	17.5765
FR	2	18371	14627	141	2020	2	23.3667	Mar/2020	1	6	40	175	NA	3	3	NA	NA	395.2	NA	NA	5.902	NA	6.856	NA	NA	NA	23.3247	NA	27.0949	NA	4.42024	16.867	22.8582	11.1166	69.4969	16.4531
FR	2	18368	14627	141	2019	1	12.0333	Apr/2019	1	5	37	136	NA	1	1	NA	NA	272.7	NA	NA	5.152	NA	4.93	NA	NA	NA	14.0495	NA	13.4441	NA	5.10744	18.5274	25.2653	12.0563	60.486	17.6304
FR	2	18368	14627	141	2020	2	22.8	Feb/2020	1	6	56	191	NA	3	3	NA	NA	404.9	NA	NA	5.942	NA	6.21	NA	NA	NA	24.0592	NA	25.1443	NA	6.82064	15.9671	21.9521	10.2663	70.2842	15.711
FR	2	18368	14627	141	2021	3	35.3667	Mar/2021	2	6	37	174	NA	11	11	NA	NA	381.6	NA	NA	6.68	NA	8.61	NA	NA	NA	25.4909	NA	32.8558	NA	8.29069	15.9068	21.9553	10.2421	70.6257	15.6634
FR	2	18368	14627	141	2022	4	47.6333	Mar/2022	2	4	34	118	NA	11	11	NA	NA	335.2	NA	NA	6.7	NA	8.85	NA	NA	NA	22.4584	NA	29.6652	NA	9.31971	18.7574	25.7231	11.9671	59.3124	17.7823
FR	2	20835	14627	141	2019	1	12.0667	Apr/2019	1	5	38	137	NA	1	1	NA	NA	325.2	NA	NA	4.763	NA	5.523	NA	NA	NA	15.4893	NA	17.9608	NA	4.08779	18.4539	25.1752	12.003	60.6491	17.5765
FR	2	20835	14627	141	2020	2	22.6333	Feb/2020	1	6	63	198	NA	3	3	NA	NA	465.4	NA	NA	5.611	NA	5.864	NA	NA	NA	26.1136	NA	27.2911	NA	5.4673	15.6838	21.6557	10.0071	70.7177	15.4771
FR	2	20835	14627	141	2021	3	35.5333	Mar/2021	2	6	34	171	NA	11	11	NA	NA	480.9	NA	NA	5.87	NA	5.72	NA	NA	NA	28.2288	NA	27.5075	NA	7.00182	16.044	22.0687	10.3925	70.7158	15.7792
FR	2	20832	14627	141	2019	1	12.0667	Apr/2019	2	2	38	56	NA	5	5	NA	NA	118.1	NA	NA	4.707	NA	6.13	NA	NA	NA	5.55897	NA	7.23953	NA	3.68465	14.2349	20.1126	8.34263	70.7414	14.2615
FR	2	20833	14627	141	2019	1	12.7	Apr/2019	1	4	48	118	NA	1	1	NA	NA	223.8	NA	NA	5.269	NA	5.575	NA	NA	NA	11.792	NA	12.4769	NA	3.93455	19.8866	26.839	13.2532	58.2007	18.6253
FR	2	20833	14627	141	2020	2	23.2667	Mar/2020	1	6	44	179	NA	3	3	NA	NA	401.3	NA	NA	5.636	NA	6.664	NA	NA	NA	22.6173	NA	26.7426	NA	4.27365	16.6449	22.6621	10.8848	69.5799	16.2693
FR	2	15821	14627	141	2019	1	12.1	Apr/2019	1	5	35	134	NA	1	1	NA	NA	303.3	NA	NA	4.852	NA	4.381	NA	NA	NA	14.7161	NA	13.2876	NA	2.85346	18.7207	25.4808	12.235	60.2909	17.777
FR	2	15821	14627	141	2020	2	23.4	Mar/2020	1	6	38	173	NA	3	3	NA	NA	476.1	NA	NA	5.091	NA	5.943	NA	NA	NA	24.2383	NA	28.2946	NA	3.20108	16.9559	22.9454	11.2009	69.5194	16.5274
FR	2	15825	14627	141	2019	1	12.6333	Apr/2019	1	4	48	118	NA	1	1	NA	NA	293.1	NA	NA	5.114	NA	6.212	NA	NA	NA	14.9891	NA	18.2074	NA	4.71587	19.8866	26.839	13.2532	58.2007	18.6253
FR	2	15825	14627	141	2020	2	22.7333	Feb/2020	2	6	58	193	NA	3	3	NA	NA	565.5	NA	NA	5.474	NA	6.295	NA	NA	NA	30.9555	NA	35.5982	NA	5.67934	15.8779	21.8648	10.1795	70.3882	15.6372
FR	2	23913	21294	141	2020	1	13.5667	Apr/2020	1	5	38	150	NA	1	1	NA	NA	306.3	NA	NA	4.729	NA	6.063	NA	NA	NA	14.4849	NA	18.571	NA	5.73486	17.8591	24.0264	11.8786	67.8432	17.2473
FR	2	23913	21294	141	2021	2	24.2	Feb/2021	2	6	54	191	NA	3	3	NA	NA	501.3	NA	NA	5.314	NA	6.141	NA	NA	NA	26.6391	NA	30.7848	NA	5.71042	15.0614	21.1647	9.38875	70.6194	14.9545
FR	2	23899	21294	141	2020	1	12.7	Mar/2020	1	6	46	181	NA	3	3	NA	NA	318.9	NA	NA	5.072	NA	6.798	NA	NA	NA	16.1746	NA	21.6788	NA	2.67237	16.5287	22.5416	10.7876	69.7195	16.1742
FR	2	23899	21294	141	2021	2	25.1	Mar/2021	1	2	32	54	NA	11	11	NA	NA	141	NA	NA	5.09	NA	6.05	NA	NA	NA	7.1769	NA	8.5305	NA	2.48904	9.75073	15.0322	4.62345	76.5982	10.3491
FR	2	23887	21294	141	2020	1	13.1667	Mar/2020	1	6	34	169	NA	3	3	NA	NA	339.5	NA	NA	5.291	NA	6.652	NA	NA	NA	17.9629	NA	22.5835	NA	2.89475	17.1228	23.0926	11.3698	69.6306	16.668
FR	2	23887	21294	141	2021	2	25	Mar/2021	2	6	37	174	NA	3	3	NA	NA	446.2	NA	NA	5.245	NA	5.123	NA	NA	NA	23.4032	NA	22.8588	NA	2.09328	15.9068	21.9553	10.2421	70.6257	15.6634
FR	2	23897	22971	141	2020	1	13.0333	Mar/2020	1	6	33	168	NA	3	3	NA	NA	364.1	NA	NA	4.925	NA	4.666	NA	NA	NA	17.9319	NA	16.9889	NA	3.18728	17.173	23.152	11.4049	69.5378	16.7084
FR	2	23897	22971	141	2021	2	24.9333	Mar/2021	2	5	67	171	NA	1	1	NA	NA	525.6	NA	NA	4.847	NA	5.343	NA	NA	NA	25.4758	NA	28.0828	NA	3.02736	16.044	22.0687	10.3925	70.7158	15.7792
FR	2	23891	22971	141	2020	1	12.4333	Mar/2020	1	6	52	187	NA	3	3	NA	NA	389.5	NA	NA	5.104	NA	6.072	NA	NA	NA	19.8801	NA	23.6504	NA	5.15789	16.1748	22.1848	10.4549	69.9994	15.882
FR	2	23891	22971	141	2021	2	25.6667	Apr/2021	1	5	46	150	NA	1	1	NA	NA	368.9	NA	NA	4.863	NA	5.144	NA	NA	NA	17.9396	NA	18.9762	NA	2.24267	17.3567	23.3917	11.7162	70.4962	16.8769
FR	2	23889	22971	141	2020	1	13.0667	Mar/2020	1	6	36	171	NA	3	3	NA	NA	317.8	NA	NA	4.934	NA	5.379	NA	NA	NA	15.6803	NA	17.0945	NA	4.99531	17.0308	23.0072	11.2797	69.6541	16.5917
FR	2	23889	22971	141	2021	2	25.6333	Mar/2021	1	5	50	154	NA	1	1	NA	NA	346.6	NA	NA	4.77	NA	6.318	NA	NA	NA	16.5328	NA	21.8982	NA	2.89567	17.3567	23.3917	11.7162	70.4962	16.8769
FR	2	23888	21294	141	2020	1	12.4667	Mar/2020	1	6	52	187	NA	3	3	NA	NA	390.9	NA	NA	4.994	NA	6.587	NA	NA	NA	19.5215	NA	25.7486	NA	3.57628	16.1748	22.1848	10.4549	69.9994	15.882
FR	2	23888	21294	141	2021	2	24.9667	Mar/2021	1	6	35	172	NA	3	3	NA	NA	396.4	NA	NA	5.168	NA	7.541	NA	NA	NA	20.486	NA	29.8925	NA	3.18718	15.9987	22.0259	10.3421	70.694	15.741
FR	2	23898	22971	141	2020	1	12.5667	Mar/2020	1	6	47	182	NA	3	3	NA	NA	426.9	NA	NA	5.255	NA	6.624	NA	NA	NA	22.4336	NA	28.2779	NA	2.39506	16.4689	22.4786	10.7304	69.7904	16.1251
FR	2	23898	22971	141	2021	2	24.4667	Feb/2021	2	6	48	185	NA	3	3	NA	NA	437.8	NA	NA	5.604	NA	7.069	NA	NA	NA	24.5343	NA	30.9481	NA	4.41358	15.4606	21.5784	9.75677	70.4814	15.2884
FR	2	23890	22971	141	2020	1	13.1667	Mar/2020	1	6	33	168	NA	3	3	NA	NA	354.7	NA	NA	5.146	NA	6.011	NA	NA	NA	18.2529	NA	21.321	NA	2.23047	17.173	23.152	11.4049	69.5378	16.7084
FR	2	23890	22971	141	2021	2	24.9333	Mar/2021	1	6	38	175	NA	3	3	NA	NA	424.4	NA	NA	5.286	NA	5.947	NA	NA	NA	22.4338	NA	25.2391	NA	2.70415	15.8873	21.9453	10.2097	70.5614	15.6465
FR	2	23901	22971	141	2020	1	12.5333	Mar/2020	1	6	49	184	NA	3	3	NA	NA	340.5	NA	NA	5.784	NA	6.462	NA	NA	NA	19.6945	NA	22.0031	NA	7.83241	16.3483	22.3625	10.6101	69.8997	16.0257
FR	2	23902	22971	141	2020	1	12.5333	Mar/2020	1	6	49	184	NA	3	3	NA	NA	405.3	NA	NA	4.902	NA	5.722	NA	NA	NA	19.8678	NA	23.1913	NA	5.44599	16.3483	22.3625	10.6101	69.8997	16.0257
FR	2	23902	22971	141	2021	2	24.2667	Feb/2021	1	6	55	192	NA	3	3	NA	NA	524.8	NA	NA	4.945	NA	5.704	NA	NA	NA	25.9514	NA	29.9346	NA	4.79574	15.0122	21.1097	9.34684	70.6722	14.9135
FR	2	23893	22971	141	2020	1	12.6	Mar/2020	2	5	69	181	NA	1	1	NA	NA	347.3	NA	NA	4.955	NA	6.81	NA	NA	NA	17.2087	NA	23.6511	NA	5.40129	16.5287	22.5416	10.7876	69.7195	16.1742
FR	2	23893	22971	141	2021	2	24.3667	Feb/2021	2	6	51	188	NA	3	3	NA	NA	517.4	NA	NA	5.127	NA	5.93	NA	NA	NA	26.5271	NA	30.6818	NA	4.92173	15.254	21.3835	9.55619	70.5108	15.1155
FR	2	23893	22971	141	2022	3	37.2	Mar/2022	2	6	31	175	NA	11	11	NA	NA	407	NA	NA	6.17	NA	7.56	NA	NA	NA	25.1119	NA	30.7692	NA	3.15023	19.3027	26.2574	12.6648	59.6306	18.2141
FR	2	23895	22971	141	2020	1	13.1333	Mar/2020	1	6	33	168	NA	3	3	NA	NA	350.4	NA	NA	4.761	NA	6.226	NA	NA	NA	16.6825	NA	21.8159	NA	5.31493	17.173	23.152	11.4049	69.5378	16.7084
FR	2	23895	22971	141	2021	2	24.5	Feb/2021	2	6	50	187	NA	3	3	NA	NA	506.2	NA	NA	5.236	NA	6.302	NA	NA	NA	26.5046	NA	31.9007	NA	3.88466	15.3295	21.4583	9.62894	70.5178	15.1788
FR	2	23903	21294	141	2020	1	12.7	Mar/2020	1	3	47	91	NA	6	6	NA	NA	148	NA	NA	5.052	NA	7.191	NA	NA	NA	7.47696	NA	10.6427	NA	2.43317	13.1788	18.4058	7.97957	78.7128	13.3218
FR	2	23896	22971	141	2020	1	12.6667	Mar/2020	1	6	47	182	NA	3	3	NA	NA	379.1	NA	NA	4.9	NA	6.626	NA	NA	NA	18.5759	NA	25.1192	NA	1.20213	16.4689	22.4786	10.7304	69.7904	16.1251
FR	2	23896	22971	141	2021	2	24.5333	Feb/2021	2	6	49	186	NA	3	3	NA	NA	439.8	NA	NA	5.293	NA	6.436	NA	NA	NA	23.2786	NA	28.3055	NA	2.08111	15.3979	21.5183	9.69984	70.5069	15.236
FR	2	23896	22971	141	2022	3	38.7667	Apr/2022	2	4	50	131	NA	11	11	NA	NA	334.6	NA	NA	4.72	NA	5.27	NA	NA	NA	15.7931	NA	17.6334	NA	1.63941	21.1204	28.3262	14.2492	55.9795	19.4933
FR	2	23886	22971	141	2020	1	13.1333	Mar/2020	1	6	35	170	NA	3	3	NA	NA	309.5	NA	NA	5.498	NA	6.221	NA	NA	NA	17.0163	NA	19.254	NA	2.39791	17.0746	23.0439	11.3245	69.6923	16.6287
FR	2	23886	22971	141	2021	2	24.4667	Feb/2021	1	6	53	190	NA	3	3	NA	NA	377.9	NA	NA	6.065	NA	7.244	NA	NA	NA	22.9196	NA	27.3751	NA	2.1095	15.1111	21.2262	9.43733	70.5739	14.996
FR	2	23894	22971	141	2020	1	12.5333	Mar/2020	1	2	48	60	NA	11	11	NA	NA	190.7	NA	NA	5.05	NA	5.76	NA	NA	NA	9.63035	NA	10.9843	NA	3.37935	11.881	17.3928	6.64803	78.6103	12.1773
FR	2	23915	21294	141	2020	1	13.3	Apr/2020	1	5	36	148	NA	1	1	NA	NA	261.6	NA	NA	5.179	NA	6.97	NA	NA	NA	13.5483	NA	18.2335	NA	5.15275	17.9194	24.1085	11.9154	67.5644	17.2915
FR	2	23915	21294	141	2021	2	24	Feb/2021	1	2	50	72	NA	11	11	NA	NA	162.9	NA	NA	6.18	NA	7.62	NA	NA	NA	10.0672	NA	12.413	NA	4.73405	9.08562	14.8155	3.68753	74.4299	9.83301
FR	2	23930	23930	41	2021	1	13.8667	Dec/2020	2	5	55	166	NA	1	1	NA	NA	318.6	NA	NA	5.831	NA	6.408	NA	NA	NA	18.5776	NA	20.4159	NA	2.11384	8.61395	13.4061	4.0621	82.5828	9.16823
FR	2	23930	23930	41	2022	2	24.3	Oct/2021	2	6	75	215	NA	3	3	NA	NA	388.3	NA	NA	6.457	NA	7.089	NA	NA	NA	25.0725	NA	27.5266	NA	1.24629	8.74435	14.0656	4.15556	77.9593	9.42995
FR	2	23931	23930	41	2022	1	24.3667	Oct/2021	2	2	73	94	NA	11	11	NA	NA	223.8	NA	NA	6.44	NA	8.47	NA	NA	NA	14.4127	NA	18.9559	NA	2.08121	3.60726	8.19179	0.239789	86.2928	4.42092
FR	2	23924	23930	41	2021	1	13.9667	Dec/2020	1	5	51	162	NA	1	1	NA	NA	319.1	NA	NA	5.275	NA	6.636	NA	NA	NA	16.8325	NA	21.1755	NA	1.89403	8.91448	13.7027	4.35202	82.4199	9.44488
FR	2	23924	23930	41	2022	2	24.4667	Oct/2021	2	6	69	209	NA	3	3	NA	NA	400.6	NA	NA	6.365	NA	8.055	NA	NA	NA	25.4982	NA	32.2683	NA	1.02773	8.74435	14.0656	4.15556	77.9593	9.42995
FR	2	23923	23930	41	2021	1	13.9	Dec/2020	1	5	52	163	NA	1	1	NA	NA	292.6	NA	NA	5.528	NA	7.138	NA	NA	NA	16.1749	NA	20.8858	NA	1.6639	8.8447	13.6293	4.27701	82.5138	9.37897
FR	2	23923	23930	41	2022	2	24.2667	Oct/2021	2	6	74	214	NA	3	3	NA	NA	447.9	NA	NA	6.197	NA	7.274	NA	NA	NA	27.7564	NA	32.5802	NA	0.95179	8.74435	14.0656	4.15556	77.9593	9.42995
FR	2	23928	23930	41	2022	1	24.3333	Oct/2021	2	6	72	212	NA	3	3	NA	NA	552.1	NA	NA	5.536	NA	5.929	NA	NA	NA	30.5643	NA	32.734	NA	1.63186	8.74435	14.0656	4.15556	77.9593	9.42995
FR	2	23929	23930	41	2021	1	13.8667	Dec/2020	1	6	53	164	NA	1	1	NA	NA	269.5	NA	NA	5.331	NA	5.972	NA	NA	NA	14.367	NA	16.0945	NA	2.80905	8.75327	13.5523	4.18558	82.5656	9.29473
FR	2	23929	23930	41	2022	2	25	Nov/2021	2	6	52	192	NA	3	3	NA	NA	374.3	NA	NA	6.043	NA	6.351	NA	NA	NA	22.6189	NA	23.7718	NA	2.56282	9.41549	14.9429	4.64145	76.466	10.0607
FR	2	23936	20987	41	2021	1	13.8333	Dec/2020	1	5	53	164	NA	1	1	NA	NA	249.3	NA	NA	5.099	NA	6.623	NA	NA	NA	12.7118	NA	16.5111	NA	1.55972	8.75327	13.5523	4.18558	82.5656	9.29473
FR	2	23927	23930	41	2021	1	13.8333	Dec/2020	1	5	53	164	NA	1	1	NA	NA	306.6	NA	NA	5.462	NA	6.954	NA	NA	NA	16.7465	NA	21.321	NA	2.23374	8.75327	13.5523	4.18558	82.5656	9.29473
FR	2	23927	23930	41	2022	2	24.3333	Oct/2021	2	6	71	211	NA	3	3	NA	NA	389.6	NA	NA	6.495	NA	7.67	NA	NA	NA	25.3045	NA	29.8823	NA	1.36087	8.74435	14.0656	4.15556	77.9593	9.42995
FR	2	23925	23930	41	2022	1	24.2	Oct/2021	2	6	74	214	NA	3	3	NA	NA	399	NA	NA	5.699	NA	6.884	NA	NA	NA	22.739	NA	27.4672	NA	1.14506	8.74435	14.0656	4.15556	77.9593	9.42995
FR	2	23926	23930	41	2021	1	13.9	Dec/2020	1	5	50	161	NA	1	1	NA	NA	294.7	NA	NA	5.262	NA	6.494	NA	NA	NA	15.5071	NA	19.1378	NA	2.00784	8.95352	13.767	4.36784	82.316	9.48325
FR	2	23926	23930	41	2022	2	28.6333	Mar/2022	2	3	32	81	NA	1	1	NA	NA	196.4	NA	NA	4.86	NA	5.538	NA	NA	NA	9.54504	NA	10.8766	NA	3.49261	15.621	21.7551	9.53963	67.3239	15.4015
FR	2	23922	20987	41	2022	1	24.2	Oct/2021	2	6	72	212	NA	3	3	NA	NA	585.9	NA	NA	5.525	NA	7.116	NA	NA	NA	32.371	NA	41.6926	NA	2.4012	8.74435	14.0656	4.15556	77.9593	9.42995
FR	2	23934	23045	41	2022	1	13.8667	Dec/2021	1	5	53	161	NA	1	1	NA	NA	165.2	NA	NA	5.923	NA	6.593	NA	NA	NA	9.7848	NA	10.8916	NA	3.28669	10.1071	15.7188	5.07685	74.9432	10.6987
FR	2	23935	23045	41	2022	1	13.7667	Dec/2021	1	5	56	164	NA	1	1	NA	NA	214.4	NA	NA	5.645	NA	6.281	NA	NA	NA	12.1029	NA	13.4665	NA	2.66611	10.1071	15.7188	5.07685	74.9432	10.6987
FR	2	23932	23045	41	2022	1	13.8667	Dec/2021	2	5	52	160	NA	1	1	NA	NA	285.8	NA	NA	5.504	NA	6.298	NA	NA	NA	15.7304	NA	17.9997	NA	1.15	10.1071	15.7188	5.07685	74.9432	10.6987
FR	2	23933	23045	41	2022	1	16.3333	Mar/2022	1	4	37	86	NA	1	1	NA	NA	150.5	NA	NA	4.828	NA	6.146	NA	NA	NA	7.26614	NA	9.24973	NA	2.08816	14.6055	20.6583	8.72063	68.1888	14.5695
FR	2	23937	23045	41	2022	1	15.9667	Feb/2022	1	4	45	94	NA	5	5	NA	NA	143	NA	NA	5.354	NA	6.931	NA	NA	NA	7.65622	NA	9.91133	NA	1.6663	15.2413	21.3076	9.25529	67.7666	15.0921
FR	2	15841	14627	41	2020	1	24.1333	Oct/2019	1	6	74	217	NA	3	3	NA	NA	435.9	NA	NA	5.987	NA	8.3	NA	NA	NA	26.0973	NA	36.1797	NA	1.44136	8.66298	13.1421	4.59344	85.5758	9.11812
FR	2	15841	14627	41	2021	2	36.4667	Oct/2020	1	6	70	213	NA	3	3	NA	NA	402.7	NA	NA	6.291	NA	7.513	NA	NA	NA	25.3339	NA	30.2549	NA	2.4288	7.40712	11.9101	3.21512	84.5872	7.99991
FR	2	15842	14627	41	2020	1	24.3	Oct/2019	1	6	69	212	NA	3	3	NA	NA	283.4	NA	NA	7.356	NA	9.004	NA	NA	NA	20.8469	NA	25.5173	NA	1.41013	8.72986	13.2164	4.65385	85.4117	9.18481
FR	2	20848	18629	41	2020	1	24.2	Oct/2019	1	6	72	186	NA	3	3	NA	NA	353.8	NA	NA	6.353	NA	7.02	NA	NA	NA	22.4769	NA	24.8368	NA	5.49323	7.77198	12.1993	3.89893	86.4109	8.26736
FR	2	20848	18629	41	2021	2	36.4333	Oct/2020	2	6	71	214	NA	3	3	NA	NA	395.4	NA	NA	6.569	NA	7.158	NA	NA	NA	25.9738	NA	28.3027	NA	3.50657	7.40712	11.9101	3.21512	84.5872	7.99991
FR	2	20847	14627	41	2020	2	24.3	Oct/2019	2	6	68	211	NA	3	3	NA	NA	421.5	NA	NA	5.194	NA	5.964	NA	NA	NA	21.8927	NA	25.1383	NA	3.6997	8.74849	13.2447	4.66024	85.3642	9.20342
FR	2	20846	19213	41	2020	1	13.7333	Dec/2019	1	5	50	163	NA	1	1	NA	NA	341.3	NA	NA	5.018	NA	5.614	NA	NA	NA	17.1264	NA	19.1606	NA	2.00323	9.7247	14.4687	5.27896	83.6598	10.1449
FR	2	20846	19213	41	2021	2	27.9333	Feb/2021	2	4	50	103	NA	5	5	NA	NA	319.6	NA	NA	4.702	NA	5.093	NA	NA	NA	15.0276	NA	16.2772	NA	1.37488	10.9059	16.2137	5.64183	78.173	11.3253
FR	2	23944	21294	5	2021	1	14.3333	Dec/2020	1	5	36	147	NA	1	1	NA	NA	248.6	NA	NA	5.216	NA	7.84	NA	NA	NA	12.967	NA	19.4902	NA	6.9988	9.46108	14.3245	4.95101	81.4658	9.96454
FR	2	23944	21294	5	2022	2	28.4667	Feb/2022	1	3	38	91	NA	1	1	NA	NA	229.3	NA	NA	4.974	NA	7.696	NA	NA	NA	11.4054	NA	17.6469	NA	1.73506	14.9573	21.0742	9.14641	69.3884	14.8635
FR	2	23945	21294	5	2021	1	16	Feb/2021	1	3	49	97	NA	1	1	NA	NA	196.3	NA	NA	5.134	NA	8.269	NA	NA	NA	10.078	NA	16.232	NA	3.35882	10.9402	16.3624	5.64531	77.0359	11.3772
FR	2	23945	21294	5	2022	2	25.5667	Nov/2021	1	6	29	178	NA	3	3	NA	NA	329.2	NA	NA	5.557	NA	7.751	NA	NA	NA	18.2936	NA	25.5163	NA	1.5367	10.0255	15.4325	5.27905	77.4679	10.5676
FR	2	23948	21294	5	2021	1	13.5333	Dec/2020	2	5	57	168	NA	1	1	NA	NA	285.1	NA	NA	5.984	NA	8.551	NA	NA	NA	17.0604	NA	24.3789	NA	8.6118	8.23858	12.9825	3.88509	82.6383	8.82693
FR	2	23947	21294	5	2021	1	13.4	Dec/2020	1	5	58	169	NA	1	1	NA	NA	280.6	NA	NA	5.307	NA	6.227	NA	NA	NA	14.8914	NA	17.473	NA	2.13944	8.20924	12.9375	3.87088	82.7239	8.79747
FR	2	23943	21294	5	2021	1	15.3333	Feb/2021	1	3	62	110	NA	1	1	NA	NA	182.8	NA	NA	5.261	NA	8.269	NA	NA	NA	9.61711	NA	15.1157	NA	4.07567	10.4294	15.7864	5.29351	78.0794	10.9081
FR	2	23943	21294	5	2022	2	28.2333	Feb/2022	2	3	38	91	NA	1	1	NA	NA	174.6	NA	NA	5.348	NA	8.379	NA	NA	NA	9.33761	NA	14.6297	NA	1.33058	14.9573	21.0742	9.14641	69.3884	14.8635
FR	2	23942	21294	5	2021	1	13.4	Dec/2020	2	5	56	167	NA	1	1	NA	NA	312.2	NA	NA	5.255	NA	7.466	NA	NA	NA	16.4061	NA	23.3089	NA	3.8075	8.23858	12.9825	3.88509	82.6383	8.82693
FR	2	23942	21294	5	2022	2	24.1667	Oct/2021	1	6	63	212	NA	3	3	NA	NA	308.2	NA	NA	6.033	NA	8.387	NA	NA	NA	18.5937	NA	25.8487	NA	1.67276	8.99742	14.1943	4.52582	79.43	9.60864
FR	2	23946	21294	5	2021	1	13.4333	Dec/2020	1	5	54	165	NA	1	1	NA	NA	336.3	NA	NA	4.698	NA	6.672	NA	NA	NA	15.7994	NA	22.4379	NA	2.4545	8.23858	12.9825	3.88509	82.6383	8.82693
FR	2	23946	21294	5	2022	2	24.2	Oct/2021	1	6	61	210	NA	3	3	NA	NA	303.6	NA	NA	5.447	NA	8.318	NA	NA	NA	16.5371	NA	25.2534	NA	1.70501	8.99742	14.1943	4.52582	79.43	9.60864
FR	2	23949	23045	5	2022	1	13.2333	Dec/2021	1	5	56	175	NA	1	1	NA	NA	296.1	NA	NA	5.677	NA	7.159	NA	NA	NA	16.8096	NA	21.1978	NA	1.46375	10.0255	15.4325	5.27905	77.4679	10.5676
FR	2	23940	23045	5	2022	1	15.2	Feb/2022	1	3	62	115	NA	1	1	NA	NA	192.1	NA	NA	5.643	NA	7.247	NA	NA	NA	10.8402	NA	13.9215	NA	1.12555	13.0363	18.7699	7.69092	73.1269	13.2378
FR	2	23941	23045	5	2022	1	15.7	Feb/2022	1	3	47	100	NA	1	1	NA	NA	182.9	NA	NA	4.907	NA	7.175	NA	NA	NA	8.9749	NA	13.1231	NA	2.3262	14.3579	20.2284	8.75436	71.1087	14.3646
FR	2	23938	23045	5	2022	1	13.0667	Dec/2021	1	5	58	177	NA	1	1	NA	NA	319.4	NA	NA	5.528	NA	6.721	NA	NA	NA	17.6564	NA	21.4669	NA	2.33013	10.0255	15.4325	5.27905	77.4679	10.5676
FR	2	23939	23045	5	2022	1	15	Jan/2022	1	4	31	119	NA	1	1	NA	NA	214.4	NA	NA	5.46	NA	7.225	NA	NA	NA	11.7062	NA	15.4904	NA	0.654398	13.0363	18.7699	7.69092	73.1269	13.2378
FR	2	18393	17411	5	2019	2	24.5	Oct/2018	1	6	59	199	NA	3	3	NA	NA	311.5	NA	NA	6.173	NA	7.607	NA	NA	NA	19.2289	NA	23.6958	NA	1.50647	6.92	11.7711	2.6904	83.2718	7.6082
FR	2	18401	17411	5	2019	2	25.5	Nov/2018	1	2	28	44	NA	11	11	NA	NA	34.7	NA	NA	4.55	NA	NA	NA	NA	NA	1.57885	NA	NA	NA	-0.800491	1.01556	5.27867	-2.05156	91.4982	1.64141
FR	2	18402	17411	5	2019	2	24.5667	Nov/2018	1	2	56	72	NA	11	11	NA	NA	114.8	NA	NA	5.25	NA	7.97	NA	NA	NA	6.027	NA	9.14956	NA	3.74363	2.98932	6.7537	0.0412329	92.0129	3.49058
FR	2	18408	17411	5	2019	2	24.4667	Oct/2018	1	6	59	167	NA	6	6	NA	NA	222	NA	NA	5.533	NA	7.567	NA	NA	NA	12.2833	NA	16.7987	NA	2.6989	5.64292	10.3912	1.64887	84.9908	6.36582
FR	2	18397	17411	5	2019	2	24.4667	Oct/2018	2	6	58	198	NA	3	3	NA	NA	371.2	NA	NA	5.423	NA	7.394	NA	NA	NA	20.1302	NA	27.4465	NA	3.00258	6.92	11.7711	2.6904	83.2718	7.6082
FR	2	18406	17411	5	2019	2	24.5333	Nov/2018	1	6	56	196	NA	3	3	NA	NA	283.6	NA	NA	5.746	NA	7.634	NA	NA	NA	16.2957	NA	21.65	NA	2.49984	6.92	11.7711	2.6904	83.2718	7.6082
FR	2	18399	18092	5	2019	1	13.4333	Dec/2018	1	5	50	163	NA	1	1	NA	NA	230.1	NA	NA	4.451	NA	6.786	NA	NA	NA	10.2418	NA	15.6146	NA	2.99908	7.1617	12.3584	2.63703	81.4841	7.89883
FR	2	18390	18092	5	2019	1	13.3667	Dec/2018	1	5	51	164	NA	1	1	NA	NA	216.1	NA	NA	4.715	NA	6.524	NA	NA	NA	10.1891	NA	14.0984	NA	1.43417	7.1617	12.3584	2.63703	81.4841	7.89883
FR	2	18390	18092	5	2020	2	24.3333	Oct/2019	2	6	63	216	NA	6	6	NA	NA	359.9	NA	NA	5.384	NA	7.167	NA	NA	NA	19.377	NA	25.794	NA	1.44488	9.13553	13.5412	5.2	86.1089	9.53774
FR	2	20855	18092	5	2019	1	13.4	Dec/2018	2	5	50	163	NA	1	1	NA	NA	252.3	NA	NA	5.142	NA	7.752	NA	NA	NA	12.9733	NA	19.5583	NA	3.00822	7.1617	12.3584	2.63703	81.4841	7.89883
FR	2	20855	18092	5	2021	2	36.7	Nov/2020	1	6	56	202	NA	3	3	NA	NA	400.4	NA	NA	6.217	NA	8.436	NA	NA	NA	24.8929	NA	33.7777	NA	2.58465	7.63981	12.0202	3.64174	84.65	8.21054
FR	2	18403	18092	5	2019	1	13.4333	Dec/2018	1	5	48	161	NA	1	1	NA	NA	254	NA	NA	4.744	NA	6.588	NA	NA	NA	12.0498	NA	16.7335	NA	2.6629	7.28222	12.444	2.74253	81.2901	8.01467
FR	2	18403	18092	5	2020	2	24.4	Nov/2019	2	6	60	213	NA	6	6	NA	NA	427.7	NA	NA	5.151	NA	7.551	NA	NA	NA	22.0308	NA	32.2956	NA	2.46178	9.13553	13.5412	5.2	86.1089	9.53774
FR	2	18404	18092	5	2019	1	13.3667	Dec/2018	2	5	50	163	NA	1	1	NA	NA	268.3	NA	NA	4.682	NA	6.237	NA	NA	NA	12.5618	NA	16.7339	NA	2.51607	7.1617	12.3584	2.63703	81.4841	7.89883
FR	2	18404	18092	5	2020	2	24.4	Nov/2019	1	6	60	213	NA	6	6	NA	NA	417.7	NA	NA	4.804	NA	6.81	NA	NA	NA	20.0663	NA	28.4454	NA	2.11966	9.13553	13.5412	5.2	86.1089	9.53774
FR	2	20856	19213	5	2020	1	13.2333	Dec/2019	2	5	61	183	NA	5	5	NA	NA	307.1	NA	NA	4.835	NA	7.532	NA	NA	NA	14.8483	NA	23.1308	NA	4.18748	9.5307	14.124	5.38481	85.203	9.92698
FR	2	20856	19213	5	2021	2	25.0667	Nov/2020	1	6	39	185	NA	3	3	NA	NA	358.6	NA	NA	5.621	NA	8.711	NA	NA	NA	20.1569	NA	31.2376	NA	3.42337	7.95844	12.5113	3.76661	83.8122	8.53195
FR	2	20853	19213	5	2020	1	13.2333	Dec/2019	1	5	60	182	NA	5	5	NA	NA	342.7	NA	NA	4.975	NA	7.574	NA	NA	NA	17.0493	NA	25.9561	NA	2.45966	9.5307	14.124	5.38481	85.203	9.92698
FR	2	20853	19213	5	2021	2	24.4	Nov/2020	1	6	58	204	NA	3	3	NA	NA	399.2	NA	NA	5.833	NA	8.111	NA	NA	NA	23.2853	NA	32.3791	NA	1.87468	7.63981	12.0202	3.64174	84.65	8.21054
FR	2	20854	19213	5	2020	1	13.0667	Nov/2019	1	5	64	186	NA	5	5	NA	NA	297	NA	NA	4.865	NA	6.794	NA	NA	NA	14.449	NA	20.1782	NA	2.79865	9.5307	14.124	5.38481	85.203	9.92698
FR	2	20854	19213	5	2021	2	24.3	Oct/2020	1	6	60	206	NA	3	3	NA	NA	328.5	NA	NA	5.748	NA	7.264	NA	NA	NA	18.8822	NA	23.8622	NA	2.29519	7.63981	12.0202	3.64174	84.65	8.21054
FR	2	26288	26062	6	2021	1	13.8333	Dec/2020	1	4	77	170	NA	1	1	NA	NA	256.2	NA	NA	5.741	NA	6.175	NA	NA	NA	14.7084	NA	15.8203	NA	4.7488	8.49434	13.2369	4.14896	82.5679	9.06055
FR	2	26285	26062	6	2021	1	13.7333	Dec/2020	1	5	50	173	NA	1	1	NA	NA	261.2	NA	NA	5.706	NA	6.5	NA	NA	NA	14.9041	NA	16.978	NA	6.88629	8.42497	13.1321	4.11183	82.7322	8.99244
FR	2	26286	26062	6	2021	1	14.0667	Dec/2020	2	4	70	163	NA	1	1	NA	NA	345.9	NA	NA	5.384	NA	6.954	NA	NA	NA	18.6233	NA	24.0539	NA	3.00681	9.08098	13.8657	4.6603	82.2123	9.60135
FR	2	26290	26062	6	2021	1	13.7333	Dec/2020	2	5	49	172	NA	1	1	NA	NA	330.5	NA	NA	5.019	NA	6.051	NA	NA	NA	16.5878	NA	19.9986	NA	3.33722	8.49434	13.2369	4.14896	82.5679	9.06055
FR	2	23951	22939	6	2021	1	13.6333	Dec/2020	2	5	51	174	NA	1	1	NA	NA	292.9	NA	NA	5.259	NA	6.73	NA	NA	NA	15.4036	NA	19.7122	NA	3.88747	8.42497	13.1321	4.11183	82.7322	8.99244
FR	2	23956	22939	6	2021	1	13.9667	Dec/2020	1	4	70	163	NA	1	1	NA	NA	342	NA	NA	5.216	NA	6.776	NA	NA	NA	17.8387	NA	23.1739	NA	3.87995	9.08098	13.8657	4.6603	82.2123	9.60135
FR	2	26289	26062	6	2021	1	13.6667	Dec/2020	2	2	49	68	NA	5	5	NA	NA	161.4	NA	NA	5.416	NA	6.226	NA	NA	NA	8.74142	NA	10.0488	NA	3.5641	4.4229	8.20145	1.39377	90.5314	4.94248
FR	2	26287	26062	6	2021	1	13.9333	Dec/2020	1	4	70	163	NA	1	1	NA	NA	226.4	NA	NA	6.52	NA	6.46	NA	NA	NA	14.7613	NA	14.6254	NA	4.66234	9.08098	13.8657	4.6603	82.2123	9.60135
FR	2	23954	22939	6	2021	1	13.6333	Dec/2020	2	4	79	172	NA	11	11	NA	NA	188.8	NA	NA	5.7	NA	7.76	NA	NA	NA	10.7616	NA	14.6509	NA	2.19682	8.49434	13.2369	4.14896	82.5679	9.06055
FR	2	23964	20987	6	2022	1	13.9333	Dec/2021	1	5	50	161	NA	1	1	NA	NA	321	NA	NA	5.027	NA	6.754	NA	NA	NA	16.1367	NA	21.6803	NA	2.20126	9.28543	14.6715	4.55378	78.1627	9.89971
FR	2	20867	19213	6	2022	1	15.2667	Jan/2022	1	3	69	121	NA	5	5	NA	NA	313.6	NA	NA	5.408	NA	5.613	NA	NA	NA	16.9595	NA	17.6024	NA	3.39249	11.6318	17.0475	6.5777	76.0931	11.9958
FR	2	23961	20987	6	2022	1	13.8667	Dec/2021	1	5	52	163	NA	1	1	NA	NA	328.3	NA	NA	5.228	NA	6.33	NA	NA	NA	17.1635	NA	20.7814	NA	1.55545	9.28543	14.6715	4.55378	78.1627	9.89971
FR	2	23962	20987	6	2022	1	13.9333	Dec/2021	1	5	50	161	NA	1	1	NA	NA	288.5	NA	NA	5.478	NA	6.969	NA	NA	NA	15.804	NA	20.1056	NA	2.21968	9.28543	14.6715	4.55378	78.1627	9.89971
FR	2	23968	23040	6	2022	1	14.3333	Dec/2021	1	5	38	149	NA	1	1	NA	NA	352.9	NA	NA	4.897	NA	5.991	NA	NA	NA	17.2815	NA	21.1422	NA	1.72787	9.61221	15.081	4.7913	77.5577	10.2032
FR	2	23957	23040	6	2022	1	14.2333	Dec/2021	1	4	66	152	NA	1	1	NA	NA	306.8	NA	NA	5.608	NA	7.224	NA	NA	NA	17.2053	NA	22.1632	NA	1.48235	9.61221	15.081	4.7913	77.5577	10.2032
FR	2	23958	23040	6	2022	1	14.8667	Jan/2022	1	4	47	133	NA	1	1	NA	NA	260.7	NA	NA	5.485	NA	6.734	NA	NA	NA	14.2994	NA	17.5555	NA	1.69419	10.957	16.3554	5.89709	77.0844	11.391
FR	2	23970	23040	6	2022	1	14.1333	Dec/2021	1	5	42	153	NA	1	1	NA	NA	326.7	NA	NA	4.819	NA	6.101	NA	NA	NA	15.7437	NA	19.932	NA	4.73237	9.61221	15.081	4.7913	77.5577	10.2032
FR	2	23975	19213	6	2022	1	13.8667	Dec/2021	2	5	50	161	NA	1	1	NA	NA	340.3	NA	NA	5.226	NA	6.31	NA	NA	NA	17.7841	NA	21.4729	NA	2.6588	9.28543	14.6715	4.55378	78.1627	9.89971
FR	2	23972	19213	6	2022	1	14.2333	Dec/2021	2	4	64	150	NA	1	1	NA	NA	291.9	NA	NA	5.957	NA	7.327	NA	NA	NA	17.3885	NA	21.3875	NA	7.18171	9.61221	15.081	4.7913	77.5577	10.2032
FR	2	23973	19213	6	2022	1	13.7667	Dec/2021	1	5	53	164	NA	1	1	NA	NA	386.8	NA	NA	4.881	NA	5.381	NA	NA	NA	18.8797	NA	20.8137	NA	1.61483	9.28709	14.6744	4.56091	78.1405	9.9018
FR	2	23959	23040	6	2022	1	14.2333	Dec/2021	2	4	64	150	NA	1	1	NA	NA	167.1	NA	NA	5.767	NA	6.59	NA	NA	NA	9.63666	NA	11.0119	NA	3.3484	9.61221	15.081	4.7913	77.5577	10.2032
FR	2	23960	23040	6	2022	1	13.8	Dec/2021	2	5	52	163	NA	1	1	NA	NA	299.8	NA	NA	5.89	NA	8.055	NA	NA	NA	17.6582	NA	24.1489	NA	2.13049	9.28543	14.6715	4.55378	78.1627	9.89971
FR	2	23966	23045	6	2022	1	15.6	Jan/2022	1	3	59	111	NA	5	5	NA	NA	232.3	NA	NA	5.325	NA	6.658	NA	NA	NA	12.37	NA	15.4665	NA	2.77021	12.1124	17.7044	6.89509	74.7733	12.4298
FR	2	23967	23045	6	2022	1	13.9	Dec/2021	1	3	51	99	NA	1	1	NA	NA	173.1	NA	NA	5.256	NA	5.74	NA	NA	NA	9.09814	NA	9.93594	NA	4.69794	4.8893	9.7937	0.9328	83.9371	5.72953
FR	2	23965	20987	6	2022	1	14.2333	Dec/2021	2	4	63	149	NA	2	2	NA	NA	238.7	NA	NA	6.161	NA	7.714	NA	NA	NA	14.7063	NA	18.4133	NA	0.864172	9.61221	15.081	4.7913	77.5577	10.2032
FR	2	26292	19213	6	2022	1	16.5667	Mar/2022	1	3	27	79	NA	5	5	NA	NA	146.3	NA	NA	4.89	NA	6.724	NA	NA	NA	7.15407	NA	9.83721	NA	2.79628	14.2332	20.1894	8.49087	71.1664	14.2597
FR	2	20868	19213	6	2022	1	14.2333	Dec/2021	1	4	63	149	NA	1	1	NA	NA	262.5	NA	NA	5.362	NA	6.9	NA	NA	NA	14.0753	NA	18.1125	NA	1.36596	9.61221	15.081	4.7913	77.5577	10.2032
FR	2	20869	19213	6	2022	1	14.1333	Dec/2021	2	4	66	152	NA	1	1	NA	NA	320.6	NA	NA	5.519	NA	6.642	NA	NA	NA	17.6939	NA	21.2943	NA	7.74339	9.61221	15.081	4.7913	77.5577	10.2032
FR	2	20864	19213	6	2022	1	14.2	Dec/2021	1	4	64	150	NA	1	1	NA	NA	318.1	NA	NA	5.102	NA	6.394	NA	NA	NA	16.2295	NA	20.3393	NA	1.843	9.61221	15.081	4.7913	77.5577	10.2032
FR	2	23955	23045	6	2022	1	14.1333	Dec/2021	1	4	66	152	NA	1	1	NA	NA	327.2	NA	NA	5.706	NA	6.458	NA	NA	NA	18.67	NA	21.1306	NA	2.8002	9.61221	15.081	4.7913	77.5577	10.2032
FR	2	26291	23040	6	2022	1	14.2333	Dec/2021	1	4	63	149	NA	1	1	NA	NA	303.8	NA	NA	5.781	NA	7.023	NA	NA	NA	17.5627	NA	21.3359	NA	2.07417	9.61221	15.081	4.7913	77.5577	10.2032
FR	2	23969	23045	6	2022	1	14.1667	Dec/2021	1	3	65	116	NA	1	1	NA	NA	221.3	NA	NA	5.546	NA	6.408	NA	NA	NA	12.2733	NA	14.1809	NA	1.59413	6.87265	11.9538	2.53419	81.9115	7.62152
FR	2	23974	19213	6	2022	1	14.1667	Dec/2021	1	4	65	151	NA	1	1	NA	NA	319.4	NA	NA	5.949	NA	7.224	NA	NA	NA	19.0011	NA	23.0735	NA	2.00196	9.61221	15.081	4.7913	77.5577	10.2032
FR	2	23950	23040	6	2022	1	13.7333	Dec/2021	1	5	52	163	NA	1	1	NA	NA	363.5	NA	NA	4.563	NA	5.522	NA	NA	NA	16.5865	NA	20.0725	NA	1.2558	9.28543	14.6715	4.55378	78.1627	9.89971
FR	2	23971	21037	6	2022	1	14.2	Dec/2021	1	4	63	149	NA	1	1	NA	NA	357	NA	NA	4.962	NA	5.887	NA	NA	NA	17.7143	NA	21.0166	NA	2.86982	9.61221	15.081	4.7913	77.5577	10.2032
FR	2	23953	20987	6	2022	1	14.1	Dec/2021	1	4	66	152	NA	1	1	NA	NA	239.4	NA	NA	5.559	NA	6.831	NA	NA	NA	13.3082	NA	16.3534	NA	1.87288	9.61221	15.081	4.7913	77.5577	10.2032
FR	2	23978	21294	7	2021	1	14.1	Sep/2020	1	3	43	94	NA	1	1	NA	NA	154.3	NA	NA	5.567	NA	8.46	NA	NA	NA	8.58988	NA	13.0538	NA	2.43552	5.28042	8.99442	2.258	91.3592	5.71383
FR	2	23976	21294	7	2021	1	14.1667	Sep/2020	2	6	41	185	NA	1	1	NA	NA	271.8	NA	NA	5.272	NA	8.005	NA	NA	NA	14.3293	NA	21.7576	NA	1.08933	6.09301	10.3995	2.45602	87.0446	6.68492
FR	2	23985	21294	7	2021	1	14.2667	Oct/2020	1	6	40	184	NA	1	1	NA	NA	286.4	NA	NA	5.148	NA	8.191	NA	NA	NA	14.7439	NA	23.459	NA	2.34892	6.09301	10.3995	2.45602	87.0446	6.68492
FR	2	23985	21294	7	2022	2	24.5333	Aug/2021	2	7	70	234	NA	3	3	NA	NA	333.2	NA	NA	7.12	NA	9.256	NA	NA	NA	23.7238	NA	30.841	NA	2.07717	8.03255	13.2439	3.90834	82.3717	8.64991
FR	2	23983	22780	7	2022	1	14.2	Sep/2021	2	6	49	181	NA	1	1	NA	NA	312.9	NA	NA	5.421	NA	6.239	NA	NA	NA	16.9623	NA	19.5218	NA	1.40849	5.72698	10.5765	1.92835	85.0281	6.44116
FR	2	23979	22780	7	2022	1	14.2667	Sep/2021	2	6	47	179	NA	1	1	NA	NA	313.4	NA	NA	5.444	NA	7.066	NA	NA	NA	17.0615	NA	22.1448	NA	1.53994	5.72698	10.5765	1.92835	85.0281	6.44116
FR	2	23984	22780	7	2022	1	14.2333	Sep/2021	1	6	49	181	NA	1	1	NA	NA	298	NA	NA	6.155	NA	8.24	NA	NA	NA	18.3419	NA	24.5552	NA	2.07151	5.72698	10.5765	1.92835	85.0281	6.44116
FR	2	26294	22780	7	2022	1	14.4	Oct/2021	1	6	45	177	NA	1	1	NA	NA	256.7	NA	NA	6.444	NA	7.906	NA	NA	NA	16.5417	NA	20.2947	NA	1.18819	5.72698	10.5765	1.92835	85.0281	6.44116
FR	2	23981	22780	7	2022	1	14.2667	Sep/2021	2	6	47	179	NA	1	1	NA	NA	255.7	NA	NA	5.931	NA	7.611	NA	NA	NA	15.1656	NA	19.4613	NA	1.26392	5.72698	10.5765	1.92835	85.0281	6.44116
FR	2	23982	22780	7	2022	1	14.2333	Sep/2021	2	6	48	180	NA	1	1	NA	NA	311.2	NA	NA	5.532	NA	6.101	NA	NA	NA	17.2156	NA	18.9863	NA	1.99599	5.72698	10.5765	1.92835	85.0281	6.44116
FR	2	26293	20987	7	2022	1	12.0333	Sep/2021	1	6	49	181	NA	1	1	NA	NA	267.5	NA	NA	5.564	NA	6.113	NA	NA	NA	14.8837	NA	16.3523	NA	1.34708	5.72698	10.5765	1.92835	85.0281	6.44116
FR	2	18427	16056	7	2019	2	29.8	Jan/2019	2	3	27	72	NA	1	1	NA	NA	173.7	NA	NA	4.553	NA	7.559	NA	NA	NA	7.90856	NA	13.13	NA	3.61208	7.28685	12.9875	2.48685	79.0388	8.1069
FR	2	15899	14627	7	2019	1	13.8667	Sep/2018	2	6	49	183	NA	1	1	NA	NA	250	NA	NA	5.874	NA	8.287	NA	NA	NA	14.685	NA	20.7175	NA	2.26375	5.83489	10.5348	2.07516	85.8039	6.50364
FR	2	15899	14627	7	2020	2	24.0667	Jul/2019	2	6	74	213	NA	3	3	NA	NA	280	NA	NA	7.893	NA	NA	NA	NA	NA	22.1004	NA	NA	NA	-0.035152	9.60721	14.1653	5.88065	83.578	10.0401
FR	2	18432	14627	7	2019	1	13.8667	Sep/2018	2	6	49	183	NA	1	1	NA	NA	274.2	NA	NA	5.892	NA	NA	NA	NA	NA	16.1559	NA	NA	NA	1.96576	5.83489	10.5348	2.07516	85.8039	6.50364
FR	2	18432	14627	7	2020	2	24.1333	Jul/2019	2	6	72	211	NA	3	3	NA	NA	328.6	NA	NA	7.494	NA	NA	NA	NA	NA	24.6253	NA	NA	NA	1.70927	9.60721	14.1653	5.88065	83.578	10.0401
FR	2	18428	14627	7	2019	1	13.8	Sep/2018	1	6	49	183	NA	1	1	NA	NA	377.8	NA	NA	5.22	NA	NA	NA	NA	NA	19.7212	NA	NA	NA	2.49956	5.83489	10.5348	2.07516	85.8039	6.50364
FR	2	18428	14627	7	2020	2	23.9667	Jul/2019	1	6	75	214	NA	3	3	NA	NA	403.6	NA	NA	6.569	NA	NA	NA	NA	NA	26.5125	NA	NA	NA	2.12642	9.60721	14.1653	5.88065	83.578	10.0401
FR	2	15890	14627	7	2019	1	13.8	Sep/2018	2	6	49	183	NA	1	1	NA	NA	259.2	NA	NA	5.59	NA	NA	NA	NA	NA	14.4893	NA	NA	NA	2.04888	5.83489	10.5348	2.07516	85.8039	6.50364
FR	2	15881	14627	7	2019	1	13.7667	Sep/2018	2	6	49	183	NA	1	1	NA	NA	262	NA	NA	5.704	NA	NA	NA	NA	NA	14.9445	NA	NA	NA	4.35181	5.83489	10.5348	2.07516	85.8039	6.50364
FR	2	15881	14627	7	2020	2	24.1	Aug/2019	1	6	70	209	NA	3	3	NA	NA	386.6	NA	NA	6.612	NA	NA	NA	NA	NA	25.562	NA	NA	NA	1.37766	9.60721	14.1653	5.88065	83.578	10.0401
FR	2	15898	14627	7	2019	1	13.8	Sep/2018	1	6	49	183	NA	1	1	NA	NA	271.9	NA	NA	6.242	NA	NA	NA	NA	NA	16.972	NA	NA	NA	2.62222	5.83489	10.5348	2.07516	85.8039	6.50364
FR	2	15898	14627	7	2020	2	24.1667	Aug/2019	1	6	69	208	NA	3	3	NA	NA	321.9	NA	NA	6.854	NA	NA	NA	NA	NA	22.063	NA	NA	NA	1.30233	9.60721	14.1653	5.88065	83.578	10.0401
FR	2	18430	14627	7	2019	1	13.8333	Sep/2018	1	6	47	181	NA	1	1	NA	NA	295.3	NA	NA	5.382	NA	7.176	NA	NA	NA	15.893	NA	21.1907	NA	1.88592	5.83489	10.5348	2.07516	85.8039	6.50364
FR	2	18430	14627	7	2020	2	24.0667	Aug/2019	1	6	71	210	NA	3	3	NA	NA	343.7	NA	NA	6.352	NA	7.497	NA	NA	NA	21.8318	NA	25.7672	NA	1.7988	9.60721	14.1653	5.88065	83.578	10.0401
FR	2	18425	14627	7	2019	1	14.0333	Oct/2018	1	6	39	173	NA	1	1	NA	NA	287.6	NA	NA	5.115	NA	7.454	NA	NA	NA	14.7107	NA	21.4377	NA	1.80226	5.83489	10.5348	2.07516	85.8039	6.50364
FR	2	18425	14627	7	2020	2	23.8667	Jul/2019	1	6	75	214	NA	3	3	NA	NA	326.6	NA	NA	6.125	NA	8.479	NA	NA	NA	20.0043	NA	27.6924	NA	1.95291	9.60721	14.1653	5.88065	83.578	10.0401
FR	2	15892	14627	7	2019	1	14.3	Oct/2018	1	5	59	165	NA	1	1	NA	NA	339.2	NA	NA	5.907	NA	7.044	NA	NA	NA	20.0365	NA	23.8932	NA	1.76384	5.83489	10.5348	2.07516	85.8039	6.50364
FR	2	15892	14627	7	2020	2	29.5667	Jan/2020	2	2	28	43	NA	5	5	NA	NA	139	NA	NA	5.059	NA	7.224	NA	NA	NA	7.03201	NA	10.0414	NA	2.17796	6.82727	11.1857	3.22636	88.6659	7.29934
FR	2	15885	14627	7	2019	1	13.7333	Sep/2018	1	6	48	182	NA	1	1	NA	NA	276.8	NA	NA	5.75	NA	8.047	NA	NA	NA	15.916	NA	22.2741	NA	1.27997	5.83489	10.5348	2.07516	85.8039	6.50364
FR	2	15885	14627	7	2020	2	24.0667	Aug/2019	2	6	69	208	NA	3	3	NA	NA	338.4	NA	NA	7.309	NA	NA	NA	NA	NA	24.7337	NA	NA	NA	1.40762	9.60721	14.1653	5.88065	83.578	10.0401
FR	2	15897	14627	7	2019	1	18.2667	Feb/2019	2	2	29	46	NA	5	5	NA	NA	137.9	NA	NA	4.509	NA	5.108	NA	NA	NA	6.21791	NA	7.04393	NA	6.86093	7.59638	13.0847	2.59383	77.4209	8.44129
FR	2	15897	14627	7	2020	2	26.6667	Oct/2019	1	4	23	69	NA	1	1	NA	NA	133.3	NA	NA	5.315	NA	6.518	NA	NA	NA	7.0849	NA	8.68849	NA	2.56332	5.24014	8.77429	2.46886	91.3949	5.67366
FR	2	18435	13826	7	2019	1	12.1	Oct/2018	2	6	39	173	NA	1	1	NA	NA	332.6	NA	NA	5.09	NA	6.736	NA	NA	NA	16.9293	NA	22.4039	NA	2.32179	5.83489	10.5348	2.07516	85.8039	6.50364
FR	2	18435	13826	7	2020	2	22	Jul/2019	1	6	73	212	NA	3	3	NA	NA	422.4	NA	NA	5.853	NA	8.272	NA	NA	NA	24.7231	NA	34.9409	NA	1.10803	9.60721	14.1653	5.88065	83.578	10.0401
FR	2	18434	13826	7	2019	1	12.2333	Oct/2018	1	6	35	169	NA	1	1	NA	NA	270.2	NA	NA	5.367	NA	5.001	NA	NA	NA	14.5016	NA	13.5127	NA	1.84441	5.67035	10.3044	1.92069	86.2035	6.33276
FR	2	18434	13826	7	2020	2	22.0333	Jul/2019	1	6	72	185	NA	3	3	NA	NA	353	NA	NA	6.88	NA	8.763	NA	NA	NA	24.2864	NA	30.9334	NA	2.12011	9.74597	14.2922	6.08989	83.5187	10.1678
FR	2	20874	14627	7	2019	1	15.4333	Jan/2019	1	3	26	71	NA	1	1	NA	NA	143.3	NA	NA	4.979	NA	6.632	NA	NA	NA	7.13491	NA	9.50366	NA	3.98704	7.28685	12.9875	2.48685	79.0388	8.1069
FR	2	20874	14627	7	2020	2	23.9	Sep/2019	1	5	46	153	NA	1	1	NA	NA	299.8	NA	NA	5.81	NA	7.995	NA	NA	NA	17.4184	NA	23.969	NA	2.42529	6.50429	10.2893	3.4824	90.7712	6.90506
FR	2	20872	14627	7	2019	1	16.3	Feb/2019	2	2	27	44	NA	5	5	NA	NA	86.9	NA	NA	5.447	NA	8.132	NA	NA	NA	4.73344	NA	7.06671	NA	3.66069	7.59638	13.0847	2.59383	77.4209	8.44129
FR	2	20872	14627	7	2020	2	23.8667	Sep/2019	2	5	46	153	NA	1	1	NA	NA	318.6	NA	NA	5.795	NA	6.049	NA	NA	NA	18.4629	NA	19.2721	NA	1.43941	6.50429	10.2893	3.4824	90.7712	6.90506
FR	2	18431	14627	7	2019	1	12.1333	Oct/2018	2	6	36	170	NA	1	1	NA	NA	308.8	NA	NA	5.149	NA	6.27	NA	NA	NA	15.9001	NA	19.3618	NA	2.13251	5.67035	10.3044	1.92069	86.2035	6.33276
FR	2	18431	14627	7	2020	2	22	Aug/2019	1	6	71	210	NA	3	3	NA	NA	389.2	NA	NA	5.895	NA	6.865	NA	NA	NA	22.9433	NA	26.7186	NA	1.44987	9.60721	14.1653	5.88065	83.578	10.0401
FR	2	15900	14627	7	2019	1	12.1333	Oct/2018	2	6	37	171	NA	3	3	NA	NA	303.1	NA	NA	5.775	NA	6.702	NA	NA	NA	17.504	NA	20.3138	NA	2.66503	5.67035	10.3044	1.92069	86.2035	6.33276
FR	2	15900	14627	7	2020	2	22.0667	Aug/2019	1	6	70	209	NA	3	3	NA	NA	379.5	NA	NA	6.568	NA	8.489	NA	NA	NA	24.9256	NA	32.2158	NA	1.23492	9.60721	14.1653	5.88065	83.578	10.0401
FR	2	15901	14627	7	2019	1	12.1	Oct/2018	1	6	38	172	NA	1	1	NA	NA	337.9	NA	NA	4.63	NA	6.649	NA	NA	NA	15.6448	NA	22.467	NA	2.61166	5.67035	10.3044	1.92069	86.2035	6.33276
FR	2	15901	14627	7	2020	2	22.0333	Aug/2019	1	6	71	210	NA	3	3	NA	NA	416.5	NA	NA	5.888	NA	8.098	NA	NA	NA	24.5235	NA	33.7282	NA	2.27114	9.60721	14.1653	5.88065	83.578	10.0401
FR	2	15903	14627	7	2019	1	12.0667	Oct/2018	1	6	39	173	NA	1	1	NA	NA	287.7	NA	NA	5.372	NA	7.532	NA	NA	NA	15.4552	NA	21.6696	NA	1.92581	5.83489	10.5348	2.07516	85.8039	6.50364
FR	2	18433	13826	7	2019	1	12	Oct/2018	1	6	41	175	NA	1	1	NA	NA	315.1	NA	NA	5.4	NA	6.684	NA	NA	NA	17.0154	NA	21.0613	NA	6.05211	5.83489	10.5348	2.07516	85.8039	6.50364
[truncated: 6,825 more rows]
